# Supplementary material for: Performance appraisal method for rural infrastructure construction based on public satisfaction
Source: PLoS One. 2018 Oct 4;13(10):e0204563. doi: 10.1371/journal.pone.0204563 (PMC6171859; doi:10.1371/journal.pone.0204563)
Supplement: S1 File — (ZIP) [file pone.0204563.s001.zip]

Archive with 11 entries (10 files):
- ╬╩╛φ═│╝╞╘¡╩╝╩2╛▌/
- ╬╩╛φ═│╝╞╘¡╩╝╩2╛▌/1-10╠Γ═│╝╞.xls
- ╬╩╛φ═│╝╞╘¡╩╝╩2╛▌/11╠Γ═│╝╞.xlsx
- ╬╩╛φ═│╝╞╘¡╩╝╩2╛▌/12╠Γ═│╝╞.xls
- ╬╩╛φ═│╝╞╘¡╩╝╩2╛▌/13╠Γ═│╝╞.xls
- ╬╩╛φ═│╝╞╘¡╩╝╩2╛▌/14╠Γ═│╝╞.xls
- ╬╩╛φ═│╝╞╘¡╩╝╩2╛▌/16╠Γíó19-26╠Γ═│╝╞.xls
- ╬╩╛φ═│╝╞╘¡╩╝╩2╛▌/17╠Γ═│╝╞.xlsx
- ╬╩╛φ═│╝╞╘¡╩╝╩2╛▌/18╠Γ═│╝╞.xlsx
- ╬╩╛φ═│╝╞╘¡╩╝╩2╛▌/27╠Γ═│╝╞.xls
- ╬╩╛φ═│╝╞╘¡╩╝╩2╛▌//╬╩╛φ═│╝╞╖╓╬÷1.0.xlsx
