# Supplementary material for: Performance appraisal method for rural infrastructure construction based on public satisfaction
Source: PLoS One. 2018 Oct 4;13(10):e0204563. doi: 10.1371/journal.pone.0204563 (PMC6171859; doi:10.1371/journal.pone.0204563)
Supplement: S1 File — (ZIP) [file pone.0204563.s001.zip › ╬╩╛φ═│╝╞╘¡╩╝╩2╛▌/11╠Γ═│╝╞.xlsx]

## Sheet: 11.1
道路满意度	十分不满意	较不满意	一般	较满意	十分满意	空	总计
频数	49	80	125	81	26	1	362
地区分布
	福建省	甘肃省		广东省		贵州省	广西省		河北省				河南省			黑龙江省		江西省		江苏省	湖南省		辽宁省				内蒙古自治区		山东省			陕西省	山西省		四川省
	泉州市	陇南市	庆阳市	云浮市	梅州市	肖都匀市	贵港市	南宁市	廊坊市	石家庄市	邢台市	唐山市	许昌市	濮阳市	商丘市	大庆市	五常市	赣州市	九江市	盐城	益阳市	长沙市	大连市	盘锦市	锦州市	朝阳市	科左中旗	通辽市	菏泽	德州市	泰安市	华阴市	晋中市	运城市	巴中市	成都市	达州市	德阳市	广安市	广元市	乐山市	凉山州	泸州市	眉山市	绵阳市	南充市	内江市	攀枝花市	绵竹市
十分不满意	0	0	0	0	0	0	1	0	1	0	0	0	0	1	0	0	0	1	0	0	0	0	0	0	0	0	0	0	0	1	1	0	1	1	1	1	0	4	1	1	1	5	0	1	1	4	4	1	0
合计	0	0		0		0	1		1				1			0		1		0	0		0				0		2			0	2		32
	福建省	甘肃省		广东省		贵州省	广西省		河北省				河南省			黑龙江省		江西省		江苏省	湖南省		辽宁省				内蒙古自治区		山东省			陕西省	山西省		四川省
	泉州市	陇南市	庆阳市	云浮市	梅州市	肖都匀市	贵港市	南宁市	廊坊市	石家庄市	邢台市	唐山市	许昌市	濮阳市	商丘市	大庆市	五常市	赣州市	九江市	盐城	益阳市	长沙市	大连市	盘锦市	锦州市	朝阳市	科左中旗	通辽市	菏泽	德州市	泰安市	华阴市	晋中市	运城市	巴中市	成都市	达州市	德阳市	广安市	广元市	乐山市	凉山州	泸州市	眉山市	绵阳市	南充市	内江市	攀枝花市	绵竹市
较不满意	0	0	0	1	1	0	0	0	0	0	0	0	1	0	0	0	1	0	0	0	0	0	1	0	1	0	0	1	1	0	0	0	0	1	2	8	3	3	4	2	1	6	0	4	3	6	2	1	1
合计	0	0		2		0	0		0				1			1		0		0	0		2				1		1			0	1		60
	福建省	甘肃省		广东省		贵州省	广西省		河北省				河南省			黑龙江省		江西省		江苏省	湖南省		辽宁省				内蒙古自治区		山东省			陕西省	山西省		四川省
	泉州市	陇南市	庆阳市	云浮市	梅州市	肖都匀市	贵港市	南宁市	廊坊市	石家庄市	邢台市	唐山市	许昌市	濮阳市	商丘市	大庆市	五常市	赣州市	九江市	盐城	益阳市	长沙市	大连市	盘锦市	锦州市	朝阳市	科左中旗	通辽市	菏泽	德州市	泰安市	华阴市	晋中市	运城市	巴中市	成都市	达州市	德阳市	广安市	广元市	乐山市	凉山州	泸州市	眉山市	绵阳市	南充市	内江市	攀枝花市	绵竹市
一般	1	0	0	0	0	1	0	0	1	1	1	1	0	0	0	0	0	0	1	0	1	0	0	0	0	0	0	2	0	0	0	1	0	0	2	10	8	2	7	2	1	9	4	2	8	9	7	5	0
合计	1	0		0		1	0		4				0			0		1		0	1		0				2		0			1	0		97
	福建省	甘肃省		广东省		贵州省	广西省		河北省				河南省			黑龙江省		江西省		江苏省	湖南省		辽宁省				内蒙古自治区		山东省			陕西省	山西省		四川省
	泉州市	陇南市	庆阳市	云浮市	梅州市	肖都匀市	贵港市	南宁市	廊坊市	石家庄市	邢台市	唐山市	许昌市	濮阳市	商丘市	大庆市	五常市	赣州市	九江市	盐城	益阳市	长沙市	大连市	盘锦市	锦州市	朝阳市	科左中旗	通辽市	菏泽	德州市	泰安市	华阴市	晋中市	运城市	巴中市	成都市	达州市	德阳市	广安市	广元市	乐山市	凉山州	泸州市	眉山市	绵阳市	南充市	内江市	攀枝花市	绵竹市
较满意	0	0	1	0	0	0	0	1	0	1	0	0	0	0	0	0	0	0	0	1	0	0	0	0	0	1	1	0	1	0	0	0	1	0	1	18	3	1	4	2	2	5	1	0	5	5	4	0	0
合计	0	1		0		0	1		1				0			0		0		1	0		1				1		1			0	1		64
	福建省	甘肃省		广东省		贵州省	广西省		河北省				河南省			黑龙江省		江西省		江苏省	湖南省		辽宁省				内蒙古自治区		山东省			陕西省	山西省		四川省
	泉州市	陇南市	庆阳市	云浮市	梅州市	肖都匀市	贵港市	南宁市	廊坊市	石家庄市	邢台市	唐山市	许昌市	濮阳市	商丘市	大庆市	五常市	赣州市	九江市	盐城	益阳市	长沙市	大连市	盘锦市	锦州市	朝阳市	科左中旗	通辽市	菏泽	德州市	泰安市	华阴市	晋中市	运城市	巴中市	成都市	达州市	德阳市	广安市	广元市	乐山市	凉山州	泸州市	眉山市	绵阳市	南充市	内江市	攀枝花市	绵竹市
十分满意	0	1	0	0	0	0	0	0	0	0	0	0	0	0	1	1	0	0	0	0	0	1	0	1	0	0	0	0	0	1	0	0	0	1	1	4	2	0	1	0	1	1	1	0	2	0	0	1	0
合计	0	1		0		0	0		0				1			1		0		0	1		1				0		1			0	1		17
	福建省	甘肃省		广东省		贵州省	广西省		河北省				河南省			黑龙江省		江西省		江苏省	湖南省		辽宁省				内蒙古自治区		山东省			陕西省	山西省		四川省
	泉州市	陇南市	庆阳市	云浮市	梅州市	肖都匀市	贵港市	南宁市	廊坊市	石家庄市	邢台市	唐山市	许昌市	濮阳市	商丘市	大庆市	五常市	赣州市	九江市	盐城	益阳市	长沙市	大连市	盘锦市	锦州市	朝阳市	科左中旗	通辽市	菏泽	德州市	泰安市	华阴市	晋中市	运城市	巴中市	成都市	达州市	德阳市	广安市	广元市	乐山市	凉山州	泸州市	眉山市	绵阳市	南充市	内江市	攀枝花市	绵竹市
空	0	0	0	0	0	0	0	0	0	0	0	0	0	0	0	0	0	0	0	0	0	0	0	0	0	0	0	0	0	0	0	0	0	0	0	0	0	0	1	0	0	0	0	0	0	0	0	0	0
合计	0	0		0		0	0		0				0			0		0		0	0		0				0		0			0	0		1
性别分布
	很不满意	较不满意	一般	较满意	很满意	空	合计
男	22	48	69	45	13	1	198
女	27	30	49	34	13	0	153
空	0	2	7	2	0	0	11
合计	49	80	125	81	26	1	362
年龄分布
	很不满意	较不满意	一般	较满意	很满意	空	合计
20岁以下	4	10	18	6	1	0	39
20-30岁	35	55	81	56	20	0	247
30-40岁	5	13	12	6	1	0	37
40-50岁	4	1	7	8	1	1	22
50-60岁	1	1	0	3	1	0	6
60岁以上	0	0	0	0	1	0	1
空	0	0	7	2	1	0	10
合计	49	80	125	81	26	1	362
收入分布（近三年平均收入）
	很不满意	较不满意	一般	较满意	很满意	空	合计
1-5万	32	44	66	36	9	1	188
5-10万	4	12	21	24	8	0	69
10-20万	4	5	10	4	2	0	25
20万以上	1	0	3	3	4	0	11
空	8	19	25	14	3	0	69
合计	49	80	125	81	26	1	362
[truncated: 16 more columns]

## Sheet: 11.2
饮用水满意度	十分不满意	较不满意	一般	较满意	十分满意	空	总计
频数	51	79	122	81	29	0	362
地区分布
	福建省	甘肃省		广东省		贵州省	广西省		河北省				河南省			黑龙江省		江西省		江苏省	湖南省		辽宁省				内蒙古自治区		山东省			陕西省	山西省		四川省
	泉州市	陇南市	庆阳市	云浮市	梅州市	肖都匀市	贵港市	南宁市	廊坊市	石家庄市	邢台市	唐山市	许昌市	濮阳市	商丘市	大庆市	五常市	赣州市	九江市	盐城	益阳市	长沙市	大连市	盘锦市	锦州市	朝阳市	科左中旗	通辽市	菏泽	德州市	泰安市	华阴市	晋中市	运城市	巴中市	成都市	达州市	德阳市	广安市	广元市	乐山市	凉山州	泸州市	眉山市	绵阳市	南充市	内江市	攀枝花市	绵竹市
十分不满意	0	0	0	0	0	0	1	1	1	0	1	0	0	0	0	0	0	0	1	0	0	0	0	1	0	0	1	1	0	0	0	0	1	1	0	3	1	2	1	0	1	6	1	2	1	3	1	4	0
合计	0	0		0		0	2		2				0			0		1		0	0		1				2		0			0	2		33
	福建省	甘肃省		广东省		贵州省	广西省		河北省				河南省			黑龙江省		江西省		江苏省	湖南省		辽宁省				内蒙古自治区		山东省			陕西省	山西省		四川省
	泉州市	陇南市	庆阳市	云浮市	梅州市	肖都匀市	贵港市	南宁市	廊坊市	石家庄市	邢台市	唐山市	许昌市	濮阳市	商丘市	大庆市	五常市	赣州市	九江市	盐城	益阳市	长沙市	大连市	盘锦市	锦州市	朝阳市	科左中旗	通辽市	菏泽	德州市	泰安市	华阴市	晋中市	运城市	巴中市	成都市	达州市	德阳市	广安市	广元市	乐山市	凉山州	泸州市	眉山市	绵阳市	南充市	内江市	攀枝花市	绵竹市
较不满意	0	0	0	0	0	0	0	0	0	1	0	0	0	0	0	0	0	0	0	0	0	0	1	0	1	0	0	1	1	0	0	0	1	0	2	8	6	2	1	1	1	5	0	2	4	5	8	2	0
合计	0	0		0		0	0		1				0			0		0		0	0		2				1		1			0	1		61
	福建省	甘肃省		广东省		贵州省	广西省		河北省				河南省			黑龙江省		江西省		江苏省	湖南省		辽宁省				内蒙古自治区		山东省			陕西省	山西省		四川省
	泉州市	陇南市	庆阳市	云浮市	梅州市	肖都匀市	贵港市	南宁市	廊坊市	石家庄市	邢台市	唐山市	许昌市	濮阳市	商丘市	大庆市	五常市	赣州市	九江市	盐城	益阳市	长沙市	大连市	盘锦市	锦州市	朝阳市	科左中旗	通辽市	菏泽	德州市	泰安市	华阴市	晋中市	运城市	巴中市	成都市	达州市	德阳市	广安市	广元市	乐山市	凉山州	泸州市	眉山市	绵阳市	南充市	内江市	攀枝花市	绵竹市
一般	1	0	1	1	1	1	0	0	1	1	0	0	1	1	0	0	1	0	0	0	1	0	0	0	0	0	0	1	1	0	1	0	0	0	1	14	4	4	8	3	3	8	2	3	8	9	3	2	1
合计	1	1		2		1	0		2				2			1		0		0	1		0				1		2			0	0		94
	福建省	甘肃省		广东省		贵州省	广西省		河北省				河南省			黑龙江省		江西省		江苏省	湖南省		辽宁省				内蒙古自治区		山东省			陕西省	山西省		四川省
	泉州市	陇南市	庆阳市	云浮市	梅州市	肖都匀市	贵港市	南宁市	廊坊市	石家庄市	邢台市	唐山市	许昌市	濮阳市	商丘市	大庆市	五常市	赣州市	九江市	盐城	益阳市	长沙市	大连市	盘锦市	锦州市	朝阳市	科左中旗	通辽市	菏泽	德州市	泰安市	华阴市	晋中市	运城市	巴中市	成都市	达州市	德阳市	广安市	广元市	乐山市	凉山州	泸州市	眉山市	绵阳市	南充市	内江市	攀枝花市	绵竹市
较满意	0	0	0	0	0	0	0	0	0	0	0	1	0	0	1	0	0	1	0	1	0	1	0	0	0	1	0	0	0	2	0	1	1	0	4	11	2	1	8	2	0	5	2	0	5	7	5	0	0
合计	0	0		0		0	0		1				1			0		1		1	1		1				0		2			1	1		63
	福建省	甘肃省		广东省		贵州省	广西省		河北省				河南省			黑龙江省		江西省		江苏省	湖南省		辽宁省				内蒙古自治区		山东省			陕西省	山西省		四川省
	泉州市	陇南市	庆阳市	云浮市	梅州市	肖都匀市	贵港市	南宁市	廊坊市	石家庄市	邢台市	唐山市	许昌市	濮阳市	商丘市	大庆市	五常市	赣州市	九江市	盐城	益阳市	长沙市	大连市	盘锦市	锦州市	朝阳市	科左中旗	通辽市	菏泽	德州市	泰安市	华阴市	晋中市	运城市	巴中市	成都市	达州市	德阳市	广安市	广元市	乐山市	凉山州	泸州市	眉山市	绵阳市	南充市	内江市	攀枝花市	绵竹市
十分满意	0	1	0	0	0	0	0	0	0	0	0	0	0	0	0	1	0	0	0	0	0	0	0	0	0	0	0	0	0	0	0	0	0	1	0	5	3	1	1	0	1	2	1	0	1	0	0	0	0
合计	0	1		0		0	0		0				0			1		0		0	0		0				0		0			0	1		20
	福建省	甘肃省		广东省		贵州省	广西省		河北省				河南省			黑龙江省		江西省		江苏省	湖南省		辽宁省				内蒙古自治区		山东省			陕西省	山西省		四川省
	泉州市	陇南市	庆阳市	云浮市	梅州市	肖都匀市	贵港市	南宁市	廊坊市	石家庄市	邢台市	唐山市	许昌市	濮阳市	商丘市	大庆市	五常市	赣州市	九江市	盐城	益阳市	长沙市	大连市	盘锦市	锦州市	朝阳市	科左中旗	通辽市	菏泽	德州市	泰安市	华阴市	晋中市	运城市	巴中市	成都市	达州市	德阳市	广安市	广元市	乐山市	凉山州	泸州市	眉山市	绵阳市	南充市	内江市	攀枝花市	绵竹市
空	0	0	0	0	0	0	0	0	0	0	0	0	0	0	0	0	0	0	0	0	0	0	0	0	0	0	0	0	0	0	0	0	0	0	0	0	0	0	0	0	0	0	0	0	0	0	0	0	0
合计	0	0		0		0	0		0				0			0		0		0	0		0				0		0			0	0		0
性别分布
	很不满意	较不满意	一般	较满意	很满意	空	合计
男	27	38	68	46	19	0	198
女	24	37	48	34	10	0	153
空	0	4	6	1	0	0	11
合计	51	79	122	81	29	0	362
年龄分布
	很不满意	较不满意	一般	较满意	很满意	空	合计
20岁以下	5	11	14	7	2	0	39
20-30岁	36	50	87	55	19	0	247
30-40岁	7	11	10	6	3	0	37
40-50岁	1	3	7	9	2	0	22
50-60岁	2	0	1	1	2	0	6
60岁以上	0	0	0	1	0	0	1
空	0	4	3	2	1	0	10
合计	51	79	122	81	29	0	362
收入分布（近三年平均收入）
	很不满意	较不满意	一般	较满意	很满意	空	合计
1-5万	30	37	74	34	13	0	188
5-10万	9	12	20	22	6	0	69
10-20万	5	6	6	8	0	0	25
20万以上	1	0	1	5	4	0	11
空	6	24	21	12	6	0	69
合计	51	79	122	81	29	0	362
[truncated: 16 more columns]

## Sheet: 11.3
污水治理（环保、环卫）满意度	十分不满意	较不满意	一般	较满意	十分满意	空	总计
频数	66	120	119	43	9	5	362
地区分布
	福建省	甘肃省		广东省		贵州省	广西省		河北省				河南省			黑龙江省		江西省		江苏省	湖南省		辽宁省				内蒙古自治区		山东省			陕西省	山西省		四川省
	泉州市	陇南市	庆阳市	云浮市	梅州市	肖都匀市	贵港市	南宁市	廊坊市	石家庄市	邢台市	唐山市	许昌市	濮阳市	商丘市	大庆市	五常市	赣州市	九江市	盐城	益阳市	长沙市	大连市	盘锦市	锦州市	朝阳市	科左中旗	通辽市	菏泽	德州市	泰安市	华阴市	晋中市	运城市	巴中市	成都市	达州市	德阳市	广安市	广元市	乐山市	凉山州	泸州市	眉山市	绵阳市	南充市	内江市	攀枝花市	绵竹市
十分不满意	0	0	0	1	0	0	0	0	0	1	1	0	0	1	0	0	0	0	1	0	0	0	0	0	0	0	0	0	0	0	0	0	1	0	0	3	5	3	3	0	1	7	1	2	2	3	2	4	1
合计	0	0		1		0	0		2				1			0		1		0	0		0				0		0			0	1		46
	福建省	甘肃省		广东省		贵州省	广西省		河北省				河南省			黑龙江省		江西省		江苏省	湖南省		辽宁省				内蒙古自治区		山东省			陕西省	山西省		四川省
	泉州市	陇南市	庆阳市	云浮市	梅州市	肖都匀市	贵港市	南宁市	廊坊市	石家庄市	邢台市	唐山市	许昌市	濮阳市	商丘市	大庆市	五常市	赣州市	九江市	盐城	益阳市	长沙市	大连市	盘锦市	锦州市	朝阳市	科左中旗	通辽市	菏泽	德州市	泰安市	华阴市	晋中市	运城市	巴中市	成都市	达州市	德阳市	广安市	广元市	乐山市	凉山州	泸州市	眉山市	绵阳市	南充市	内江市	攀枝花市	绵竹市
较不满意	0	0	0	0	1	0	1	0	1	1	0	1	1	0	1	0	1	0	0	0	1	0	1	0	1	0	0	1	0	1	0	1	0	1	1	15	3	2	7	2	4	11	1	1	6	6	8	3	0
合计	0	0		1		0	1		3				2			1		0		0	1		2				1		1			1	1		92
	福建省	甘肃省		广东省		贵州省	广西省		河北省				河南省			黑龙江省		江西省		江苏省	湖南省		辽宁省				内蒙古自治区		山东省			陕西省	山西省		四川省
	泉州市	陇南市	庆阳市	云浮市	梅州市	肖都匀市	贵港市	南宁市	廊坊市	石家庄市	邢台市	唐山市	许昌市	濮阳市	商丘市	大庆市	五常市	赣州市	九江市	盐城	益阳市	长沙市	大连市	盘锦市	锦州市	朝阳市	科左中旗	通辽市	菏泽	德州市	泰安市	华阴市	晋中市	运城市	巴中市	成都市	达州市	德阳市	广安市	广元市	乐山市	凉山州	泸州市	眉山市	绵阳市	南充市	内江市	攀枝花市	绵竹市
一般	1	0	0	0	0	1	0	1	0	0	0	0	0	0	0	1	0	1	0	1	0	0	0	1	0	0	1	1	1	0	1	0	0	1	4	15	5	4	4	2	1	5	4	3	9	10	6	1	0
合计	1	0		0		1	1		0				0			1		1		1	0		1				2		2			0	1		93
	福建省	甘肃省		广东省		贵州省	广西省		河北省				河南省			黑龙江省		江西省		江苏省	湖南省		辽宁省				内蒙古自治区		山东省			陕西省	山西省		四川省
	泉州市	陇南市	庆阳市	云浮市	梅州市	肖都匀市	贵港市	南宁市	廊坊市	石家庄市	邢台市	唐山市	许昌市	濮阳市	商丘市	大庆市	五常市	赣州市	九江市	盐城	益阳市	长沙市	大连市	盘锦市	锦州市	朝阳市	科左中旗	通辽市	菏泽	德州市	泰安市	华阴市	晋中市	运城市	巴中市	成都市	达州市	德阳市	广安市	广元市	乐山市	凉山州	泸州市	眉山市	绵阳市	南充市	内江市	攀枝花市	绵竹市
较满意	0	0	1	0	0	0	0	0	0	0	0	0	0	0	0	0	0	0	0	0	0	1	0	0	0	1	0	1	1	0	0	0	2	0	2	6	1	1	3	2	0	1	0	1	1	4	1	0	0
合计	0	1		0		0	0		0				0			0		0		0	1		1				1		1			0	2		30
	福建省	甘肃省		广东省		贵州省	广西省		河北省				河南省			黑龙江省		江西省		江苏省	湖南省		辽宁省				内蒙古自治区		山东省			陕西省	山西省		四川省
	泉州市	陇南市	庆阳市	云浮市	梅州市	肖都匀市	贵港市	南宁市	廊坊市	石家庄市	邢台市	唐山市	许昌市	濮阳市	商丘市	大庆市	五常市	赣州市	九江市	盐城	益阳市	长沙市	大连市	盘锦市	锦州市	朝阳市	科左中旗	通辽市	菏泽	德州市	泰安市	华阴市	晋中市	运城市	巴中市	成都市	达州市	德阳市	广安市	广元市	乐山市	凉山州	泸州市	眉山市	绵阳市	南充市	内江市	攀枝花市	绵竹市
十分满意	0	1	0	0	0	0	0	0	1	0	0	0	0	0	0	0	0	0	0	0	0	0	0	0	0	0	0	0	0	1	0	0	0	0	0	2	1	0	0	0	0	1	0	0	1	0	0	0	0
合计	0	1		0		0	0		1				0			0		0		0	0		0				0		1			0	0		5
	福建省	甘肃省		广东省		贵州省	广西省		河北省				河南省			黑龙江省		江西省		江苏省	湖南省		辽宁省				内蒙古自治区		山东省			陕西省	山西省		四川省
	泉州市	陇南市	庆阳市	云浮市	梅州市	肖都匀市	贵港市	南宁市	廊坊市	石家庄市	邢台市	唐山市	许昌市	濮阳市	商丘市	大庆市	五常市	赣州市	九江市	盐城	益阳市	长沙市	大连市	盘锦市	锦州市	朝阳市	科左中旗	通辽市	菏泽	德州市	泰安市	华阴市	晋中市	运城市	巴中市	成都市	达州市	德阳市	广安市	广元市	乐山市	凉山州	泸州市	眉山市	绵阳市	南充市	内江市	攀枝花市	绵竹市
空	0	0	0	0	0	0	0	0	0	0	0	0	0	0	0	0	0	0	0	0	0	0	0	0	0	0	0	0	0	0	0	0	0	0	0	0	1	0	1	1	0	1	0	0	0	1	0	0	0
合计	0	0		0		0	0		0				0			0		0		0	0		0				0		0			0	0		5
性别分布
	很不满意	较不满意	一般	较满意	很满意	空	合计
男	37	59	65	28	5	4	198
女	27	56	51	14	4	1	153
空	2	5	3	1	0	0	11
合计	66	120	119	43	9	5	362
年龄分布
	很不满意	较不满意	一般	较满意	很满意	空	合计
20岁以下	12	13	11	2	0	1	39
20-30岁	45	84	79	29	7	3	247
30-40岁	4	15	12	6	0	0	37
40-50岁	2	3	11	5	0	1	22
50-60岁	2	1	2	0	1	0	6
60岁以上	0	0	0	1	0	0	1
空	1	4	4	0	1	0	10
合计	66	120	119	43	9	5	362
收入分布（近三年平均收入）
	很不满意	较不满意	一般	较满意	很满意	空	合计
1-5万	39	63	65	13	4	4	188
5-10万	10	22	20	16	1	0	69
10-20万	4	11	7	2	1	0	25
20万以上	1	1	5	3	1	0	11
空	12	23	22	9	2	1	69
合计	66	120	119	43	9	5	362
[truncated: 16 more columns]

## Sheet: 11.4
公厕建设改造满意度	十分不满意	较不满意	一般	较满意	十分满意	空	没有	总计
频数	122	121	80	27	7	3	2	362
地区分布
	福建省	甘肃省		广东省		贵州省	广西省		河北省				河南省			黑龙江省		江西省		江苏省	湖南省		辽宁省				内蒙古自治区		山东省			陕西省	山西省		四川省
	泉州市	陇南市	庆阳市	云浮市	梅州市	肖都匀市	贵港市	南宁市	廊坊市	石家庄市	邢台市	唐山市	许昌市	濮阳市	商丘市	大庆市	五常市	赣州市	九江市	盐城	益阳市	长沙市	大连市	盘锦市	锦州市	朝阳市	科左中旗	通辽市	菏泽	德州市	泰安市	华阴市	晋中市	运城市	巴中市	成都市	达州市	德阳市	广安市	广元市	乐山市	凉山州	泸州市	眉山市	绵阳市	南充市	内江市	攀枝花市	绵竹市
十分不满意	0	0	0	1	0	0	0	0	0	1	1	1	0	1	1	0	0	0	0	0	0	0	1	1	0	1	0	1	2	1	0	0	1	1	3	3	5	7	8	1	0	17	0	1	6	8	6	5	1
合计	0	0		1		0	0		3				2			0		0		0	0		3				1		3			0	2		88
	福建省	甘肃省		广东省		贵州省	广西省		河北省				河南省			黑龙江省		江西省		江苏省	湖南省		辽宁省				内蒙古自治区		山东省			陕西省	山西省		四川省
	泉州市	陇南市	庆阳市	云浮市	梅州市	肖都匀市	贵港市	南宁市	廊坊市	石家庄市	邢台市	唐山市	许昌市	濮阳市	商丘市	大庆市	五常市	赣州市	九江市	盐城	益阳市	长沙市	大连市	盘锦市	锦州市	朝阳市	科左中旗	通辽市	菏泽	德州市	泰安市	华阴市	晋中市	运城市	巴中市	成都市	达州市	德阳市	广安市	广元市	乐山市	凉山州	泸州市	眉山市	绵阳市	南充市	内江市	攀枝花市	绵竹市
较不满意	0	0	1	0	1	0	1	0	0	1	0	0	0	0	0	1	0	1	1	0	1	0	0	0	1	0	1	1	0	0	1	1	0	1	3	17	4	0	4	1	6	6	2	2	7	9	4	1	0
合计	0	1		1		0	1		1				0			1		2		0	1		1				2		1			1	1		87
	福建省	甘肃省		广东省		贵州省	广西省		河北省				河南省			黑龙江省		江西省		江苏省	湖南省		辽宁省				内蒙古自治区		山东省			陕西省	山西省		四川省
	泉州市	陇南市	庆阳市	云浮市	梅州市	肖都匀市	贵港市	南宁市	廊坊市	石家庄市	邢台市	唐山市	许昌市	濮阳市	商丘市	大庆市	五常市	赣州市	九江市	盐城	益阳市	长沙市	大连市	盘锦市	锦州市	朝阳市	科左中旗	通辽市	菏泽	德州市	泰安市	华阴市	晋中市	运城市	巴中市	成都市	达州市	德阳市	广安市	广元市	乐山市	凉山州	泸州市	眉山市	绵阳市	南充市	内江市	攀枝花市	绵竹市
一般	1	0	0	0	0	0	0	1	1	0	0	0	1	0	0	0	1	0	0	1	0	1	0	0	0	0	0	1	0	1	0	0	1	0	1	8	5	1	4	4	0	2	4	3	5	4	6	2	0
合计	1	0		0		0	1		1				1			1		0		1	1		0				1		1			0	1		65
	福建省	甘肃省		广东省		贵州省	广西省		河北省				河南省			黑龙江省		江西省		江苏省	湖南省		辽宁省				内蒙古自治区		山东省			陕西省	山西省		四川省
	泉州市	陇南市	庆阳市	云浮市	梅州市	肖都匀市	贵港市	南宁市	廊坊市	石家庄市	邢台市	唐山市	许昌市	濮阳市	商丘市	大庆市	五常市	赣州市	九江市	盐城	益阳市	长沙市	大连市	盘锦市	锦州市	朝阳市	科左中旗	通辽市	菏泽	德州市	泰安市	华阴市	晋中市	运城市	巴中市	成都市	达州市	德阳市	广安市	广元市	乐山市	凉山州	泸州市	眉山市	绵阳市	南充市	内江市	攀枝花市	绵竹市
较满意	0	0	0	0	0	1	0	0	0	0	0	0	0	0	0	0	0	0	0	0	0	0	0	0	0	0	0	0	0	0	0	0	1	0	0	11	1	2	2	0	0	0	0	0	1	2	1	0	0
合计	0	0		0		1	0		0				0			0		0		0	0		0				0		0			0	1		22
	福建省	甘肃省		广东省		贵州省	广西省		河北省				河南省			黑龙江省		江西省		江苏省	湖南省		辽宁省				内蒙古自治区		山东省			陕西省	山西省		四川省
	泉州市	陇南市	庆阳市	云浮市	梅州市	肖都匀市	贵港市	南宁市	廊坊市	石家庄市	邢台市	唐山市	许昌市	濮阳市	商丘市	大庆市	五常市	赣州市	九江市	盐城	益阳市	长沙市	大连市	盘锦市	锦州市	朝阳市	科左中旗	通辽市	菏泽	德州市	泰安市	华阴市	晋中市	运城市	巴中市	成都市	达州市	德阳市	广安市	广元市	乐山市	凉山州	泸州市	眉山市	绵阳市	南充市	内江市	攀枝花市	绵竹市
十分满意	0	1	0	0	0	0	0	0	1	0	0	0	0	0	0	0	0	0	0	0	0	0	0	0	0	0	0	0	0	0	0	0	0	0	0	2	0	0	0	0	0	1	0	1	0	0	0	0	0
合计	0	1		0		0	0		1				0			0		0		0	0		0				0		0			0	0		4
	福建省	甘肃省		广东省		贵州省	广西省		河北省				河南省			黑龙江省		江西省		江苏省	湖南省		辽宁省				内蒙古自治区		山东省			陕西省	山西省		四川省
	泉州市	陇南市	庆阳市	云浮市	梅州市	肖都匀市	贵港市	南宁市	廊坊市	石家庄市	邢台市	唐山市	许昌市	濮阳市	商丘市	大庆市	五常市	赣州市	九江市	盐城	益阳市	长沙市	大连市	盘锦市	锦州市	朝阳市	科左中旗	通辽市	菏泽	德州市	泰安市	华阴市	晋中市	运城市	巴中市	成都市	达州市	德阳市	广安市	广元市	乐山市	凉山州	泸州市	眉山市	绵阳市	南充市	内江市	攀枝花市	绵竹市
空	0	0	0	0	0	0	0	0	0	0	0	0	0	0	0	0	0	0	0	0	0	0	0	0	0	0	0	0	0	0	0	0	0	0	0	0	0	0	0	1	0	0	0	0	0	1	0	0	0
合计	0	0		0		0	0		0				0			0		0		0	0		0				0		0			0	0		3
	福建省	甘肃省		广东省		贵州省	广西省		河北省				河南省			黑龙江省		江西省		江苏省	湖南省		辽宁省				内蒙古自治区		山东省			陕西省	山西省		四川省
	泉州市	陇南市	庆阳市	云浮市	梅州市	肖都匀市	贵港市	南宁市	廊坊市	石家庄市	邢台市	唐山市	许昌市	濮阳市	商丘市	大庆市	五常市	赣州市	九江市	盐城	益阳市	长沙市	大连市	盘锦市	锦州市	朝阳市	科左中旗	通辽市	菏泽	德州市	泰安市	华阴市	晋中市	运城市	巴中市	成都市	达州市	德阳市	广安市	广元市	乐山市	凉山州	泸州市	眉山市	绵阳市	南充市	内江市	攀枝花市	绵竹市
没有	0	0	0	0	0	0	0	0	0	0	0	0	0	0	0	0	0	0	0	0	0	0	0	0	0	0	0	0	0	0	0	0	0	0	0	0	1	0	0	0	0	0	0	0	0	0	0	0	0
合计	0	0		0		0	0		0				0			0		0		0	0		0				0		0			0	0		2
性别分布
	很不满意	较不满意	一般	较满意	很满意	空	没有	合计
男	73	62	40	18	4	1	0	198
女	46	56	36	8	3	2	2	153
空	3	3	4	1	0	0	0	11
合计	122	121	80	27	7	3	2	362
年龄分布
	很不满意	较不满意	一般	较满意	很满意	空	没有	合计
20岁以下	19	9	8	1	0	1	1	39
20-30岁	81	85	52	19	7	2	1	247
30-40岁	13	11	9	4	0	0	0	37
40-50岁	5	9	6	2	0	0	0	22
50-60岁	2	2	2	0	0	0	0	6
60岁以上	0	1	0	0	0	0	0	1
空	2	4	3	1	0	0	0	10
合计	122	121	80	27	7	3	2	362
收入分布（近三年平均收入）
	很不满意	较不满意	一般	较满意	很满意	空	没有	合计
1-5万	68	65	37	12	4	1	1	188
5-10万	22	24	16	7	0	0	0	69
10-20万	6	7	10	1	0	1	0	25
20万以上	2	3	3	2	1	0	0	11
空	24	22	14	5	2	1	1	69
合计	122	121	80	27	7	3	2	362
[truncated: 16 more columns]

## Sheet: 11.5
村庄规划、村容改造满意度	十分不满意	较不满意	一般	较满意	十分满意	空	没有	总计
频数	64	105	120	56	16	1	0	362
地区分布
	福建省	甘肃省		广东省		贵州省	广西省		河北省				河南省			黑龙江省		江西省		江苏省	湖南省		辽宁省				内蒙古自治区		山东省			陕西省	山西省		四川省
	泉州市	陇南市	庆阳市	云浮市	梅州市	肖都匀市	贵港市	南宁市	廊坊市	石家庄市	邢台市	唐山市	许昌市	濮阳市	商丘市	大庆市	五常市	赣州市	九江市	盐城	益阳市	长沙市	大连市	盘锦市	锦州市	朝阳市	科左中旗	通辽市	菏泽	德州市	泰安市	华阴市	晋中市	运城市	巴中市	成都市	达州市	德阳市	广安市	广元市	乐山市	凉山州	泸州市	眉山市	绵阳市	南充市	内江市	攀枝花市	绵竹市
十分不满意	0	0	0	1	0	0	1	0	0	0	1	0	0	1	0	0	0	0	0	0	0	0	0	0	0	0	0	1	0	0	0	0	0	1	2	2	1	1	4	1	1	5	1	1	3	8	4	1	0
合计	0	0		1		0	1		1				1			0		0		0	0		0				1		0			0	1		47
	福建省	甘肃省		广东省		贵州省	广西省		河北省				河南省			黑龙江省		江西省		江苏省	湖南省		辽宁省				内蒙古自治区		山东省			陕西省	山西省		四川省
	泉州市	陇南市	庆阳市	云浮市	梅州市	肖都匀市	贵港市	南宁市	廊坊市	石家庄市	邢台市	唐山市	许昌市	濮阳市	商丘市	大庆市	五常市	赣州市	九江市	盐城	益阳市	长沙市	大连市	盘锦市	锦州市	朝阳市	科左中旗	通辽市	菏泽	德州市	泰安市	华阴市	晋中市	运城市	巴中市	成都市	达州市	德阳市	广安市	广元市	乐山市	凉山州	泸州市	眉山市	绵阳市	南充市	内江市	攀枝花市	绵竹市
较不满意	0	0	0	0	0	0	0	0	0	1	0	0	0	0	0	0	0	1	1	0	1	0	0	0	1	1	0	0	0	0	1	0	1	0	3	7	7	2	4	2	2	13	1	4	5	4	7	5	1
合计	0	0		0		0	0		1				0			0		2		0	1		2				0		1			0	1		84
	福建省	甘肃省		广东省		贵州省	广西省		河北省				河南省			黑龙江省		江西省		江苏省	湖南省		辽宁省				内蒙古自治区		山东省			陕西省	山西省		四川省
	泉州市	陇南市	庆阳市	云浮市	梅州市	肖都匀市	贵港市	南宁市	廊坊市	石家庄市	邢台市	唐山市	许昌市	濮阳市	商丘市	大庆市	五常市	赣州市	九江市	盐城	益阳市	长沙市	大连市	盘锦市	锦州市	朝阳市	科左中旗	通辽市	菏泽	德州市	泰安市	华阴市	晋中市	运城市	巴中市	成都市	达州市	德阳市	广安市	广元市	乐山市	凉山州	泸州市	眉山市	绵阳市	南充市	内江市	攀枝花市	绵竹市
一般	1	0	1	0	1	1	0	0	1	1	0	1	1	0	0	0	1	0	0	1	0	0	1	0	0	0	1	1	2	1	0	1	0	0	1	18	3	6	4	3	2	6	2	1	7	9	6	2	0
合计	1	1		1		1	0		3				1			1		0		1	0		1				2		3			1	0		86
	福建省	甘肃省		广东省		贵州省	广西省		河北省				河南省			黑龙江省		江西省		江苏省	湖南省		辽宁省				内蒙古自治区		山东省			陕西省	山西省		四川省
	泉州市	陇南市	庆阳市	云浮市	梅州市	肖都匀市	贵港市	南宁市	廊坊市	石家庄市	邢台市	唐山市	许昌市	濮阳市	商丘市	大庆市	五常市	赣州市	九江市	盐城	益阳市	长沙市	大连市	盘锦市	锦州市	朝阳市	科左中旗	通辽市	菏泽	德州市	泰安市	华阴市	晋中市	运城市	巴中市	成都市	达州市	德阳市	广安市	广元市	乐山市	凉山州	泸州市	眉山市	绵阳市	南充市	内江市	攀枝花市	绵竹市
较满意	0	0	0	0	0	0	0	1	0	0	0	0	0	0	1	0	0	0	0	0	0	1	0	1	0	0	0	1	0	1	0	0	1	1	1	11	4	1	4	0	1	1	2	1	3	2	0	0	0
合计	0	0		0		0	1		0				1			0		0		0	1		1				1		1			0	2		43
	福建省	甘肃省		广东省		贵州省	广西省		河北省				河南省			黑龙江省		江西省		江苏省	湖南省		辽宁省				内蒙古自治区		山东省			陕西省	山西省		四川省
	泉州市	陇南市	庆阳市	云浮市	梅州市	肖都匀市	贵港市	南宁市	廊坊市	石家庄市	邢台市	唐山市	许昌市	濮阳市	商丘市	大庆市	五常市	赣州市	九江市	盐城	益阳市	长沙市	大连市	盘锦市	锦州市	朝阳市	科左中旗	通辽市	菏泽	德州市	泰安市	华阴市	晋中市	运城市	巴中市	成都市	达州市	德阳市	广安市	广元市	乐山市	凉山州	泸州市	眉山市	绵阳市	南充市	内江市	攀枝花市	绵竹市
十分满意	0	1	0	0	0	0	0	0	1	0	0	0	0	0	0	1	0	0	0	0	0	0	0	0	0	0	0	0	0	0	0	0	1	0	0	3	1	0	2	1	0	1	0	0	1	0	0	0	0
合计	0	1		0		0	0		1				0			1		0		0	0		0				0		0			0	1		10
	福建省	甘肃省		广东省		贵州省	广西省		河北省				河南省			黑龙江省		江西省		江苏省	湖南省		辽宁省				内蒙古自治区		山东省			陕西省	山西省		四川省
	泉州市	陇南市	庆阳市	云浮市	梅州市	肖都匀市	贵港市	南宁市	廊坊市	石家庄市	邢台市	唐山市	许昌市	濮阳市	商丘市	大庆市	五常市	赣州市	九江市	盐城	益阳市	长沙市	大连市	盘锦市	锦州市	朝阳市	科左中旗	通辽市	菏泽	德州市	泰安市	华阴市	晋中市	运城市	巴中市	成都市	达州市	德阳市	广安市	广元市	乐山市	凉山州	泸州市	眉山市	绵阳市	南充市	内江市	攀枝花市	绵竹市
空	0	0	0	0	0	0	0	0	0	0	0	0	0	0	0	0	0	0	0	0	0	0	0	0	0	0	0	0	0	0	0	0	0	0	0	0	0	0	0	0	0	0	0	0	0	1	0	0	0
合计	0	0		0		0	0		0				0			0		0		0	0		0				0		0			0	0		1
	福建省	甘肃省		广东省		贵州省	广西省		河北省				河南省			黑龙江省		江西省		江苏省	湖南省		辽宁省				内蒙古自治区		山东省			陕西省	山西省		四川省
	泉州市	陇南市	庆阳市	云浮市	梅州市	肖都匀市	贵港市	南宁市	廊坊市	石家庄市	邢台市	唐山市	许昌市	濮阳市	商丘市	大庆市	五常市	赣州市	九江市	盐城	益阳市	长沙市	大连市	盘锦市	锦州市	朝阳市	科左中旗	通辽市	菏泽	德州市	泰安市	华阴市	晋中市	运城市	巴中市	成都市	达州市	德阳市	广安市	广元市	乐山市	凉山州	泸州市	眉山市	绵阳市	南充市	内江市	攀枝花市	绵竹市
没有	0	0	0	0	0	0	0	0	0	0	0	0	0	0	0	0	0	0	0	0	0	0	0	0	0	0	0	0	0	0	0	0	0	0	0	0	0	0	0	0	0	0	0	0	0	0	0	0	0
合计	0	0		0		0	0		0				0			0		0		0	0		0				0		0			0	0		0
性别分布
	很不满意	较不满意	一般	较满意	很满意	空	没有	合计
男	39	58	60	31	9	1	0	198
女	24	45	56	21	7	0	0	153
空	1	2	4	4	0	0	0	11
合计	64	105	120	56	16	1	0	362
年龄分布
	很不满意	较不满意	一般	较满意	很满意	空	没有	合计
20岁以下	7	15	14	3	0	0	0	39
20-30岁	42	76	78	36	14	1	0	247
30-40岁	10	10	9	8	0	0	0	37
40-50岁	2	3	11	4	2	0	0	22
50-60岁	2	0	2	2	0	0	0	6
60岁以上	0	0	1	0	0	0	0	1
空	1	1	5	3	0	0	0	10
合计	64	105	120	56	16	1	0	362
收入分布（近三年平均收入）
	很不满意	较不满意	一般	较满意	很满意	空	没有	合计
1-5万	36	60	68	20	4	0	0	188
5-10万	10	15	21	15	8	0	0	69
10-20万	4	8	9	4	0	0	0	25
20万以上	1	1	3	3	3	0	0	11
空	13	21	19	14	1	1	0	69
合计	64	105	120	56	16	1	0	362
[truncated: 16 more columns]

## Sheet: 11.6
通讯、通电、电视信号满意度	十分不满意	较不满意	一般	较满意	十分满意	空	没有	总计
频数	35	69	117	100	38	3	0	362
地区分布
	福建省	甘肃省		广东省		贵州省	广西省		河北省				河南省			黑龙江省		江西省		江苏省	湖南省		辽宁省				内蒙古自治区		山东省			陕西省	山西省		四川省
	泉州市	陇南市	庆阳市	云浮市	梅州市	肖都匀市	贵港市	南宁市	廊坊市	石家庄市	邢台市	唐山市	许昌市	濮阳市	商丘市	大庆市	五常市	赣州市	九江市	盐城	益阳市	长沙市	大连市	盘锦市	锦州市	朝阳市	科左中旗	通辽市	菏泽	德州市	泰安市	华阴市	晋中市	运城市	巴中市	成都市	达州市	德阳市	广安市	广元市	乐山市	凉山州	泸州市	眉山市	绵阳市	南充市	内江市	攀枝花市	绵竹市
十分不满意	0	0	0	0	0	0	1	0	0	0	1	0	0	0	0	0	1	0	0	0	0	0	0	0	0	0	0	0	0	0	0	0	0	0	1	0	2	0	1	0	0	4	0	1	0	4	4	1	0
合计	0	0		0		0	1		1				0			1		0		0	0		0				0		0			0	0		25
	福建省	甘肃省		广东省		贵州省	广西省		河北省				河南省			黑龙江省		江西省		江苏省	湖南省		辽宁省				内蒙古自治区		山东省			陕西省	山西省		四川省
	泉州市	陇南市	庆阳市	云浮市	梅州市	肖都匀市	贵港市	南宁市	廊坊市	石家庄市	邢台市	唐山市	许昌市	濮阳市	商丘市	大庆市	五常市	赣州市	九江市	盐城	益阳市	长沙市	大连市	盘锦市	锦州市	朝阳市	科左中旗	通辽市	菏泽	德州市	泰安市	华阴市	晋中市	运城市	巴中市	成都市	达州市	德阳市	广安市	广元市	乐山市	凉山州	泸州市	眉山市	绵阳市	南充市	内江市	攀枝花市	绵竹市
较不满意	0	0	0	0	0	0	0	0	0	0	0	0	0	0	0	0	0	0	0	0	0	1	0	0	1	0	0	0	0	0	0	0	0	0	1	7	5	1	3	3	2	3	1	2	5	5	4	0	0
合计	0	0		0		0	0		0				0			0		0		0	1		1				0		0			0	0		54
	福建省	甘肃省		广东省		贵州省	广西省		河北省				河南省			黑龙江省		江西省		江苏省	湖南省		辽宁省				内蒙古自治区		山东省			陕西省	山西省		四川省
	泉州市	陇南市	庆阳市	云浮市	梅州市	肖都匀市	贵港市	南宁市	廊坊市	石家庄市	邢台市	唐山市	许昌市	濮阳市	商丘市	大庆市	五常市	赣州市	九江市	盐城	益阳市	长沙市	大连市	盘锦市	锦州市	朝阳市	科左中旗	通辽市	菏泽	德州市	泰安市	华阴市	晋中市	运城市	巴中市	成都市	达州市	德阳市	广安市	广元市	乐山市	凉山州	泸州市	眉山市	绵阳市	南充市	内江市	攀枝花市	绵竹市
一般	1	0	1	1	1	1	0	0	1	0	0	0	0	1	0	0	0	1	1	1	1	0	0	0	0	0	1	1	1	0	0	0	1	1	3	12	5	4	6	4	2	12	0	3	5	7	3	3	1
合计	1	1		2		1	0		1				1			0		2		1	1		0				2		1			0	2		86
	福建省	甘肃省		广东省		贵州省	广西省		河北省				河南省			黑龙江省		江西省		江苏省	湖南省		辽宁省				内蒙古自治区		山东省			陕西省	山西省		四川省
	泉州市	陇南市	庆阳市	云浮市	梅州市	肖都匀市	贵港市	南宁市	廊坊市	石家庄市	邢台市	唐山市	许昌市	濮阳市	商丘市	大庆市	五常市	赣州市	九江市	盐城	益阳市	长沙市	大连市	盘锦市	锦州市	朝阳市	科左中旗	通辽市	菏泽	德州市	泰安市	华阴市	晋中市	运城市	巴中市	成都市	达州市	德阳市	广安市	广元市	乐山市	凉山州	泸州市	眉山市	绵阳市	南充市	内江市	攀枝花市	绵竹市
较满意	0	0	0	0	0	0	0	0	0	2	0	1	1	0	0	0	0	0	0	0	0	0	1	0	0	1	0	2	1	2	1	1	1	0	1	16	2	1	7	0	2	5	5	1	8	6	5	4	0
合计	0	0		0		0	0		3				1			0		0		0	0		2				2		4			1	1		79
	福建省	甘肃省		广东省		贵州省	广西省		河北省				河南省			黑龙江省		江西省		江苏省	湖南省		辽宁省				内蒙古自治区		山东省			陕西省	山西省		四川省
	泉州市	陇南市	庆阳市	云浮市	梅州市	肖都匀市	贵港市	南宁市	廊坊市	石家庄市	邢台市	唐山市	许昌市	濮阳市	商丘市	大庆市	五常市	赣州市	九江市	盐城	益阳市	长沙市	大连市	盘锦市	锦州市	朝阳市	科左中旗	通辽市	菏泽	德州市	泰安市	华阴市	晋中市	运城市	巴中市	成都市	达州市	德阳市	广安市	广元市	乐山市	凉山州	泸州市	眉山市	绵阳市	南充市	内江市	攀枝花市	绵竹市
十分满意	0	1	0	0	0	0	0	1	1	0	0	0	0	0	1	1	0	0	0	0	0	0	0	1	0	0	0	0	0	0	0	0	1	1	1	5	2	4	1	0	0	2	0	0	1	1	1	0	0
合计	0	1		0		0	1		1				1			1		0		0	0		1				0		0			0	2		24
	福建省	甘肃省		广东省		贵州省	广西省		河北省				河南省			黑龙江省		江西省		江苏省	湖南省		辽宁省				内蒙古自治区		山东省			陕西省	山西省		四川省
	泉州市	陇南市	庆阳市	云浮市	梅州市	肖都匀市	贵港市	南宁市	廊坊市	石家庄市	邢台市	唐山市	许昌市	濮阳市	商丘市	大庆市	五常市	赣州市	九江市	盐城	益阳市	长沙市	大连市	盘锦市	锦州市	朝阳市	科左中旗	通辽市	菏泽	德州市	泰安市	华阴市	晋中市	运城市	巴中市	成都市	达州市	德阳市	广安市	广元市	乐山市	凉山州	泸州市	眉山市	绵阳市	南充市	内江市	攀枝花市	绵竹市
空	0	0	0	0	0	0	0	0	0	0	0	0	0	0	0	0	0	0	0	0	0	0	0	0	0	0	0	0	0	0	0	0	0	0	0	1	0	0	0	0	0	0	0	0	0	1	0	0	0
合计	0	0		0		0	0		0				0			0		0		0	0		0				0		0			0	0		3
	福建省	甘肃省		广东省		贵州省	广西省		河北省				河南省			黑龙江省		江西省		江苏省	湖南省		辽宁省				内蒙古自治区		山东省			陕西省	山西省		四川省
	泉州市	陇南市	庆阳市	云浮市	梅州市	肖都匀市	贵港市	南宁市	廊坊市	石家庄市	邢台市	唐山市	许昌市	濮阳市	商丘市	大庆市	五常市	赣州市	九江市	盐城	益阳市	长沙市	大连市	盘锦市	锦州市	朝阳市	科左中旗	通辽市	菏泽	德州市	泰安市	华阴市	晋中市	运城市	巴中市	成都市	达州市	德阳市	广安市	广元市	乐山市	凉山州	泸州市	眉山市	绵阳市	南充市	内江市	攀枝花市	绵竹市
没有	0	0	0	0	0	0	0	0	0	0	0	0	0	0	0	0	0	0	0	0	0	0	0	0	0	0	0	0	0	0	0	0	0	0	0	0	0	0	0	0	0	0	0	0	0	0	0	0	0
合计	0	0		0		0	0		0				0			0		0		0	0		0				0		0			0	0		0
性别分布
	很不满意	较不满意	一般	较满意	很满意	空	没有	合计
男	21	32	69	55	19	2	0	198
女	14	36	44	42	17	0	0	153
空	0	1	4	3	2	1	0	11
合计	35	69	117	100	38	3	0	362
年龄分布
	很不满意	较不满意	一般	较满意	很满意	空	没有	合计
20岁以下	0	10	15	11	3	0	0	39
20-30岁	24	49	80	70	22	2	0	247
30-40岁	6	7	8	11	5	0	0	37
40-50岁	2	3	8	2	7	0	0	22
50-60岁	2	0	1	1	1	1	0	6
60岁以上	0	0	0	1	0	0	0	1
空	1	0	5	4	0	0	0	10
合计	35	69	117	100	38	3	0	362
收入分布（近三年平均收入）
	很不满意	较不满意	一般	较满意	很满意	空	没有	合计
1-5万	19	37	73	43	16	0	0	188
5-10万	5	8	19	25	11	1	0	69
10-20万	2	6	7	9	1	0	0	25
20万以上	1	1	2	2	5	0	0	11
空	8	17	16	21	5	2	0	69
合计	35	69	117	100	38	3	0	362
[truncated: 16 more columns]

## Sheet: 11.7
燃料厨房改造满意度	十分不满意	较不满意	一般	较满意	十分满意	空	没有	总计
频数	67	94	110	74	13	4	0	362
地区分布
	福建省	甘肃省		广东省		贵州省	广西省		河北省				河南省			黑龙江省		江西省		江苏省	湖南省		辽宁省				内蒙古自治区		山东省			陕西省	山西省		四川省
	泉州市	陇南市	庆阳市	云浮市	梅州市	肖都匀市	贵港市	南宁市	廊坊市	石家庄市	邢台市	唐山市	许昌市	濮阳市	商丘市	大庆市	五常市	赣州市	九江市	盐城	益阳市	长沙市	大连市	盘锦市	锦州市	朝阳市	科左中旗	通辽市	菏泽	德州市	泰安市	华阴市	晋中市	运城市	巴中市	成都市	达州市	德阳市	广安市	广元市	乐山市	凉山州	泸州市	眉山市	绵阳市	南充市	内江市	攀枝花市	绵竹市
十分不满意	0	0	0	0	0	0	1	0	0	0	1	0	0	1	0	0	1	0	0	0	0	0	1	0	0	0	0	1	0	1	0	0	0	1	2	3	5	0	2	0	1	9	0	1	5	8	4	1	0
合计	0	0		0		0	1		1				1			1		0		0	0		1				1		1			0	1		51
	福建省	甘肃省		广东省		贵州省	广西省		河北省				河南省			黑龙江省		江西省		江苏省	湖南省		辽宁省				内蒙古自治区		山东省			陕西省	山西省		四川省
	泉州市	陇南市	庆阳市	云浮市	梅州市	肖都匀市	贵港市	南宁市	廊坊市	石家庄市	邢台市	唐山市	许昌市	濮阳市	商丘市	大庆市	五常市	赣州市	九江市	盐城	益阳市	长沙市	大连市	盘锦市	锦州市	朝阳市	科左中旗	通辽市	菏泽	德州市	泰安市	华阴市	晋中市	运城市	巴中市	成都市	达州市	德阳市	广安市	广元市	乐山市	凉山州	泸州市	眉山市	绵阳市	南充市	内江市	攀枝花市	绵竹市
较不满意	0	0	1	1	1	0	0	0	0	1	0	0	0	0	0	0	0	0	1	0	0	1	0	0	1	1	0	1	0	0	0	0	1	1	1	9	3	2	5	3	1	10	1	3	3	7	2	2	0
合计	0	1		2		0	0		1				0			0		1		0	1		2				1		0			0	2		66
	福建省	甘肃省		广东省		贵州省	广西省		河北省				河南省			黑龙江省		江西省		江苏省	湖南省		辽宁省				内蒙古自治区		山东省			陕西省	山西省		四川省
	泉州市	陇南市	庆阳市	云浮市	梅州市	肖都匀市	贵港市	南宁市	廊坊市	石家庄市	邢台市	唐山市	许昌市	濮阳市	商丘市	大庆市	五常市	赣州市	九江市	盐城	益阳市	长沙市	大连市	盘锦市	锦州市	朝阳市	科左中旗	通辽市	菏泽	德州市	泰安市	华阴市	晋中市	运城市	巴中市	成都市	达州市	德阳市	广安市	广元市	乐山市	凉山州	泸州市	眉山市	绵阳市	南充市	内江市	攀枝花市	绵竹市
一般	1	0	0	0	0	0	0	0	1	0	0	1	0	0	1	0	0	1	0	1	1	0	0	0	0	0	1	1	2	1	1	1	0	0	3	9	5	6	5	1	2	4	4	2	4	4	8	3	0
合计	1	0		0		0	0		2				1			0		1		1	1		0				2		4			1	0		80
	福建省	甘肃省		广东省		贵州省	广西省		河北省				河南省			黑龙江省		江西省		江苏省	湖南省		辽宁省				内蒙古自治区		山东省			陕西省	山西省		四川省
	泉州市	陇南市	庆阳市	云浮市	梅州市	肖都匀市	贵港市	南宁市	廊坊市	石家庄市	邢台市	唐山市	许昌市	濮阳市	商丘市	大庆市	五常市	赣州市	九江市	盐城	益阳市	长沙市	大连市	盘锦市	锦州市	朝阳市	科左中旗	通辽市	菏泽	德州市	泰安市	华阴市	晋中市	运城市	巴中市	成都市	达州市	德阳市	广安市	广元市	乐山市	凉山州	泸州市	眉山市	绵阳市	南充市	内江市	攀枝花市	绵竹市
较满意	0	0	0	0	0	1	0	1	0	0	0	0	1	0	0	0	0	0	0	0	0	0	0	0	0	0	0	0	0	0	0	0	1	0	1	17	2	1	6	2	2	3	1	1	5	4	3	2	1
合计	0	0		0		1	1		0				1			0		0		0	0		0				0		0			0	1		64
	福建省	甘肃省		广东省		贵州省	广西省		河北省				河南省			黑龙江省		江西省		江苏省	湖南省		辽宁省				内蒙古自治区		山东省			陕西省	山西省		四川省
	泉州市	陇南市	庆阳市	云浮市	梅州市	肖都匀市	贵港市	南宁市	廊坊市	石家庄市	邢台市	唐山市	许昌市	濮阳市	商丘市	大庆市	五常市	赣州市	九江市	盐城	益阳市	长沙市	大连市	盘锦市	锦州市	朝阳市	科左中旗	通辽市	菏泽	德州市	泰安市	华阴市	晋中市	运城市	巴中市	成都市	达州市	德阳市	广安市	广元市	乐山市	凉山州	泸州市	眉山市	绵阳市	南充市	内江市	攀枝花市	绵竹市
十分满意	0	1	0	0	0	0	0	0	1	1	0	0	0	0	0	1	0	0	0	0	0	0	0	1	0	0	0	0	0	0	0	0	1	0	0	2	1	0	0	0	0	0	0	0	2	0	0	0	0
合计	0	1		0		0	0		2				0			1		0		0	0		1				0		0			0	1		6
	福建省	甘肃省		广东省		贵州省	广西省		河北省				河南省			黑龙江省		江西省		江苏省	湖南省		辽宁省				内蒙古自治区		山东省			陕西省	山西省		四川省
	泉州市	陇南市	庆阳市	云浮市	梅州市	肖都匀市	贵港市	南宁市	廊坊市	石家庄市	邢台市	唐山市	许昌市	濮阳市	商丘市	大庆市	五常市	赣州市	九江市	盐城	益阳市	长沙市	大连市	盘锦市	锦州市	朝阳市	科左中旗	通辽市	菏泽	德州市	泰安市	华阴市	晋中市	运城市	巴中市	成都市	达州市	德阳市	广安市	广元市	乐山市	凉山州	泸州市	眉山市	绵阳市	南充市	内江市	攀枝花市	绵竹市
空	0	0	0	0	0	0	0	0	0	0	0	0	0	0	0	0	0	0	0	0	0	0	0	0	0	0	0	0	0	0	0	0	0	0	0	1	0	1	0	1	0	0	0	0	0	1	0	0	0
合计	0	0		0		0	0		0				0			0		0		0	0		0				0		0			0	0		4
	福建省	甘肃省		广东省		贵州省	广西省		河北省				河南省			黑龙江省		江西省		江苏省	湖南省		辽宁省				内蒙古自治区		山东省			陕西省	山西省		四川省
	泉州市	陇南市	庆阳市	云浮市	梅州市	肖都匀市	贵港市	南宁市	廊坊市	石家庄市	邢台市	唐山市	许昌市	濮阳市	商丘市	大庆市	五常市	赣州市	九江市	盐城	益阳市	长沙市	大连市	盘锦市	锦州市	朝阳市	科左中旗	通辽市	菏泽	德州市	泰安市	华阴市	晋中市	运城市	巴中市	成都市	达州市	德阳市	广安市	广元市	乐山市	凉山州	泸州市	眉山市	绵阳市	南充市	内江市	攀枝花市	绵竹市
没有	0	0	0	0	0	0	0	0	0	0	0	0	0	0	0	0	0	0	0	0	0	0	0	0	0	0	0	0	0	0	0	0	0	0	0	0	0	0	0	0	0	0	0	0	0	0	0	0	0
合计	0	0		0		0	0		0				0			0		0		0	0		0				0		0			0	0		0
性别分布
	很不满意	较不满意	一般	较满意	很满意	空	没有	合计
男	40	49	61	40	7	1	0	198
女	27	43	46	28	6	3	0	153
空	0	2	3	6	0	0	0	11
合计	67	94	110	74	13	4	0	362
年龄分布
	很不满意	较不满意	一般	较满意	很满意	空	没有	合计
20岁以下	9	11	12	4	2	1	0	39
20-30岁	41	61	79	53	10	3	0	247
30-40岁	11	12	6	8	0	0	0	37
40-50岁	3	4	9	5	1	0	0	22
50-60岁	2	1	2	1	0	0	0	6
60岁以上	1	0	0	0	0	0	0	1
空	0	5	2	3	0	0	0	10
合计	67	94	110	74	13	4	0	362
收入分布（近三年平均收入）
	很不满意	较不满意	一般	较满意	很满意	空	没有	合计
1-5万	38	48	63	34	4	1	0	188
5-10万	13	16	18	18	3	1	0	69
10-20万	3	10	6	6	0	0	0	25
20万以上	1	2	3	3	2	0	0	11
空	12	18	20	13	4	2	0	69
合计	67	94	110	74	13	4	0	362
[truncated: 16 more columns]

## Sheet: 11.8
农田灌溉设施满意度	十分不满意	较不满意	一般	较满意	十分满意	空	没有	总计
频数	53	114	115	62	11	5	2	362
地区分布
	福建省	甘肃省		广东省		贵州省	广西省		河北省				河南省			黑龙江省		江西省		江苏省	湖南省		辽宁省				内蒙古自治区		山东省			陕西省	山西省		四川省
	泉州市	陇南市	庆阳市	云浮市	梅州市	肖都匀市	贵港市	南宁市	廊坊市	石家庄市	邢台市	唐山市	许昌市	濮阳市	商丘市	大庆市	五常市	赣州市	九江市	盐城	益阳市	长沙市	大连市	盘锦市	锦州市	朝阳市	科左中旗	通辽市	菏泽	德州市	泰安市	华阴市	晋中市	运城市	巴中市	成都市	达州市	德阳市	广安市	广元市	乐山市	凉山州	泸州市	眉山市	绵阳市	南充市	内江市	攀枝花市	绵竹市
十分不满意	0	0	0	0	0	0	0	0	0	0	0	0	0	0	0	0	0	0	0	0	0	0	0	0	0	1	0	0	0	0	0	0	1	0	1	1	4	2	2	2	0	1	0	2	5	4	5	3	0
合计	0	0		0		0	0		0				0			0		0		0	0		1				0		0			0	1		42
	福建省	甘肃省		广东省		贵州省	广西省		河北省				河南省			黑龙江省		江西省		江苏省	湖南省		辽宁省				内蒙古自治区		山东省			陕西省	山西省		四川省
	泉州市	陇南市	庆阳市	云浮市	梅州市	肖都匀市	贵港市	南宁市	廊坊市	石家庄市	邢台市	唐山市	许昌市	濮阳市	商丘市	大庆市	五常市	赣州市	九江市	盐城	益阳市	长沙市	大连市	盘锦市	锦州市	朝阳市	科左中旗	通辽市	菏泽	德州市	泰安市	华阴市	晋中市	运城市	巴中市	成都市	达州市	德阳市	广安市	广元市	乐山市	凉山州	泸州市	眉山市	绵阳市	南充市	内江市	攀枝花市	绵竹市
较不满意	0	0	1	1	0	0	1	0	0	1	0	0	1	0	0	0	0	0	1	0	0	0	1	0	1	0	0	1	0	0	0	0	0	0	2	12	3	4	8	2	2	13	1	1	6	7	3	2	1
合计	0	1		1		0	1		1				1			0		1		0	0		2				1		0			0	0		86
	福建省	甘肃省		广东省		贵州省	广西省		河北省				河南省			黑龙江省		江西省		江苏省	湖南省		辽宁省				内蒙古自治区		山东省			陕西省	山西省		四川省
	泉州市	陇南市	庆阳市	云浮市	梅州市	肖都匀市	贵港市	南宁市	廊坊市	石家庄市	邢台市	唐山市	许昌市	濮阳市	商丘市	大庆市	五常市	赣州市	九江市	盐城	益阳市	长沙市	大连市	盘锦市	锦州市	朝阳市	科左中旗	通辽市	菏泽	德州市	泰安市	华阴市	晋中市	运城市	巴中市	成都市	达州市	德阳市	广安市	广元市	乐山市	凉山州	泸州市	眉山市	绵阳市	南充市	内江市	攀枝花市	绵竹市
一般	1	0	0	0	1	1	0	0	1	0	1	1	0	1	1	0	1	1	0	1	1	1	0	1	0	0	1	1	0	1	0	0	0	1	3	12	6	2	4	2	4	6	4	2	6	10	7	2	0
合计	1	0		1		1	0		3				2			1		1		1	2		1				2		1			0	1		90
	福建省	甘肃省		广东省		贵州省	广西省		河北省				河南省			黑龙江省		江西省		江苏省	湖南省		辽宁省				内蒙古自治区		山东省			陕西省	山西省		四川省
	泉州市	陇南市	庆阳市	云浮市	梅州市	肖都匀市	贵港市	南宁市	廊坊市	石家庄市	邢台市	唐山市	许昌市	濮阳市	商丘市	大庆市	五常市	赣州市	九江市	盐城	益阳市	长沙市	大连市	盘锦市	锦州市	朝阳市	科左中旗	通辽市	菏泽	德州市	泰安市	华阴市	晋中市	运城市	巴中市	成都市	达州市	德阳市	广安市	广元市	乐山市	凉山州	泸州市	眉山市	绵阳市	南充市	内江市	攀枝花市	绵竹市
较满意	0	0	0	0	0	0	0	1	1	1	0	0	0	0	0	1	0	0	0	0	0	0	0	0	0	0	0	1	2	0	1	1	1	0	1	15	1	2	3	0	0	4	1	2	2	2	2	1	0
合计	0	0		0		0	1		2				0			1		0		0	0		0				1		3			1	1		42
	福建省	甘肃省		广东省		贵州省	广西省		河北省				河南省			黑龙江省		江西省		江苏省	湖南省		辽宁省				内蒙古自治区		山东省			陕西省	山西省		四川省
	泉州市	陇南市	庆阳市	云浮市	梅州市	肖都匀市	贵港市	南宁市	廊坊市	石家庄市	邢台市	唐山市	许昌市	濮阳市	商丘市	大庆市	五常市	赣州市	九江市	盐城	益阳市	长沙市	大连市	盘锦市	锦州市	朝阳市	科左中旗	通辽市	菏泽	德州市	泰安市	华阴市	晋中市	运城市	巴中市	成都市	达州市	德阳市	广安市	广元市	乐山市	凉山州	泸州市	眉山市	绵阳市	南充市	内江市	攀枝花市	绵竹市
十分满意	0	1	0	0	0	0	0	0	0	0	0	0	0	0	0	0	0	0	0	0	0	0	0	0	0	0	0	0	0	1	0	0	1	1	0	1	1	0	1	0	0	0	0	0	0	0	0	0	0
合计	0	1		0		0	0		0				0			0		0		0	0		0				0		1			0	2		4
	福建省	甘肃省		广东省		贵州省	广西省		河北省				河南省			黑龙江省		江西省		江苏省	湖南省		辽宁省				内蒙古自治区		山东省			陕西省	山西省		四川省
	泉州市	陇南市	庆阳市	云浮市	梅州市	肖都匀市	贵港市	南宁市	廊坊市	石家庄市	邢台市	唐山市	许昌市	濮阳市	商丘市	大庆市	五常市	赣州市	九江市	盐城	益阳市	长沙市	大连市	盘锦市	锦州市	朝阳市	科左中旗	通辽市	菏泽	德州市	泰安市	华阴市	晋中市	运城市	巴中市	成都市	达州市	德阳市	广安市	广元市	乐山市	凉山州	泸州市	眉山市	绵阳市	南充市	内江市	攀枝花市	绵竹市
空	0	0	0	0	0	0	0	0	0	0	0	0	0	0	0	0	0	0	0	0	0	0	0	0	0	0	0	0	0	0	0	0	0	0	0	0	0	0	0	1	0	1	0	0	0	1	0	0	0
合计	0	0		0		0	0		0				0			0		0		0	0		0				0		0			0	0		5
	福建省	甘肃省		广东省		贵州省	广西省		河北省				河南省			黑龙江省		江西省		江苏省	湖南省		辽宁省				内蒙古自治区		山东省			陕西省	山西省		四川省
	泉州市	陇南市	庆阳市	云浮市	梅州市	肖都匀市	贵港市	南宁市	廊坊市	石家庄市	邢台市	唐山市	许昌市	濮阳市	商丘市	大庆市	五常市	赣州市	九江市	盐城	益阳市	长沙市	大连市	盘锦市	锦州市	朝阳市	科左中旗	通辽市	菏泽	德州市	泰安市	华阴市	晋中市	运城市	巴中市	成都市	达州市	德阳市	广安市	广元市	乐山市	凉山州	泸州市	眉山市	绵阳市	南充市	内江市	攀枝花市	绵竹市
没有	0	0	0	0	0	0	0	0	0	0	0	0	0	0	0	0	0	0	0	0	0	0	0	0	0	0	0	0	0	0	0	0	0	0	0	0	1	0	0	0	0	1	0	0	0	0	0	0	0
合计	0	0		0		0	0		0				0			0		0		0	0		0				0		0			0	0		2
性别分布
	很不满意	较不满意	一般	较满意	很满意	空	没有	合计
男	33	54	65	34	8	3	1	198
女	19	56	46	26	3	2	1	153
空	1	4	4	2	0	0	0	11
合计	53	114	115	62	11	5	2	362
年龄分布
	很不满意	较不满意	一般	较满意	很满意	空	没有	合计
20岁以下	5	17	10	5	0	1	1	39
20-30岁	38	70	83	43	8	4	1	247
30-40岁	7	11	11	7	1	0	0	37
40-50岁	2	9	5	4	2	0	0	22
50-60岁	1	2	2	2	0	0	0	7
60岁以上	0	1	0	0	0	0	0	1
空	0	4	4	1	0	0	0	9
合计	53	114	115	62	11	5	2	362
收入分布（近三年平均收入）
	很不满意	较不满意	一般	较满意	很满意	空	没有	合计
1-5万	32	66	62	22	3	3	0	188
5-10万	5	16	25	20	3	0	0	69
10-20万	3	10	5	5	1	1	0	25
20万以上	1	1	3	4	2	0	0	11
空	12	21	20	11	2	1	2	69
合计	53	114	115	62	11	5	2	362
[truncated: 16 more columns]

## Sheet: 11.9
医疗设施满意度	十分不满意	较不满意	一般	较满意	十分满意	空	没有	总计
频数	75	127	99	42	16	3	0	362
地区分布
	福建省	甘肃省		广东省		贵州省	广西省		河北省				河南省			黑龙江省		江西省		江苏省	湖南省		辽宁省				内蒙古自治区		山东省			陕西省	山西省		四川省
	泉州市	陇南市	庆阳市	云浮市	梅州市	肖都匀市	贵港市	南宁市	廊坊市	石家庄市	邢台市	唐山市	许昌市	濮阳市	商丘市	大庆市	五常市	赣州市	九江市	盐城	益阳市	长沙市	大连市	盘锦市	锦州市	朝阳市	科左中旗	通辽市	菏泽	德州市	泰安市	华阴市	晋中市	运城市	巴中市	成都市	达州市	德阳市	广安市	广元市	乐山市	凉山州	泸州市	眉山市	绵阳市	南充市	内江市	攀枝花市	绵竹市
十分不满意	0	1	0	0	0	0	0	0	0	0	1	0	0	1	0	0	1	0	1	0	0	0	0	0	0	1	0	1	0	0	0	0	0	0	2	2	4	2	3	1	1	12	0	0	2	7	5	1	0
合计	0	1		0		0	0		1				1			1		1		0	0		1				1		0			0	0		55
	福建省	甘肃省		广东省		贵州省	广西省		河北省				河南省			黑龙江省		江西省		江苏省	湖南省		辽宁省				内蒙古自治区		山东省			陕西省	山西省		四川省
	泉州市	陇南市	庆阳市	云浮市	梅州市	肖都匀市	贵港市	南宁市	廊坊市	石家庄市	邢台市	唐山市	许昌市	濮阳市	商丘市	大庆市	五常市	赣州市	九江市	盐城	益阳市	长沙市	大连市	盘锦市	锦州市	朝阳市	科左中旗	通辽市	菏泽	德州市	泰安市	华阴市	晋中市	运城市	巴中市	成都市	达州市	德阳市	广安市	广元市	乐山市	凉山州	泸州市	眉山市	绵阳市	南充市	内江市	攀枝花市	绵竹市
较不满意	0	0	0	0	1	0	1	0	0	1	0	0	1	0	1	1	0	0	0	1	0	0	0	0	1	0	1	2	1	0	0	0	2	1	2	14	4	3	9	3	1	5	3	6	10	5	7	4	0
合计	0	0		1		0	1		1				2			1		0		1	0		1				3		1			0	3		99
	福建省	甘肃省		广东省		贵州省	广西省		河北省				河南省			黑龙江省		江西省		江苏省	湖南省		辽宁省				内蒙古自治区		山东省			陕西省	山西省		四川省
	泉州市	陇南市	庆阳市	云浮市	梅州市	肖都匀市	贵港市	南宁市	廊坊市	石家庄市	邢台市	唐山市	许昌市	濮阳市	商丘市	大庆市	五常市	赣州市	九江市	盐城	益阳市	长沙市	大连市	盘锦市	锦州市	朝阳市	科左中旗	通辽市	菏泽	德州市	泰安市	华阴市	晋中市	运城市	巴中市	成都市	达州市	德阳市	广安市	广元市	乐山市	凉山州	泸州市	眉山市	绵阳市	南充市	内江市	攀枝花市	绵竹市
一般	1	0	1	1	0	0	0	1	2	1	0	1	0	0	0	0	0	1	0	0	1	1	1	0	0	0	0	0	0	1	1	1	0	1	3	15	5	2	4	1	1	5	1	0	4	10	5	2	1
合计	1	1		1		0	1		4				0			0		1		0	2		1				0		2			1	1		71
	福建省	甘肃省		广东省		贵州省	广西省		河北省				河南省			黑龙江省		江西省		江苏省	湖南省		辽宁省				内蒙古自治区		山东省			陕西省	山西省		四川省
	泉州市	陇南市	庆阳市	云浮市	梅州市	肖都匀市	贵港市	南宁市	廊坊市	石家庄市	邢台市	唐山市	许昌市	濮阳市	商丘市	大庆市	五常市	赣州市	九江市	盐城	益阳市	长沙市	大连市	盘锦市	锦州市	朝阳市	科左中旗	通辽市	菏泽	德州市	泰安市	华阴市	晋中市	运城市	巴中市	成都市	达州市	德阳市	广安市	广元市	乐山市	凉山州	泸州市	眉山市	绵阳市	南充市	内江市	攀枝花市	绵竹市
较满意	0	0	0	0	0	1	0	0	0	0	0	0	0	0	0	0	0	0	0	0	0	0	0	1	0	0	0	0	1	1	0	0	1	0	0	7	1	3	0	0	3	4	2	0	3	1	0	1	0
合计	0	0		0		1	0		0				0			0		0		0	0		1				0		2			0	1		31
	福建省	甘肃省		广东省		贵州省	广西省		河北省				河南省			黑龙江省		江西省		江苏省	湖南省		辽宁省				内蒙古自治区		山东省			陕西省	山西省		四川省
	泉州市	陇南市	庆阳市	云浮市	梅州市	肖都匀市	贵港市	南宁市	廊坊市	石家庄市	邢台市	唐山市	许昌市	濮阳市	商丘市	大庆市	五常市	赣州市	九江市	盐城	益阳市	长沙市	大连市	盘锦市	锦州市	朝阳市	科左中旗	通辽市	菏泽	德州市	泰安市	华阴市	晋中市	运城市	巴中市	成都市	达州市	德阳市	广安市	广元市	乐山市	凉山州	泸州市	眉山市	绵阳市	南充市	内江市	攀枝花市	绵竹市
十分满意	0	0	0	0	0	0	0	0	0	0	0	0	0	0	0	0	0	0	0	0	0	0	0	0	0	0	0	0	0	0	0	0	0	0	0	3	2	0	2	1	0	0	0	0	0	0	0	0	0
合计	0	0		0		0	0		0				0			0		0		0	0		0				0		0			0	0		12
	福建省	甘肃省		广东省		贵州省	广西省		河北省				河南省			黑龙江省		江西省		江苏省	湖南省		辽宁省				内蒙古自治区		山东省			陕西省	山西省		四川省
	泉州市	陇南市	庆阳市	云浮市	梅州市	肖都匀市	贵港市	南宁市	廊坊市	石家庄市	邢台市	唐山市	许昌市	濮阳市	商丘市	大庆市	五常市	赣州市	九江市	盐城	益阳市	长沙市	大连市	盘锦市	锦州市	朝阳市	科左中旗	通辽市	菏泽	德州市	泰安市	华阴市	晋中市	运城市	巴中市	成都市	达州市	德阳市	广安市	广元市	乐山市	凉山州	泸州市	眉山市	绵阳市	南充市	内江市	攀枝花市	绵竹市
空	0	0	0	0	0	0	0	0	0	0	0	0	0	0	0	0	0	0	0	0	0	0	0	0	0	0	0	0	0	0	0	0	0	0	0	0	0	0	0	1	0	0	0	1	0	1	0	0	0
合计	0	0		0		0	0		0				0			0		0		0	0		0				0		0			0	0		3
	福建省	甘肃省		广东省		贵州省	广西省		河北省				河南省			黑龙江省		江西省		江苏省	湖南省		辽宁省				内蒙古自治区		山东省			陕西省	山西省		四川省
	泉州市	陇南市	庆阳市	云浮市	梅州市	肖都匀市	贵港市	南宁市	廊坊市	石家庄市	邢台市	唐山市	许昌市	濮阳市	商丘市	大庆市	五常市	赣州市	九江市	盐城	益阳市	长沙市	大连市	盘锦市	锦州市	朝阳市	科左中旗	通辽市	菏泽	德州市	泰安市	华阴市	晋中市	运城市	巴中市	成都市	达州市	德阳市	广安市	广元市	乐山市	凉山州	泸州市	眉山市	绵阳市	南充市	内江市	攀枝花市	绵竹市
没有	0	0	0	0	0	0	0	0	0	0	0	0	0	0	0	0	0	0	0	0	0	0	0	0	0	0	0	0	0	0	0	0	0	0	0	0	0	0	0	0	0	0	0	0	0	0	0	0	0
合计	0	0		0		0	0		0				0			0		0		0	0		0				0		0			0	0		0
性别分布
	很不满意	较不满意	一般	较满意	很满意	空	没有	合计
男	46	68	48	27	7	2	0	198
女	28	56	47	14	7	1	0	153
空	1	3	4	1	2	0	0	11
合计	75	127	99	42	16	3	0	362
年龄分布
	很不满意	较不满意	一般	较满意	很满意	空	没有	合计
20岁以下	10	15	8	4	1	1	0	39
20-30岁	46	90	72	31	6	2	0	247
30-40岁	12	9	11	3	2	0	0	37
40-50岁	3	7	3	4	5	0	0	22
50-60岁	3	1	1	0	1	0	0	6
60岁以上	0	1	0	0	0	0	0	1
空	1	4	4	0	1	0	0	10
合计	75	127	99	42	16	3	0	362
收入分布（近三年平均收入）
	很不满意	较不满意	一般	较满意	很满意	空	没有	合计
1-5万	41	62	54	20	10	1	0	188
5-10万	15	23	17	10	4	0	0	69
10-20万	3	9	10	2	0	1	0	25
20万以上	1	3	3	2	2	0	0	11
空	15	30	15	8	0	1	0	69
合计	75	127	99	42	16	3	0	362
[truncated: 16 more columns]

## Sheet: 11.10
文化娱乐设施满意度	十分不满意	较不满意	一般	较满意	十分满意	空	没有	总计
频数	110	123	84	31	9	5	0	362
地区分布
	福建省	甘肃省		广东省		贵州省	广西省		河北省				河南省			黑龙江省		江西省		江苏省	湖南省		辽宁省				内蒙古自治区		山东省			陕西省	山西省		四川省
	泉州市	陇南市	庆阳市	云浮市	梅州市	肖都匀市	贵港市	南宁市	廊坊市	石家庄市	邢台市	唐山市	许昌市	濮阳市	商丘市	大庆市	五常市	赣州市	九江市	盐城	益阳市	长沙市	大连市	盘锦市	锦州市	朝阳市	科左中旗	通辽市	菏泽	德州市	泰安市	华阴市	晋中市	运城市	巴中市	成都市	达州市	德阳市	广安市	广元市	乐山市	凉山州	泸州市	眉山市	绵阳市	南充市	内江市	攀枝花市	绵竹市
十分不满意	0	1	0	0	0	0	0	0	0	1	1	0	0	1	1	0	1	0	1	0	0	0	0	0	0	1	0	1	0	0	0	0	1	0	2	5	2	3	7	4	1	15	1	3	7	9	7	4	1
合计	0	1		0		0	0		2				2			1		1		0	0		1				1		0			0	1		86
	福建省	甘肃省		广东省		贵州省	广西省		河北省				河南省			黑龙江省		江西省		江苏省	湖南省		辽宁省				内蒙古自治区		山东省			陕西省	山西省		四川省
	泉州市	陇南市	庆阳市	云浮市	梅州市	肖都匀市	贵港市	南宁市	廊坊市	石家庄市	邢台市	唐山市	许昌市	濮阳市	商丘市	大庆市	五常市	赣州市	九江市	盐城	益阳市	长沙市	大连市	盘锦市	锦州市	朝阳市	科左中旗	通辽市	菏泽	德州市	泰安市	华阴市	晋中市	运城市	巴中市	成都市	达州市	德阳市	广安市	广元市	乐山市	凉山州	泸州市	眉山市	绵阳市	南充市	内江市	攀枝花市	绵竹市
较不满意	0	0	1	1	0	0	1	0	0	0	0	1	1	0	0	1	0	1	0	1	0	0	0	0	1	0	0	0	2	0	0	0	0	1	3	13	8	5	7	2	0	4	5	2	6	9	6	2	0
合计	0	1		1		0	1		1				1			1		1		1	0		1				0		2			0	1		93
	福建省	甘肃省		广东省		贵州省	广西省		河北省				河南省			黑龙江省		江西省		江苏省	湖南省		辽宁省				内蒙古自治区		山东省			陕西省	山西省		四川省
	泉州市	陇南市	庆阳市	云浮市	梅州市	肖都匀市	贵港市	南宁市	廊坊市	石家庄市	邢台市	唐山市	许昌市	濮阳市	商丘市	大庆市	五常市	赣州市	九江市	盐城	益阳市	长沙市	大连市	盘锦市	锦州市	朝阳市	科左中旗	通辽市	菏泽	德州市	泰安市	华阴市	晋中市	运城市	巴中市	成都市	达州市	德阳市	广安市	广元市	乐山市	凉山州	泸州市	眉山市	绵阳市	南充市	内江市	攀枝花市	绵竹市
一般	1	0	0	0	1	1	0	1	2	1	0	0	0	0	0	0	0	0	0	0	1	0	1	1	0	0	1	1	0	2	0	1	1	1	1	11	4	1	3	0	2	3	0	2	4	5	4	1	0
合计	1	0		1		1	1		3				0			0		0		0	1		2				2		2			1	2		59
	福建省	甘肃省		广东省		贵州省	广西省		河北省				河南省			黑龙江省		江西省		江苏省	湖南省		辽宁省				内蒙古自治区		山东省			陕西省	山西省		四川省
	泉州市	陇南市	庆阳市	云浮市	梅州市	肖都匀市	贵港市	南宁市	廊坊市	石家庄市	邢台市	唐山市	许昌市	濮阳市	商丘市	大庆市	五常市	赣州市	九江市	盐城	益阳市	长沙市	大连市	盘锦市	锦州市	朝阳市	科左中旗	通辽市	菏泽	德州市	泰安市	华阴市	晋中市	运城市	巴中市	成都市	达州市	德阳市	广安市	广元市	乐山市	凉山州	泸州市	眉山市	绵阳市	南充市	内江市	攀枝花市	绵竹市
较满意	0	0	0	0	0	0	0	0	0	0	0	0	0	0	0	0	0	0	0	0	0	1	0	0	0	0	0	1	0	0	0	0	1	0	1	10	0	1	1	0	2	2	0	0	2	0	0	1	0
合计	0	0		0		0	0		0				0			0		0		0	1		0				1		0			0	1		24
	福建省	甘肃省		广东省		贵州省	广西省		河北省				河南省			黑龙江省		江西省		江苏省	湖南省		辽宁省				内蒙古自治区		山东省			陕西省	山西省		四川省
	泉州市	陇南市	庆阳市	云浮市	梅州市	肖都匀市	贵港市	南宁市	廊坊市	石家庄市	邢台市	唐山市	许昌市	濮阳市	商丘市	大庆市	五常市	赣州市	九江市	盐城	益阳市	长沙市	大连市	盘锦市	锦州市	朝阳市	科左中旗	通辽市	菏泽	德州市	泰安市	华阴市	晋中市	运城市	巴中市	成都市	达州市	德阳市	广安市	广元市	乐山市	凉山州	泸州市	眉山市	绵阳市	南充市	内江市	攀枝花市	绵竹市
十分满意	0	0	0	0	0	0	0	0	0	0	0	0	0	0	0	0	0	0	0	0	0	0	0	0	0	0	0	0	0	0	1	0	0	0	0	2	1	0	0	0	0	1	0	0	0	0	0	0	0
合计	0	0		0		0	0		0				0			0		0		0	0		0				0		1			0	0		4
	福建省	甘肃省		广东省		贵州省	广西省		河北省				河南省			黑龙江省		江西省		江苏省	湖南省		辽宁省				内蒙古自治区		山东省			陕西省	山西省		四川省
	泉州市	陇南市	庆阳市	云浮市	梅州市	肖都匀市	贵港市	南宁市	廊坊市	石家庄市	邢台市	唐山市	许昌市	濮阳市	商丘市	大庆市	五常市	赣州市	九江市	盐城	益阳市	长沙市	大连市	盘锦市	锦州市	朝阳市	科左中旗	通辽市	菏泽	德州市	泰安市	华阴市	晋中市	运城市	巴中市	成都市	达州市	德阳市	广安市	广元市	乐山市	凉山州	泸州市	眉山市	绵阳市	南充市	内江市	攀枝花市	绵竹市
空	0	0	0	0	0	0	0	0	0	0	0	0	0	0	0	0	0	0	0	0	0	0	0	0	0	0	0	0	0	0	0	0	0	0	0	0	1	0	0	1	1	1	0	0	0	1	0	0	0
合计	0	0		0		0	0		0				0			0		0		0	0		0				0		0			0	0		5
	福建省	甘肃省		广东省		贵州省	广西省		河北省				河南省			黑龙江省		江西省		江苏省	湖南省		辽宁省				内蒙古自治区		山东省			陕西省	山西省		四川省
	泉州市	陇南市	庆阳市	云浮市	梅州市	肖都匀市	贵港市	南宁市	廊坊市	石家庄市	邢台市	唐山市	许昌市	濮阳市	商丘市	大庆市	五常市	赣州市	九江市	盐城	益阳市	长沙市	大连市	盘锦市	锦州市	朝阳市	科左中旗	通辽市	菏泽	德州市	泰安市	华阴市	晋中市	运城市	巴中市	成都市	达州市	德阳市	广安市	广元市	乐山市	凉山州	泸州市	眉山市	绵阳市	南充市	内江市	攀枝花市	绵竹市
没有	0	0	0	0	0	0	0	0	0	0	0	0	0	0	0	0	0	0	0	0	0	0	0	0	0	0	0	0	0	0	0	0	0	0	0	0	0	0	0	0	0	0	0	0	0	0	0	0	0
合计	0	0		0		0	0		0				0			0		0		0	0		0				0		0			0	0		0
性别分布
	很不满意	较不满意	一般	较满意	很满意	空	没有	合计
男	70	64	39	17	6	2	0	198
女	38	55	41	13	3	3	0	153
空	2	4	4	1	0	0	0	11
合计	110	123	84	31	9	5	0	362
年龄分布
	很不满意	较不满意	一般	较满意	很满意	空	没有	合计
20岁以下	16	11	9	2	0	1	0	39
20-30岁	73	83	58	21	8	4	0	247
30-40岁	10	13	11	3	0	0	0	37
40-50岁	6	9	2	5	0	0	0	22
50-60岁	3	1	1	0	1	0	0	6
60岁以上	0	1	0	0	0	0	0	1
空	2	5	3	0	0	0	0	10
合计	110	123	84	31	9	5	0	362
收入分布（近三年平均收入）
	很不满意	较不满意	一般	较满意	很满意	空	没有	合计
1-5万	63	57	44	17	4	3	0	188
5-10万	17	27	17	7	1	0	0	69
10-20万	5	11	8	1	0	0	0	25
20万以上	1	3	2	2	3	0	0	11
空	24	25	13	4	1	2	0	69
合计	110	123	84	31	9	5	0	362
[truncated: 16 more columns]

[truncated: 1 more sheets: 11.11]
