# Supplementary material for: Performance appraisal method for rural infrastructure construction based on public satisfaction
Source: PLoS One. 2018 Oct 4;13(10):e0204563. doi: 10.1371/journal.pone.0204563 (PMC6171859; doi:10.1371/journal.pone.0204563)
Supplement: S1 File — (ZIP) [file pone.0204563.s001.zip › ╬╩╛φ═│╝╞╘¡╩╝╩2╛▌/12╠Γ═│╝╞.xls]

## Sheet: 12.1
道路（与5年前比）	十分不满意	较不满意	一般	较满意	十分满意	空	没有	总计
频数	15	69	172	106	0	0	0	362
地区分布
	福建省	甘肃省		广东省		贵州省	广西省		河北省				河南省			黑龙江省		江西省		江苏省	湖南省		辽宁省				内蒙古自治区		山东省			陕西省	山西省		四川省
	泉州市	陇南市	庆阳市	云浮市	梅州市	肖都匀市	贵港市	南宁市	廊坊市	石家庄市	邢台市	唐山市	许昌市	濮阳市	商丘市	大庆市	五常市	赣州市	九江市	盐城	益阳市	长沙市	大连市	盘锦市	锦州市	朝阳市	科左中旗	通辽市	菏泽	德州市	泰安市	华阴市	晋中市	运城市	巴中市	成都市	达州市	德阳市	广安市	广元市	乐山市	凉山州	泸州市	眉山市	绵阳市	南充市	内江市	攀枝花市	绵竹市
十分不满意	0	0	0	0	0	0	0	0	0	0	0	0	0	0	0	0	0	1	0	0	0	0	0	0	0	0	0	0	0	1	1	0	0	0	0	3	0	0	2	0	0	0	0	1	1	0	1	0	0
合计	0	0		0		0	0		0				0			0		1		0	0		0				0		2			0	0		10
	福建省	甘肃省		广东省		贵州省	广西省		河北省				河南省			黑龙江省		江西省		江苏省	湖南省		辽宁省				内蒙古自治区		山东省			陕西省	山西省		四川省
	泉州市	陇南市	庆阳市	云浮市	梅州市	肖都匀市	贵港市	南宁市	廊坊市	石家庄市	邢台市	唐山市	许昌市	濮阳市	商丘市	大庆市	五常市	赣州市	九江市	盐城	益阳市	长沙市	大连市	盘锦市	锦州市	朝阳市	科左中旗	通辽市	菏泽	德州市	泰安市	华阴市	晋中市	运城市	巴中市	成都市	达州市	德阳市	广安市	广元市	乐山市	凉山州	泸州市	眉山市	绵阳市	南充市	内江市	攀枝花市	绵竹市
较不满意	1	0	0	1	0	0	0	0	1	0	0	0	0	1	0	0	1	0	0	0	0	0	0	0	1	0	0	0	0	0	0	0	1	2	1	3	1	7	1	1	1	5	0	0	1	8	4	1	0
合计	1	0		1		0	0		1				1			1		0		0	0		1				0		0			0	3		44
	福建省	甘肃省		广东省		贵州省	广西省		河北省				河南省			黑龙江省		江西省		江苏省	湖南省		辽宁省				内蒙古自治区		山东省			陕西省	山西省		四川省
	泉州市	陇南市	庆阳市	云浮市	梅州市	肖都匀市	贵港市	南宁市	廊坊市	石家庄市	邢台市	唐山市	许昌市	濮阳市	商丘市	大庆市	五常市	赣州市	九江市	盐城	益阳市	长沙市	大连市	盘锦市	锦州市	朝阳市	科左中旗	通辽市	菏泽	德州市	泰安市	华阴市	晋中市	运城市	巴中市	成都市	达州市	德阳市	广安市	广元市	乐山市	凉山州	泸州市	眉山市	绵阳市	南充市	内江市	攀枝花市	绵竹市
一般	0	0	1	0	1	0	0	0	1	2	1	1	0	0	1	0	0	0	1	1	1	0	0	0	0	1	0	3	2	1	0	1	0	0	4	20	11	2	6	3	2	16	3	5	9	11	6	4	1
合计	0	1		1		0	0		5				1			0		1		1	1		1				3		3			1	0		132
	福建省	甘肃省		广东省		贵州省	广西省		河北省				河南省			黑龙江省		江西省		江苏省	湖南省		辽宁省				内蒙古自治区		山东省			陕西省	山西省		四川省
	泉州市	陇南市	庆阳市	云浮市	梅州市	肖都匀市	贵港市	南宁市	廊坊市	石家庄市	邢台市	唐山市	许昌市	濮阳市	商丘市	大庆市	五常市	赣州市	九江市	盐城	益阳市	长沙市	大连市	盘锦市	锦州市	朝阳市	科左中旗	通辽市	菏泽	德州市	泰安市	华阴市	晋中市	运城市	巴中市	成都市	达州市	德阳市	广安市	广元市	乐山市	凉山州	泸州市	眉山市	绵阳市	南充市	内江市	攀枝花市	绵竹市
较满意	0	1	0	0	0	1	1	1	0	0	0	0	1	0	0	1	0	0	0	0	0	1	1	1	0	0	1	0	0	0	0	0	2	0	2	15	4	1	9	3	3	5	3	1	8	5	6	3	0
合计	0	1		0		1	2		0				1			1		0		0	1		2				1		0			0	2		85
	福建省	甘肃省		广东省		贵州省	广西省		河北省				河南省			黑龙江省		江西省		江苏省	湖南省		辽宁省				内蒙古自治区		山东省			陕西省	山西省		四川省
	泉州市	陇南市	庆阳市	云浮市	梅州市	肖都匀市	贵港市	南宁市	廊坊市	石家庄市	邢台市	唐山市	许昌市	濮阳市	商丘市	大庆市	五常市	赣州市	九江市	盐城	益阳市	长沙市	大连市	盘锦市	锦州市	朝阳市	科左中旗	通辽市	菏泽	德州市	泰安市	华阴市	晋中市	运城市	巴中市	成都市	达州市	德阳市	广安市	广元市	乐山市	凉山州	泸州市	眉山市	绵阳市	南充市	内江市	攀枝花市	绵竹市
满意	0	0	0	0	0	0	0	0	0	0	0	0	0	0	0	0	0	0	0	0	0	0	0	0	0	0	0	0	0	0	0	0	0	0	0	0	0	0	0	0	0	0	0	0	0	0	0	0	0
合计	0	0		0		0	0		0				0			0		0		0	0		0				0		0			0	0		0
	福建省	甘肃省		广东省		贵州省	广西省		河北省				河南省			黑龙江省		江西省		江苏省	湖南省		辽宁省				内蒙古自治区		山东省			陕西省	山西省		四川省
	泉州市	陇南市	庆阳市	云浮市	梅州市	肖都匀市	贵港市	南宁市	廊坊市	石家庄市	邢台市	唐山市	许昌市	濮阳市	商丘市	大庆市	五常市	赣州市	九江市	盐城	益阳市	长沙市	大连市	盘锦市	锦州市	朝阳市	科左中旗	通辽市	菏泽	德州市	泰安市	华阴市	晋中市	运城市	巴中市	成都市	达州市	德阳市	广安市	广元市	乐山市	凉山州	泸州市	眉山市	绵阳市	南充市	内江市	攀枝花市	绵竹市
空	0	0	0	0	0	0	0	0	0	0	0	0	0	0	0	0	0	0	0	0	0	0	0	0	0	0	0	0	0	0	0	0	0	0	0	0	0	0	0	0	0	0	0	0	0	0	0	0	0
合计	0	0		0		0	0		0				0			0		0		0	0		0				0		0			0	0		0
	福建省	甘肃省		广东省		贵州省	广西省		河北省				河南省			黑龙江省		江西省		江苏省	湖南省		辽宁省				内蒙古自治区		山东省			陕西省	山西省		四川省
	泉州市	陇南市	庆阳市	云浮市	梅州市	肖都匀市	贵港市	南宁市	廊坊市	石家庄市	邢台市	唐山市	许昌市	濮阳市	商丘市	大庆市	五常市	赣州市	九江市	盐城	益阳市	长沙市	大连市	盘锦市	锦州市	朝阳市	科左中旗	通辽市	菏泽	德州市	泰安市	华阴市	晋中市	运城市	巴中市	成都市	达州市	德阳市	广安市	广元市	乐山市	凉山州	泸州市	眉山市	绵阳市	南充市	内江市	攀枝花市	绵竹市
没有	0	0	0	0	0	0	0	0	0	0	0	0	0	0	0	0	0	0	0	0	0	0	0	0	0	0	0	0	0	0	0	0	0	0	0	0	0	0	0	0	0	0	0	0	0	0	0	0	0
合计	0	0		0		0	0		0				0			0		0		0	0		0				0		0			0	0		0
性别分布
	很不满意	较不满意	一般	较满意	很满意	空	没有	合计
男	5	33	100	60	0	0	0	198
女	10	34	65	44	0	0	0	153
空	0	2	7	2	0	0	0	11
合计	15	69	172	106	0	0	0	362
年龄分布
	很不满意	较不满意	一般	较满意	很满意	空	没有	合计
20岁以下	1	7	21	10	0	0	0	39
20-30岁	11	43	115	78	0	0	0	247
30-40岁	2	11	18	6	0	0	0	37
40-50岁	1	5	10	6	0	0	0	22
50-60岁	0	1	3	2	0	0	0	6
60岁以上	0	0	0	1	0	0	0	1
空	0	2	5	3	0	0	0	10
合计	15	69	172	106	0	0	0	362
收入分布（近三年平均收入）
	很不满意	较不满意	一般	较满意	很满意	空	没有	合计
1-5万	9	46	90	43	0	0	0	188
5-10万	4	2	35	28	0	0	0	69
10-20万	0	4	11	10	0	0	0	25
20万以上	1	0	2	8	0	0	0	11
空	1	17	34	17	0	0	0	69
合计	15	69	172	106	0	0	0	362
[truncated: 16 more columns]

## Sheet: 12.2
饮用水 （与5年前比）	十分不满意	较不满意	一般	较满意	十分满意	空	没有	总计
频数	39	142	148	33	0	0	0	362
地区分布
	福建省	甘肃省		广东省		贵州省	广西省		河北省				河南省			黑龙江省		江西省		江苏省	湖南省		辽宁省				内蒙古自治区		山东省			陕西省	山西省		四川省
	泉州市	陇南市	庆阳市	云浮市	梅州市	肖都匀市	贵港市	南宁市	廊坊市	石家庄市	邢台市	唐山市	许昌市	濮阳市	商丘市	大庆市	五常市	赣州市	九江市	盐城	益阳市	长沙市	大连市	盘锦市	锦州市	朝阳市	科左中旗	通辽市	菏泽	德州市	泰安市	华阴市	晋中市	运城市	巴中市	成都市	达州市	德阳市	广安市	广元市	乐山市	凉山州	泸州市	眉山市	绵阳市	南充市	内江市	攀枝花市	绵竹市
十分不满意	0	0	0	0	0	0	0	0	1	1	1	0	0	1	0	0	0	0	1	0	0	0	0	0	0	0	1	0	0	0	0	0	1	0	0	3	0	2	2	0	1	7	0	1	3	0	1	0	0
合计	0	0		0		0	0		3				1			0		1		0	0		0				1		0			0	1		29
	福建省	甘肃省		广东省		贵州省	广西省		河北省				河南省			黑龙江省		江西省		江苏省	湖南省		辽宁省				内蒙古自治区		山东省			陕西省	山西省		四川省
	泉州市	陇南市	庆阳市	云浮市	梅州市	肖都匀市	贵港市	南宁市	廊坊市	石家庄市	邢台市	唐山市	许昌市	濮阳市	商丘市	大庆市	五常市	赣州市	九江市	盐城	益阳市	长沙市	大连市	盘锦市	锦州市	朝阳市	科左中旗	通辽市	菏泽	德州市	泰安市	华阴市	晋中市	运城市	巴中市	成都市	达州市	德阳市	广安市	广元市	乐山市	凉山州	泸州市	眉山市	绵阳市	南充市	内江市	攀枝花市	绵竹市
较不满意	1	0	0	1	1	0	0	1	0	1	0	0	1	0	1	0	1	1	0	0	1	0	1	1	1	0	0	1	1	0	1	0	1	1	2	13	7	4	5	1	3	7	0	5	6	13	8	7	1
合计	1	0		2		0	1		1				2			1		1		0	1		3				1		2			0	2		108
	福建省	甘肃省		广东省		贵州省	广西省		河北省				河南省			黑龙江省		江西省		江苏省	湖南省		辽宁省				内蒙古自治区		山东省			陕西省	山西省		四川省
	泉州市	陇南市	庆阳市	云浮市	梅州市	肖都匀市	贵港市	南宁市	廊坊市	石家庄市	邢台市	唐山市	许昌市	濮阳市	商丘市	大庆市	五常市	赣州市	九江市	盐城	益阳市	长沙市	大连市	盘锦市	锦州市	朝阳市	科左中旗	通辽市	菏泽	德州市	泰安市	华阴市	晋中市	运城市	巴中市	成都市	达州市	德阳市	广安市	广元市	乐山市	凉山州	泸州市	眉山市	绵阳市	南充市	内江市	攀枝花市	绵竹市
一般	0	1	1	0	0	0	0	0	1	0	0	1	0	0	0	1	0	0	0	1	0	1	0	0	0	1	0	2	1	1	0	1	1	1	4	19	7	3	9	6	1	10	5	1	8	10	7	1	0
合计	0	2		0		0	0		2				0			1		0		1	1		1				2		2			1	2		110
	福建省	甘肃省		广东省		贵州省	广西省		河北省				河南省			黑龙江省		江西省		江苏省	湖南省		辽宁省				内蒙古自治区		山东省			陕西省	山西省		四川省
	泉州市	陇南市	庆阳市	云浮市	梅州市	肖都匀市	贵港市	南宁市	廊坊市	石家庄市	邢台市	唐山市	许昌市	濮阳市	商丘市	大庆市	五常市	赣州市	九江市	盐城	益阳市	长沙市	大连市	盘锦市	锦州市	朝阳市	科左中旗	通辽市	菏泽	德州市	泰安市	华阴市	晋中市	运城市	巴中市	成都市	达州市	德阳市	广安市	广元市	乐山市	凉山州	泸州市	眉山市	绵阳市	南充市	内江市	攀枝花市	绵竹市
较满意	0	0	0	0	0	1	1	0	0	0	0	0	0	0	0	0	0	0	0	0	0	0	0	0	0	0	0	0	0	1	0	0	0	0	1	6	2	1	2	0	1	2	1	0	2	1	1	0	0
合计	0	0		0		1	1		0				0			0		0		0	0		0				0		1			0	0		24
	福建省	甘肃省		广东省		贵州省	广西省		河北省				河南省			黑龙江省		江西省		江苏省	湖南省		辽宁省				内蒙古自治区		山东省			陕西省	山西省		四川省
	泉州市	陇南市	庆阳市	云浮市	梅州市	肖都匀市	贵港市	南宁市	廊坊市	石家庄市	邢台市	唐山市	许昌市	濮阳市	商丘市	大庆市	五常市	赣州市	九江市	盐城	益阳市	长沙市	大连市	盘锦市	锦州市	朝阳市	科左中旗	通辽市	菏泽	德州市	泰安市	华阴市	晋中市	运城市	巴中市	成都市	达州市	德阳市	广安市	广元市	乐山市	凉山州	泸州市	眉山市	绵阳市	南充市	内江市	攀枝花市	绵竹市
满意	0	0	0	0	0	0	0	0	0	0	0	0	0	0	0	0	0	0	0	0	0	0	0	0	0	0	0	0	0	0	0	0	0	0	0	0	0	0	0	0	0	0	0	0	0	0	0	0	0
合计	0	0		0		0	0		0				0			0		0		0	0		0				0		0			0	0		0
	福建省	甘肃省		广东省		贵州省	广西省		河北省				河南省			黑龙江省		江西省		江苏省	湖南省		辽宁省				内蒙古自治区		山东省			陕西省	山西省		四川省
	泉州市	陇南市	庆阳市	云浮市	梅州市	肖都匀市	贵港市	南宁市	廊坊市	石家庄市	邢台市	唐山市	许昌市	濮阳市	商丘市	大庆市	五常市	赣州市	九江市	盐城	益阳市	长沙市	大连市	盘锦市	锦州市	朝阳市	科左中旗	通辽市	菏泽	德州市	泰安市	华阴市	晋中市	运城市	巴中市	成都市	达州市	德阳市	广安市	广元市	乐山市	凉山州	泸州市	眉山市	绵阳市	南充市	内江市	攀枝花市	绵竹市
空	0	0	0	0	0	0	0	0	0	0	0	0	0	0	0	0	0	0	0	0	0	0	0	0	0	0	0	0	0	0	0	0	0	0	0	0	0	0	0	0	0	0	0	0	0	0	0	0	0
合计	0	0		0		0	0		0				0			0		0		0	0		0				0		0			0	0		0
	福建省	甘肃省		广东省		贵州省	广西省		河北省				河南省			黑龙江省		江西省		江苏省	湖南省		辽宁省				内蒙古自治区		山东省			陕西省	山西省		四川省
	泉州市	陇南市	庆阳市	云浮市	梅州市	肖都匀市	贵港市	南宁市	廊坊市	石家庄市	邢台市	唐山市	许昌市	濮阳市	商丘市	大庆市	五常市	赣州市	九江市	盐城	益阳市	长沙市	大连市	盘锦市	锦州市	朝阳市	科左中旗	通辽市	菏泽	德州市	泰安市	华阴市	晋中市	运城市	巴中市	成都市	达州市	德阳市	广安市	广元市	乐山市	凉山州	泸州市	眉山市	绵阳市	南充市	内江市	攀枝花市	绵竹市
没有	0	0	0	0	0	0	0	0	0	0	0	0	0	0	0	0	0	0	0	0	0	0	0	0	0	0	0	0	0	0	0	0	0	0	0	0	0	0	0	0	0	0	0	0	0	0	0	0	0
合计	0	0		0		0	0		0				0			0		0		0	0		0				0		0			0	0		0
性别分布
	很不满意	较不满意	一般	较满意	很满意	空	没有	合计
男	17	78	85	18	0	0	0	198
女	21	62	56	14	0	0	0	153
空	1	2	7	1	0	0	0	11
合计	39	142	148	33	0	0	0	362
年龄分布
	很不满意	较不满意	一般	较满意	很满意	空	没有	合计
20岁以下	8	15	14	2	0	0	0	39
20-30岁	25	102	93	27	0	0	0	247
30-40岁	3	12	20	2	0	0	0	37
40-50岁	2	6	13	1	0	0	0	22
50-60岁	1	2	2	1	0	0	0	6
60岁以上	0	0	1	0	0	0	0	1
空	0	5	5	0	0	0	0	10
合计	39	142	148	33	0	0	0	362
收入分布（近三年平均收入）
	很不满意	较不满意	一般	较满意	很满意	空	没有	合计
1-5万	21	70	82	15	0	0	0	188
5-10万	12	26	25	6	0	0	0	69
10-20万	1	10	10	4	0	0	0	25
20万以上	1	3	4	3	0	0	0	11
空	4	33	27	5	0	0	0	69
合计	39	142	148	33	0	0	0	362
[truncated: 16 more columns]

## Sheet: 12.3
污水治理（环保、环卫) （与5年前比）	十分不满意	较不满意	一般	较满意	十分满意	空	没有	总计
频数	29	189	111	29	4	0	0	362
地区分布
	福建省	甘肃省		广东省		贵州省	广西省		河北省				河南省			黑龙江省		江西省		江苏省	湖南省		辽宁省				内蒙古自治区		山东省			陕西省	山西省		四川省
	泉州市	陇南市	庆阳市	云浮市	梅州市	肖都匀市	贵港市	南宁市	廊坊市	石家庄市	邢台市	唐山市	许昌市	濮阳市	商丘市	大庆市	五常市	赣州市	九江市	盐城	益阳市	长沙市	大连市	盘锦市	锦州市	朝阳市	科左中旗	通辽市	菏泽	德州市	泰安市	华阴市	晋中市	运城市	巴中市	成都市	达州市	德阳市	广安市	广元市	乐山市	凉山州	泸州市	眉山市	绵阳市	南充市	内江市	攀枝花市	绵竹市
十分不满意	0	0	0	0	1	0	0	0	0	0	1	0	0	1	0	0	0	0	0	0	0	0	0	0	0	0	0	0	0	0	0	0	0	0	0	3	3	1	2	0	1	5	2	1	0	0	0	1	1
合计	0	0		1		0	0		1				1			0		0		0	0		0				0		0			0	0		25
	福建省	甘肃省		广东省		贵州省	广西省		河北省				河南省			黑龙江省		江西省		江苏省	湖南省		辽宁省				内蒙古自治区		山东省			陕西省	山西省		四川省
	泉州市	陇南市	庆阳市	云浮市	梅州市	肖都匀市	贵港市	南宁市	廊坊市	石家庄市	邢台市	唐山市	许昌市	濮阳市	商丘市	大庆市	五常市	赣州市	九江市	盐城	益阳市	长沙市	大连市	盘锦市	锦州市	朝阳市	科左中旗	通辽市	菏泽	德州市	泰安市	华阴市	晋中市	运城市	巴中市	成都市	达州市	德阳市	广安市	广元市	乐山市	凉山州	泸州市	眉山市	绵阳市	南充市	内江市	攀枝花市	绵竹市
较不满意	1	0	0	0	0	0	0	0	1	2	0	0	1	0	1	0	1	1	1	0	1	0	1	1	1	1	0	2	0	0	1	0	1	1	5	11	10	8	7	0	3	13	1	3	15	18	14	5	0
合计	1	0		0		0	0		3				2			1		2		0	1		4				2		1			0	2		146
	福建省	甘肃省		广东省		贵州省	广西省		河北省				河南省			黑龙江省		江西省		江苏省	湖南省		辽宁省				内蒙古自治区		山东省			陕西省	山西省		四川省
	泉州市	陇南市	庆阳市	云浮市	梅州市	肖都匀市	贵港市	南宁市	廊坊市	石家庄市	邢台市	唐山市	许昌市	濮阳市	商丘市	大庆市	五常市	赣州市	九江市	盐城	益阳市	长沙市	大连市	盘锦市	锦州市	朝阳市	科左中旗	通辽市	菏泽	德州市	泰安市	华阴市	晋中市	运城市	巴中市	成都市	达州市	德阳市	广安市	广元市	乐山市	凉山州	泸州市	眉山市	绵阳市	南充市	内江市	攀枝花市	绵竹市
一般	0	0	1	1	0	0	1	1	1	0	0	1	0	0	0	1	0	0	0	0	0	0	0	0	0	0	1	1	2	2	0	0	0	1	1	18	2	1	7	6	1	6	2	3	4	6	3	2	0
合计	0	1		1		0	2		2				0			1		0		0	0		0				2		4			0	1		79
	福建省	甘肃省		广东省		贵州省	广西省		河北省				河南省			黑龙江省		江西省		江苏省	湖南省		辽宁省				内蒙古自治区		山东省			陕西省	山西省		四川省
	泉州市	陇南市	庆阳市	云浮市	梅州市	肖都匀市	贵港市	南宁市	廊坊市	石家庄市	邢台市	唐山市	许昌市	濮阳市	商丘市	大庆市	五常市	赣州市	九江市	盐城	益阳市	长沙市	大连市	盘锦市	锦州市	朝阳市	科左中旗	通辽市	菏泽	德州市	泰安市	华阴市	晋中市	运城市	巴中市	成都市	达州市	德阳市	广安市	广元市	乐山市	凉山州	泸州市	眉山市	绵阳市	南充市	内江市	攀枝花市	绵竹市
较满意	0	1	0	0	0	1	0	0	0	0	0	0	0	0	0	0	0	0	0	1	0	1	0	0	0	0	0	0	0	0	0	1	2	0	1	8	1	0	2	0	1	1	1	0	0	0	0	0	0
合计	0	1		0		1	0		0				0			0		0		1	1		0				0		0			1	2		17
	福建省	甘肃省		广东省		贵州省	广西省		河北省				河南省			黑龙江省		江西省		江苏省	湖南省		辽宁省				内蒙古自治区		山东省			陕西省	山西省		四川省
	泉州市	陇南市	庆阳市	云浮市	梅州市	肖都匀市	贵港市	南宁市	廊坊市	石家庄市	邢台市	唐山市	许昌市	濮阳市	商丘市	大庆市	五常市	赣州市	九江市	盐城	益阳市	长沙市	大连市	盘锦市	锦州市	朝阳市	科左中旗	通辽市	菏泽	德州市	泰安市	华阴市	晋中市	运城市	巴中市	成都市	达州市	德阳市	广安市	广元市	乐山市	凉山州	泸州市	眉山市	绵阳市	南充市	内江市	攀枝花市	绵竹市
满意	0	0	0	0	0	0	0	0	0	0	0	0	0	0	0	0	0	0	0	0	0	0	0	0	0	0	0	0	0	0	0	0	0	0	0	1	0	0	0	1	0	1	0	0	0	0	0	0	0
合计	0	0		0		0	0		0				0			0		0		0	0		0				0		0			0	0		4
	福建省	甘肃省		广东省		贵州省	广西省		河北省				河南省			黑龙江省		江西省		江苏省	湖南省		辽宁省				内蒙古自治区		山东省			陕西省	山西省		四川省
	泉州市	陇南市	庆阳市	云浮市	梅州市	肖都匀市	贵港市	南宁市	廊坊市	石家庄市	邢台市	唐山市	许昌市	濮阳市	商丘市	大庆市	五常市	赣州市	九江市	盐城	益阳市	长沙市	大连市	盘锦市	锦州市	朝阳市	科左中旗	通辽市	菏泽	德州市	泰安市	华阴市	晋中市	运城市	巴中市	成都市	达州市	德阳市	广安市	广元市	乐山市	凉山州	泸州市	眉山市	绵阳市	南充市	内江市	攀枝花市	绵竹市
空	0	0	0	0	0	0	0	0	0	0	0	0	0	0	0	0	0	0	0	0	0	0	0	0	0	0	0	0	0	0	0	0	0	0	0	0	0	0	0	0	0	0	0	0	0	0	0	0	0
合计	0	0		0		0	0		0				0			0		0		0	0		0				0		0			0	0		0
	福建省	甘肃省		广东省		贵州省	广西省		河北省				河南省			黑龙江省		江西省		江苏省	湖南省		辽宁省				内蒙古自治区		山东省			陕西省	山西省		四川省
	泉州市	陇南市	庆阳市	云浮市	梅州市	肖都匀市	贵港市	南宁市	廊坊市	石家庄市	邢台市	唐山市	许昌市	濮阳市	商丘市	大庆市	五常市	赣州市	九江市	盐城	益阳市	长沙市	大连市	盘锦市	锦州市	朝阳市	科左中旗	通辽市	菏泽	德州市	泰安市	华阴市	晋中市	运城市	巴中市	成都市	达州市	德阳市	广安市	广元市	乐山市	凉山州	泸州市	眉山市	绵阳市	南充市	内江市	攀枝花市	绵竹市
没有	0	0	0	0	0	0	0	0	0	0	0	0	0	0	0	0	0	0	0	0	0	0	0	0	0	0	0	0	0	0	0	0	0	0	0	0	0	0	0	0	0	0	0	0	0	0	0	0	0
合计	0	0		0		0	0		0				0			0		0		0	0		0				0		0			0	0		0
性别分布
	很不满意	较不满意	一般	较满意	很满意	空	没有	合计
男	23	97	62	15	1	0	0	198
女	6	85	46	13	3	0	0	153
空	0	7	3	1	0	0	0	11
合计	29	189	111	29	4	0	0	362
年龄分布
	很不满意	较不满意	一般	较满意	很满意	空	没有	合计
20岁以下	4	20	13	1	1	0	0	39
20-30岁	20	125	77	22	3	0	0	247
30-40岁	0	23	10	4	0	0	0	37
40-50岁	2	12	6	2	0	0	0	22
50-60岁	1	2	3	0	0	0	0	6
60岁以上	0	1	0	0	0	0	0	1
空	2	6	2	0	0	0	0	10
合计	29	189	111	29	4	0	0	362
收入分布（近三年平均收入）
	很不满意	较不满意	一般	较满意	很满意	空	没有	合计
1-5万	15	103	55	12	3	0	0	188
5-10万	7	31	23	8	0	0	0	69
10-20万	2	10	11	1	1	0	0	25
20万以上	3	4	1	3	0	0	0	11
空	2	41	21	5	0	0	0	69
合计	29	189	111	29	4	0	0	362
[truncated: 16 more columns]

## Sheet: 12.4
公厕建设改造 （与5年前比）	十分不满意	较不满意	一般	较满意	十分满意	空	没有	总计
频数	12	242	85	17	6	0	0	362
地区分布
	福建省	甘肃省		广东省		贵州省	广西省		河北省				河南省			黑龙江省		江西省		江苏省	湖南省		辽宁省				内蒙古自治区		山东省			陕西省	山西省		四川省
	泉州市	陇南市	庆阳市	云浮市	梅州市	肖都匀市	贵港市	南宁市	廊坊市	石家庄市	邢台市	唐山市	许昌市	濮阳市	商丘市	大庆市	五常市	赣州市	九江市	盐城	益阳市	长沙市	大连市	盘锦市	锦州市	朝阳市	科左中旗	通辽市	菏泽	德州市	泰安市	华阴市	晋中市	运城市	巴中市	成都市	达州市	德阳市	广安市	广元市	乐山市	凉山州	泸州市	眉山市	绵阳市	南充市	内江市	攀枝花市	绵竹市
十分不满意	0	0	0	0	0	0	0	0	0	0	0	0	0	0	0	0	0	0	0	0	0	0	0	0	0	0	0	0	0	0	0	0	0	0	0	1	0	2	0	0	0	2	0	0	0	1	1	0	1
合计	0	0		0		0	0		0				0			0		0		0	0		0				0		0			0	0		10
	福建省	甘肃省		广东省		贵州省	广西省		河北省				河南省			黑龙江省		江西省		江苏省	湖南省		辽宁省				内蒙古自治区		山东省			陕西省	山西省		四川省
	泉州市	陇南市	庆阳市	云浮市	梅州市	肖都匀市	贵港市	南宁市	廊坊市	石家庄市	邢台市	唐山市	许昌市	濮阳市	商丘市	大庆市	五常市	赣州市	九江市	盐城	益阳市	长沙市	大连市	盘锦市	锦州市	朝阳市	科左中旗	通辽市	菏泽	德州市	泰安市	华阴市	晋中市	运城市	巴中市	成都市	达州市	德阳市	广安市	广元市	乐山市	凉山州	泸州市	眉山市	绵阳市	南充市	内江市	攀枝花市	绵竹市
较不满意	1	0	1	1	1	0	1	1	1	2	1	1	1	1	1	1	1	1	1	0	1	0	1	1	1	1	1	1	1	1	1	0	1	2	6	14	12	5	14	3	4	22	4	6	16	17	13	5	0
合计	1	1		2		0	2		5				3			2		2		0	1		4				2		3			0	3		179
	福建省	甘肃省		广东省		贵州省	广西省		河北省				河南省			黑龙江省		江西省		江苏省	湖南省		辽宁省				内蒙古自治区		山东省			陕西省	山西省		四川省
	泉州市	陇南市	庆阳市	云浮市	梅州市	肖都匀市	贵港市	南宁市	廊坊市	石家庄市	邢台市	唐山市	许昌市	濮阳市	商丘市	大庆市	五常市	赣州市	九江市	盐城	益阳市	长沙市	大连市	盘锦市	锦州市	朝阳市	科左中旗	通辽市	菏泽	德州市	泰安市	华阴市	晋中市	运城市	巴中市	成都市	达州市	德阳市	广安市	广元市	乐山市	凉山州	泸州市	眉山市	绵阳市	南充市	内江市	攀枝花市	绵竹市
一般	0	0	0	0	0	0	0	0	1	0	0	0	0	0	0	0	0	0	0	0	0	1	0	0	0	0	0	2	1	1	0	1	2	0	1	19	3	3	4	3	1	2	1	0	3	6	3	3	0
合计	0	0		0		0	0		1				0			0		0		0	1		0				2		2			1	2		64
	福建省	甘肃省		广东省		贵州省	广西省		河北省				河南省			黑龙江省		江西省		江苏省	湖南省		辽宁省				内蒙古自治区		山东省			陕西省	山西省		四川省
	泉州市	陇南市	庆阳市	云浮市	梅州市	肖都匀市	贵港市	南宁市	廊坊市	石家庄市	邢台市	唐山市	许昌市	濮阳市	商丘市	大庆市	五常市	赣州市	九江市	盐城	益阳市	长沙市	大连市	盘锦市	锦州市	朝阳市	科左中旗	通辽市	菏泽	德州市	泰安市	华阴市	晋中市	运城市	巴中市	成都市	达州市	德阳市	广安市	广元市	乐山市	凉山州	泸州市	眉山市	绵阳市	南充市	内江市	攀枝花市	绵竹市
较满意	0	1	0	0	0	1	0	0	0	0	0	0	0	0	0	0	0	0	0	1	0	0	0	0	0	0	0	0	0	0	0	0	0	0	0	6	1	0	0	0	0	0	1	1	0	0	0	0	0
合计	0	1		0		1	0		0				0			0		0		1	0		0				0		0			0	0		12
	福建省	甘肃省		广东省		贵州省	广西省		河北省				河南省			黑龙江省		江西省		江苏省	湖南省		辽宁省				内蒙古自治区		山东省			陕西省	山西省		四川省
	泉州市	陇南市	庆阳市	云浮市	梅州市	肖都匀市	贵港市	南宁市	廊坊市	石家庄市	邢台市	唐山市	许昌市	濮阳市	商丘市	大庆市	五常市	赣州市	九江市	盐城	益阳市	长沙市	大连市	盘锦市	锦州市	朝阳市	科左中旗	通辽市	菏泽	德州市	泰安市	华阴市	晋中市	运城市	巴中市	成都市	达州市	德阳市	广安市	广元市	乐山市	凉山州	泸州市	眉山市	绵阳市	南充市	内江市	攀枝花市	绵竹市
十分满意	0	0	0	0	0	0	0	0	0	0	0	0	0	0	0	0	0	0	0	0	0	0	0	0	0	0	0	0	0	0	0	0	0	0	0	1	1	0	0	1	0	0	0	0	0	0	0	0	0
合计	0	0		0		0	0		0				0			0		0		0	0		0				0		0			0	0		6
	福建省	甘肃省		广东省		贵州省	广西省		河北省				河南省			黑龙江省		江西省		江苏省	湖南省		辽宁省				内蒙古自治区		山东省			陕西省	山西省		四川省
	泉州市	陇南市	庆阳市	云浮市	梅州市	肖都匀市	贵港市	南宁市	廊坊市	石家庄市	邢台市	唐山市	许昌市	濮阳市	商丘市	大庆市	五常市	赣州市	九江市	盐城	益阳市	长沙市	大连市	盘锦市	锦州市	朝阳市	科左中旗	通辽市	菏泽	德州市	泰安市	华阴市	晋中市	运城市	巴中市	成都市	达州市	德阳市	广安市	广元市	乐山市	凉山州	泸州市	眉山市	绵阳市	南充市	内江市	攀枝花市	绵竹市
空	0	0	0	0	0	0	0	0	0	0	0	0	0	0	0	0	0	0	0	0	0	0	0	0	0	0	0	0	0	0	0	0	0	0	0	0	0	0	0	0	0	0	0	0	0	0	0	0	0
合计	0	0		0		0	0		0				0			0		0		0	0		0				0		0			0	0		0
	福建省	甘肃省		广东省		贵州省	广西省		河北省				河南省			黑龙江省		江西省		江苏省	湖南省		辽宁省				内蒙古自治区		山东省			陕西省	山西省		四川省
	泉州市	陇南市	庆阳市	云浮市	梅州市	肖都匀市	贵港市	南宁市	廊坊市	石家庄市	邢台市	唐山市	许昌市	濮阳市	商丘市	大庆市	五常市	赣州市	九江市	盐城	益阳市	长沙市	大连市	盘锦市	锦州市	朝阳市	科左中旗	通辽市	菏泽	德州市	泰安市	华阴市	晋中市	运城市	巴中市	成都市	达州市	德阳市	广安市	广元市	乐山市	凉山州	泸州市	眉山市	绵阳市	南充市	内江市	攀枝花市	绵竹市
没有	0	0	0	0	0	0	0	0	0	0	0	0	0	0	0	0	0	0	0	0	0	0	0	0	0	0	0	0	0	0	0	0	0	0	0	0	0	0	0	0	0	0	0	0	0	0	0	0	0
合计	0	0		0		0	0		0				0			0		0		0	0		0				0		0			0	0		0
性别分布
	很不满意	较不满意	一般	较满意	很满意	空	没有	合计
男	8	138	40	12	0	0	0	198
女	4	97	43	4	5	0	0	153
空	0	7	2	1	1	0	0	11
合计	12	242	85	17	6	0	0	362
年龄分布
	很不满意	较不满意	一般	较满意	很满意	空	没有	合计
20岁以下	3	26	7	0	3	0	0	39
20-30岁	8	163	60	14	2	0	0	247
30-40岁	1	24	9	2	1	0	0	37
40-50岁	0	16	5	1	0	0	0	22
50-60岁	0	4	2	0	0	0	0	6
60岁以上	0	1	0	0	0	0	0	1
空	0	8	2	0	0	0	0	10
合计	12	242	85	17	6	0	0	362
收入分布（近三年平均收入）
	很不满意	较不满意	一般	较满意	很满意	空	没有	合计
1-5万	3	126	48	7	4	0	0	188
5-10万	4	46	15	4	0	0	0	69
10-20万	2	16	6	0	1	0	0	25
20万以上	1	5	4	1	0	0	0	11
空	2	49	12	5	1	0	0	69
合计	12	242	85	17	6	0	0	362
[truncated: 16 more columns]

## Sheet: 12.5
村庄规划、村容改造 （与5年前比）	十分不满意	较不满意	一般	较满意	十分满意	空	没有	总计
频数	17	174	171	40	3	0	0	405
地区分布
	福建省	甘肃省		广东省		贵州省	广西省		河北省				河南省			黑龙江省		江西省		江苏省	湖南省		辽宁省				内蒙古自治区		山东省			陕西省	山西省		四川省
	泉州市	陇南市	庆阳市	云浮市	梅州市	肖都匀市	贵港市	南宁市	廊坊市	石家庄市	邢台市	唐山市	许昌市	濮阳市	商丘市	大庆市	五常市	赣州市	九江市	盐城	益阳市	长沙市	大连市	盘锦市	锦州市	朝阳市	科左中旗	通辽市	菏泽	德州市	泰安市	华阴市	晋中市	运城市	巴中市	成都市	达州市	德阳市	广安市	广元市	乐山市	凉山州	泸州市	眉山市	绵阳市	南充市	内江市	攀枝花市	绵竹市
十分不满意	0	0	0	0	0	0	0	0	0	0	1	0	0	1	0	0	0	0	0	0	0	0	0	0	0	1	0	1	0	0	0	0	0	0	0	0	0	0	2	0	0	3	0	0	1	0	0	0	0
合计	0	0		0		0	0		1				1			0		0		0	0		1				1		0			0	0		11
	福建省	甘肃省		广东省		贵州省	广西省		河北省				河南省			黑龙江省		江西省		江苏省	湖南省		辽宁省				内蒙古自治区		山东省			陕西省	山西省		四川省
	泉州市	陇南市	庆阳市	云浮市	梅州市	肖都匀市	贵港市	南宁市	廊坊市	石家庄市	邢台市	唐山市	许昌市	濮阳市	商丘市	大庆市	五常市	赣州市	九江市	盐城	益阳市	长沙市	大连市	盘锦市	锦州市	朝阳市	科左中旗	通辽市	菏泽	德州市	泰安市	华阴市	晋中市	运城市	巴中市	成都市	达州市	德阳市	广安市	广元市	乐山市	凉山州	泸州市	眉山市	绵阳市	南充市	内江市	攀枝花市	绵竹市
较不满意	1	0	0	1	0	0	0	0	0	1	1	0	0	0	0	0	1	1	0	0	1	0	0	0	1	0	0	0	1	1	0	0	1	2	3	14	3	5	9	1	3	8	3	4	8	12	6	4	0
合计	1	0		1		0	0		2				0			1		1		0	1		1				0		2			0	3		106
	福建省	甘肃省		广东省		贵州省	广西省		河北省				河南省			黑龙江省		江西省		江苏省	湖南省		辽宁省				内蒙古自治区		山东省			陕西省	山西省		四川省
	泉州市	陇南市	庆阳市	云浮市	梅州市	肖都匀市	贵港市	南宁市	廊坊市	石家庄市	邢台市	唐山市	许昌市	濮阳市	商丘市	大庆市	五常市	赣州市	九江市	盐城	益阳市	长沙市	大连市	盘锦市	锦州市	朝阳市	科左中旗	通辽市	菏泽	德州市	泰安市	华阴市	晋中市	运城市	巴中市	成都市	达州市	德阳市	广安市	广元市	乐山市	凉山州	泸州市	眉山市	绵阳市	南充市	内江市	攀枝花市	绵竹市
一般	0	0	1	0	1	0	0	0	2	1	0	1	1	0	1	1	0	0	1	1	0	0	1	0	0	0	1	3	1	0	1	1	1	0	4	18	11	3	6	5	2	17	1	3	8	11	10	4	1
合计	0	1		1		0	0		4				2			1		1		1	0		1				4		2			1	1		129
	福建省	甘肃省		广东省		贵州省	广西省		河北省				河南省			黑龙江省		江西省		江苏省	湖南省		辽宁省				内蒙古自治区		山东省			陕西省	山西省		四川省
	泉州市	陇南市	庆阳市	云浮市	梅州市	肖都匀市	贵港市	南宁市	廊坊市	石家庄市	邢台市	唐山市	许昌市	濮阳市	商丘市	大庆市	五常市	赣州市	九江市	盐城	益阳市	长沙市	大连市	盘锦市	锦州市	朝阳市	科左中旗	通辽市	菏泽	德州市	泰安市	华阴市	晋中市	运城市	巴中市	成都市	达州市	德阳市	广安市	广元市	乐山市	凉山州	泸州市	眉山市	绵阳市	南充市	内江市	攀枝花市	绵竹市
较满意	0	1	0	0	0	1	1	1	0	0	0	0	0	0	0	0	0	0	0	0	0	1	0	1	0	0	0	0	0	1	0	0	1	0	0	7	2	2	2	1	1	1	2	0	3	0	0	0	0
合计	0	1		0		1	2		0				0			0		0		0	1		1				0		1			0	1		29
	福建省	甘肃省		广东省		贵州省	广西省		河北省				河南省			黑龙江省		江西省		江苏省	湖南省		辽宁省				内蒙古自治区		山东省			陕西省	山西省		四川省
	泉州市	陇南市	庆阳市	云浮市	梅州市	肖都匀市	贵港市	南宁市	廊坊市	石家庄市	邢台市	唐山市	许昌市	濮阳市	商丘市	大庆市	五常市	赣州市	九江市	盐城	益阳市	长沙市	大连市	盘锦市	锦州市	朝阳市	科左中旗	通辽市	菏泽	德州市	泰安市	华阴市	晋中市	运城市	巴中市	成都市	达州市	德阳市	广安市	广元市	乐山市	凉山州	泸州市	眉山市	绵阳市	南充市	内江市	攀枝花市	绵竹市
十分满意	0	0	0	0	0	0	0	0	0	0	0	0	0	0	0	0	0	0	0	0	0	0	0	0	0	0	0	0	0	0	0	0	0	0	0	1	0	0	1	0	0	0	0	0	0	0	0	0	0
合计	0	0		0		0	0		0				0			0		0		0	0		0				0		0			0	0		3
	福建省	甘肃省		广东省		贵州省	广西省		河北省				河南省			黑龙江省		江西省		江苏省	湖南省		辽宁省				内蒙古自治区		山东省			陕西省	山西省		四川省
	泉州市	陇南市	庆阳市	云浮市	梅州市	肖都匀市	贵港市	南宁市	廊坊市	石家庄市	邢台市	唐山市	许昌市	濮阳市	商丘市	大庆市	五常市	赣州市	九江市	盐城	益阳市	长沙市	大连市	盘锦市	锦州市	朝阳市	科左中旗	通辽市	菏泽	德州市	泰安市	华阴市	晋中市	运城市	巴中市	成都市	达州市	德阳市	广安市	广元市	乐山市	凉山州	泸州市	眉山市	绵阳市	南充市	内江市	攀枝花市	绵竹市
空	0	0	0	0	0	0	0	0	0	0	0	0	0	0	0	0	0	0	0	0	0	0	0	0	0	0	0	0	0	0	0	0	0	0	0	0	0	0	0	0	0	0	0	0	0	0	0	0	0
合计	0	0		0		0	0		0				0			0		0		0	0		0				0		0			0	0		0
	福建省	甘肃省		广东省		贵州省	广西省		河北省				河南省			黑龙江省		江西省		江苏省	湖南省		辽宁省				内蒙古自治区		山东省			陕西省	山西省		四川省
	泉州市	陇南市	庆阳市	云浮市	梅州市	肖都匀市	贵港市	南宁市	廊坊市	石家庄市	邢台市	唐山市	许昌市	濮阳市	商丘市	大庆市	五常市	赣州市	九江市	盐城	益阳市	长沙市	大连市	盘锦市	锦州市	朝阳市	科左中旗	通辽市	菏泽	德州市	泰安市	华阴市	晋中市	运城市	巴中市	成都市	达州市	德阳市	广安市	广元市	乐山市	凉山州	泸州市	眉山市	绵阳市	南充市	内江市	攀枝花市	绵竹市
没有	0	0	0	0	0	0	0	0	0	0	0	0	0	0	0	0	0	0	0	0	0	0	0	0	0	0	0	0	0	0	0	0	0	0	0	0	0	0	0	0	0	0	0	0	0	0	0	0	0
合计	0	0		0		0	0		0				0			0		0		0	0		0				0		0			0	0		0
性别分布
	很不满意	较不满意	一般	较满意	很满意	空	没有	合计
男	6	77	91	22	2	0	0	198
女	2	60	72	18	1	0	0	153
空	0	3	8	0	0	0	0	11
合计	8	140	171	40	3	0	0	362
年龄分布
	很不满意	较不满意	一般	较满意	很满意	空	没有	合计
20岁以下	3	13	20	3	0	0	0	39
20-30岁	4	101	112	28	2	0	0	247
30-40岁	1	14	19	3	0	0	0	37
40-50岁	0	7	9	5	1	0	0	22
50-60岁	0	2	4	0	0	0	0	6
60岁以上	0	0	1	0	0	0	0	1
空	0	3	6	1	0	0	0	10
合计	8	140	171	40	3	0	0	362
收入分布（近三年平均收入）
	很不满意	较不满意	一般	较满意	很满意	空	没有	合计
1-5万	1	81	90	15	1	0	0	188
5-10万	4	20	33	10	2	0	0	69
10-20万	1	6	14	4	0	0	0	25
20万以上	1	3	3	4	0	0	0	11
空	1	30	31	7	0	0	0	69
合计	8	140	171	40	3	0	0	362
[truncated: 16 more columns]

## Sheet: 12.6
通讯、通电、电视信号 （与5年前比）	十分不满意	较不满意	一般	较满意	十分满意	空	没有	总计
频数	10	83	187	78	4	0	0	362
地区分布
	福建省	甘肃省		广东省		贵州省	广西省		河北省				河南省			黑龙江省		江西省		江苏省	湖南省		辽宁省				内蒙古自治区		山东省			陕西省	山西省		四川省
	泉州市	陇南市	庆阳市	云浮市	梅州市	肖都匀市	贵港市	南宁市	廊坊市	石家庄市	邢台市	唐山市	许昌市	濮阳市	商丘市	大庆市	五常市	赣州市	九江市	盐城	益阳市	长沙市	大连市	盘锦市	锦州市	朝阳市	科左中旗	通辽市	菏泽	德州市	泰安市	华阴市	晋中市	运城市	巴中市	成都市	达州市	德阳市	广安市	广元市	乐山市	凉山州	泸州市	眉山市	绵阳市	南充市	内江市	攀枝花市	绵竹市
十分不满意	0	0	0	0	0	0	0	0	0	0	0	0	0	1	0	0	0	0	0	0	0	0	0	0	0	0	0	0	0	0	0	0	0	0	1	0	1	0	0	0	0	3	0	0	0	0	0	0	0
合计	0	0		0		0	0		0				1			0		0		0	0		0				0		0			0	0		7
	福建省	甘肃省		广东省		贵州省	广西省		河北省				河南省			黑龙江省		江西省		江苏省	湖南省		辽宁省				内蒙古自治区		山东省			陕西省	山西省		四川省
	泉州市	陇南市	庆阳市	云浮市	梅州市	肖都匀市	贵港市	南宁市	廊坊市	石家庄市	邢台市	唐山市	许昌市	濮阳市	商丘市	大庆市	五常市	赣州市	九江市	盐城	益阳市	长沙市	大连市	盘锦市	锦州市	朝阳市	科左中旗	通辽市	菏泽	德州市	泰安市	华阴市	晋中市	运城市	巴中市	成都市	达州市	德阳市	广安市	广元市	乐山市	凉山州	泸州市	眉山市	绵阳市	南充市	内江市	攀枝花市	绵竹市
较不满意	1	0	0	1	0	0	0	0	0	0	1	0	0	0	0	0	1	0	0	0	0	0	0	0	0	0	0	0	0	0	0	0	1	0	1	5	3	5	4	1	1	2	0	1	2	11	8	1	0
合计	1	0		1		0	0		1				0			1		0		0	0		0				0		0			0	1		61
	福建省	甘肃省		广东省		贵州省	广西省		河北省				河南省			黑龙江省		江西省		江苏省	湖南省		辽宁省				内蒙古自治区		山东省			陕西省	山西省		四川省
	泉州市	陇南市	庆阳市	云浮市	梅州市	肖都匀市	贵港市	南宁市	廊坊市	石家庄市	邢台市	唐山市	许昌市	濮阳市	商丘市	大庆市	五常市	赣州市	九江市	盐城	益阳市	长沙市	大连市	盘锦市	锦州市	朝阳市	科左中旗	通辽市	菏泽	德州市	泰安市	华阴市	晋中市	运城市	巴中市	成都市	达州市	德阳市	广安市	广元市	乐山市	凉山州	泸州市	眉山市	绵阳市	南充市	内江市	攀枝花市	绵竹市
一般	0	0	1	0	1	0	0	0	2	1	0	0	1	0	1	0	0	1	1	1	1	1	1	1	1	1	1	2	1	2	1	1	1	2	5	20	11	3	8	5	4	15	5	6	9	10	7	4	1
合计	0	1		1		0	0		3				2			0		2		1	2		4				3		4			1	3		139
	福建省	甘肃省		广东省		贵州省	广西省		河北省				河南省			黑龙江省		江西省		江苏省	湖南省		辽宁省				内蒙古自治区		山东省			陕西省	山西省		四川省
	泉州市	陇南市	庆阳市	云浮市	梅州市	肖都匀市	贵港市	南宁市	廊坊市	石家庄市	邢台市	唐山市	许昌市	濮阳市	商丘市	大庆市	五常市	赣州市	九江市	盐城	益阳市	长沙市	大连市	盘锦市	锦州市	朝阳市	科左中旗	通辽市	菏泽	德州市	泰安市	华阴市	晋中市	运城市	巴中市	成都市	达州市	德阳市	广安市	广元市	乐山市	凉山州	泸州市	眉山市	绵阳市	南充市	内江市	攀枝花市	绵竹市
较满意	0	1	0	0	0	1	1	1	0	1	0	1	0	0	0	1	0	0	0	0	0	0	0	0	0	0	0	1	1	0	0	0	1	0	0	16	1	2	5	1	1	5	1	0	7	3	2	3	0
合计	0	1		0		1	2		2				0			1		0		0	0		0				1		1			0	1		60
	福建省	甘肃省		广东省		贵州省	广西省		河北省				河南省			黑龙江省		江西省		江苏省	湖南省		辽宁省				内蒙古自治区		山东省			陕西省	山西省		四川省
	泉州市	陇南市	庆阳市	云浮市	梅州市	肖都匀市	贵港市	南宁市	廊坊市	石家庄市	邢台市	唐山市	许昌市	濮阳市	商丘市	大庆市	五常市	赣州市	九江市	盐城	益阳市	长沙市	大连市	盘锦市	锦州市	朝阳市	科左中旗	通辽市	菏泽	德州市	泰安市	华阴市	晋中市	运城市	巴中市	成都市	达州市	德阳市	广安市	广元市	乐山市	凉山州	泸州市	眉山市	绵阳市	南充市	内江市	攀枝花市	绵竹市
十分满意	0	0	0	0	0	0	0	0	0	0	0	0	0	0	0	0	0	0	0	0	0	0	0	0	0	0	0	0	0	0	0	0	0	0	0	0	0	0	1	0	0	1	0	0	1	0	0	0	0
合计	0	0		0		0	0		0				0			0		0		0	0		0				0		0			0	0		4
	福建省	甘肃省		广东省		贵州省	广西省		河北省				河南省			黑龙江省		江西省		江苏省	湖南省		辽宁省				内蒙古自治区		山东省			陕西省	山西省		四川省
	泉州市	陇南市	庆阳市	云浮市	梅州市	肖都匀市	贵港市	南宁市	廊坊市	石家庄市	邢台市	唐山市	许昌市	濮阳市	商丘市	大庆市	五常市	赣州市	九江市	盐城	益阳市	长沙市	大连市	盘锦市	锦州市	朝阳市	科左中旗	通辽市	菏泽	德州市	泰安市	华阴市	晋中市	运城市	巴中市	成都市	达州市	德阳市	广安市	广元市	乐山市	凉山州	泸州市	眉山市	绵阳市	南充市	内江市	攀枝花市	绵竹市
空	0	0	0	0	0	0	0	0	0	0	0	0	0	0	0	0	0	0	0	0	0	0	0	0	0	0	0	0	0	0	0	0	0	0	0	0	0	0	0	0	0	0	0	0	0	0	0	0	0
合计	0	0		0		0	0		0				0			0		0		0	0		0				0		0			0	0		0
	福建省	甘肃省		广东省		贵州省	广西省		河北省				河南省			黑龙江省		江西省		江苏省	湖南省		辽宁省				内蒙古自治区		山东省			陕西省	山西省		四川省
	泉州市	陇南市	庆阳市	云浮市	梅州市	肖都匀市	贵港市	南宁市	廊坊市	石家庄市	邢台市	唐山市	许昌市	濮阳市	商丘市	大庆市	五常市	赣州市	九江市	盐城	益阳市	长沙市	大连市	盘锦市	锦州市	朝阳市	科左中旗	通辽市	菏泽	德州市	泰安市	华阴市	晋中市	运城市	巴中市	成都市	达州市	德阳市	广安市	广元市	乐山市	凉山州	泸州市	眉山市	绵阳市	南充市	内江市	攀枝花市	绵竹市
没有	0	0	0	0	0	0	0	0	0	0	0	0	0	0	0	0	0	0	0	0	0	0	0	0	0	0	0	0	0	0	0	0	0	0	0	0	0	0	0	0	0	0	0	0	0	0	0	0	0
合计	0	0		0		0	0		0				0			0		0		0	0		0				0		0			0	0		0
性别分布
	很不满意	较不满意	一般	较满意	很满意	空	没有	合计
男	6	42	105	43	2	0	0	198
女	4	39	75	33	2	0	0	153
空	0	2	7	2	0	0	0	11
合计	10	83	187	78	4	0	0	362
年龄分布
	很不满意	较不满意	一般	较满意	很满意	空	没有	合计
20岁以下	2	8	17	11	1	0	0	39
20-30岁	6	52	132	54	3	0	0	247
30-40岁	1	13	20	3	0	0	0	37
40-50岁	0	7	9	6	0	0	0	22
50-60岁	1	1	2	2	0	0	0	6
60岁以上	0	0	1	0	0	0	0	1
空	0	2	6	2	0	0	0	10
合计	10	83	187	78	4	0	0	362
收入分布（近三年平均收入）
	很不满意	较不满意	一般	较满意	很满意	空	没有	合计
1-5万	5	45	100	36	2	0	0	188
5-10万	2	9	39	17	2	0	0	69
10-20万	1	3	14	7	0	0	0	25
20万以上	1	2	4	4	0	0	0	11
空	1	24	30	14	0	0	0	69
合计	10	83	187	78	4	0	0	362
[truncated: 16 more columns]

## Sheet: 12.7
燃料厨房改造 （与5年前比）	十分不满意	较不满意	一般	较满意	十分满意	空	没有	总计
频数	8	183	130	40	1	0	0	362
地区分布
	福建省	甘肃省		广东省		贵州省	广西省		河北省				河南省			黑龙江省		江西省		江苏省	湖南省		辽宁省				内蒙古自治区		山东省			陕西省	山西省		四川省
	泉州市	陇南市	庆阳市	云浮市	梅州市	肖都匀市	贵港市	南宁市	廊坊市	石家庄市	邢台市	唐山市	许昌市	濮阳市	商丘市	大庆市	五常市	赣州市	九江市	盐城	益阳市	长沙市	大连市	盘锦市	锦州市	朝阳市	科左中旗	通辽市	菏泽	德州市	泰安市	华阴市	晋中市	运城市	巴中市	成都市	达州市	德阳市	广安市	广元市	乐山市	凉山州	泸州市	眉山市	绵阳市	南充市	内江市	攀枝花市	绵竹市
十分不满意	0	0	0	0	0	0	0	0	0	0	1	0	0	1	0	0	0	0	0	0	0	0	0	0	0	0	0	0	0	0	0	0	0	0	0	0	0	0	0	0	0	2	0	1	0	1	0	0	0
合计	0	0		0		0	0		1				1			0		0		0	0		0				0		0			0	0		6
	福建省	甘肃省		广东省		贵州省	广西省		河北省				河南省			黑龙江省		江西省		江苏省	湖南省		辽宁省				内蒙古自治区		山东省			陕西省	山西省		四川省
	泉州市	陇南市	庆阳市	云浮市	梅州市	肖都匀市	贵港市	南宁市	廊坊市	石家庄市	邢台市	唐山市	许昌市	濮阳市	商丘市	大庆市	五常市	赣州市	九江市	盐城	益阳市	长沙市	大连市	盘锦市	锦州市	朝阳市	科左中旗	通辽市	菏泽	德州市	泰安市	华阴市	晋中市	运城市	巴中市	成都市	达州市	德阳市	广安市	广元市	乐山市	凉山州	泸州市	眉山市	绵阳市	南充市	内江市	攀枝花市	绵竹市
较不满意	1	0	1	1	1	0	0	0	0	1	0	1	0	0	1	0	1	1	0	0	1	1	1	0	1	1	0	1	1	1	1	0	1	2	4	15	8	5	8	2	2	13	4	4	6	16	8	4	0
合计	1	1		2		0	0		2				1			1		1		0	2		3				1		3			0	3		134
	福建省	甘肃省		广东省		贵州省	广西省		河北省				河南省			黑龙江省		江西省		江苏省	湖南省		辽宁省				内蒙古自治区		山东省			陕西省	山西省		四川省
	泉州市	陇南市	庆阳市	云浮市	梅州市	肖都匀市	贵港市	南宁市	廊坊市	石家庄市	邢台市	唐山市	许昌市	濮阳市	商丘市	大庆市	五常市	赣州市	九江市	盐城	益阳市	长沙市	大连市	盘锦市	锦州市	朝阳市	科左中旗	通辽市	菏泽	德州市	泰安市	华阴市	晋中市	运城市	巴中市	成都市	达州市	德阳市	广安市	广元市	乐山市	凉山州	泸州市	眉山市	绵阳市	南充市	内江市	攀枝花市	绵竹市
一般	0	0	0	0	0	0	0	1	2	0	0	0	1	0	0	0	0	0	1	1	0	0	0	1	0	0	1	2	1	1	0	1	0	0	3	20	8	4	7	3	2	9	2	2	8	5	9	4	1
合计	0	0		0		0	1		2				1			0		1		1	0		1				3		2			1	0		104
	福建省	甘肃省		广东省		贵州省	广西省		河北省				河南省			黑龙江省		江西省		江苏省	湖南省		辽宁省				内蒙古自治区		山东省			陕西省	山西省		四川省
	泉州市	陇南市	庆阳市	云浮市	梅州市	肖都匀市	贵港市	南宁市	廊坊市	石家庄市	邢台市	唐山市	许昌市	濮阳市	商丘市	大庆市	五常市	赣州市	九江市	盐城	益阳市	长沙市	大连市	盘锦市	锦州市	朝阳市	科左中旗	通辽市	菏泽	德州市	泰安市	华阴市	晋中市	运城市	巴中市	成都市	达州市	德阳市	广安市	广元市	乐山市	凉山州	泸州市	眉山市	绵阳市	南充市	内江市	攀枝花市	绵竹市
较满意	0	1	0	0	0	1	1	0	0	1	0	0	0	0	0	1	0	0	0	0	0	0	0	0	0	0	0	0	0	0	0	0	2	0	0	6	0	1	3	1	2	2	0	0	5	2	0	0	0
合计	0	1		0		1	1		1				0			1		0		0	0		0				0		0			0	2		26
	福建省	甘肃省		广东省		贵州省	广西省		河北省				河南省			黑龙江省		江西省		江苏省	湖南省		辽宁省				内蒙古自治区		山东省			陕西省	山西省		四川省
	泉州市	陇南市	庆阳市	云浮市	梅州市	肖都匀市	贵港市	南宁市	廊坊市	石家庄市	邢台市	唐山市	许昌市	濮阳市	商丘市	大庆市	五常市	赣州市	九江市	盐城	益阳市	长沙市	大连市	盘锦市	锦州市	朝阳市	科左中旗	通辽市	菏泽	德州市	泰安市	华阴市	晋中市	运城市	巴中市	成都市	达州市	德阳市	广安市	广元市	乐山市	凉山州	泸州市	眉山市	绵阳市	南充市	内江市	攀枝花市	绵竹市
十分满意	0	0	0	0	0	0	0	0	0	0	0	0	0	0	0	0	0	0	0	0	0	0	0	0	0	0	0	0	0	0	0	0	0	0	0	0	0	0	0	1	0	0	0	0	0	0	0	0	0
合计	0	0		0		0	0		0				0			0		0		0	0		0				0		0			0	0		1
	福建省	甘肃省		广东省		贵州省	广西省		河北省				河南省			黑龙江省		江西省		江苏省	湖南省		辽宁省				内蒙古自治区		山东省			陕西省	山西省		四川省
	泉州市	陇南市	庆阳市	云浮市	梅州市	肖都匀市	贵港市	南宁市	廊坊市	石家庄市	邢台市	唐山市	许昌市	濮阳市	商丘市	大庆市	五常市	赣州市	九江市	盐城	益阳市	长沙市	大连市	盘锦市	锦州市	朝阳市	科左中旗	通辽市	菏泽	德州市	泰安市	华阴市	晋中市	运城市	巴中市	成都市	达州市	德阳市	广安市	广元市	乐山市	凉山州	泸州市	眉山市	绵阳市	南充市	内江市	攀枝花市	绵竹市
空	0	0	0	0	0	0	0	0	0	0	0	0	0	0	0	0	0	0	0	0	0	0	0	0	0	0	0	0	0	0	0	0	0	0	0	0	0	0	0	0	0	0	0	0	0	0	0	0	0
合计	0	0		0		0	0		0				0			0		0		0	0		0				0		0			0	0		0
	福建省	甘肃省		广东省		贵州省	广西省		河北省				河南省			黑龙江省		江西省		江苏省	湖南省		辽宁省				内蒙古自治区		山东省			陕西省	山西省		四川省
	泉州市	陇南市	庆阳市	云浮市	梅州市	肖都匀市	贵港市	南宁市	廊坊市	石家庄市	邢台市	唐山市	许昌市	濮阳市	商丘市	大庆市	五常市	赣州市	九江市	盐城	益阳市	长沙市	大连市	盘锦市	锦州市	朝阳市	科左中旗	通辽市	菏泽	德州市	泰安市	华阴市	晋中市	运城市	巴中市	成都市	达州市	德阳市	广安市	广元市	乐山市	凉山州	泸州市	眉山市	绵阳市	南充市	内江市	攀枝花市	绵竹市
没有	0	0	0	0	0	0	0	0	0	0	0	0	0	0	0	0	0	0	0	0	0	0	0	0	0	0	0	0	0	0	0	0	0	0	0	0	0	0	0	0	0	0	0	0	0	0	0	0	0
合计	0	0		0		0	0		0				0			0		0		0	0		0				0		0			0	0		0
性别分布
	很不满意	较不满意	一般	较满意	很满意	空	没有	合计
男	7	99	65	27	0	0	0	198
女	1	81	57	13	1	0	0	153
空	0	3	8	0	0	0	0	11
合计	8	183	130	40	1	0	0	362
年龄分布
	很不满意	较不满意	一般	较满意	很满意	空	没有	合计
20岁以下	2	20	15	1	1	0	0	39
20-30岁	6	120	92	29	0	0	0	247
30-40岁	0	24	11	2	0	0	0	37
40-50岁	0	9	8	5	0	0	0	22
50-60岁	0	4	0	2	0	0	0	6
60岁以上	0	1	0	0	0	0	0	1
空	0	5	4	1	0	0	0	10
合计	8	183	130	40	1	0	0	362
收入分布（近三年平均收入）
	很不满意	较不满意	一般	较满意	很满意	空	没有	合计
1-5万	2	96	72	17	1	0	0	188
5-10万	3	34	24	8	0	0	0	69
10-20万	1	11	10	3	0	0	0	25
20万以上	1	4	2	4	0	0	0	11
空	1	38	22	8	0	0	0	69
合计	8	183	130	40	1	0	0	362
[truncated: 16 more columns]

## Sheet: 12.8
农田灌溉设施 （与5年前比）	十分不满意	较不满意	一般	较满意	十分满意	空	没有	总计
频数	9	211	110	28	4	0	0	362
地区分布
	福建省	甘肃省		广东省		贵州省	广西省		河北省				河南省			黑龙江省		江西省		江苏省	湖南省		辽宁省				内蒙古自治区		山东省			陕西省	山西省		四川省
	泉州市	陇南市	庆阳市	云浮市	梅州市	肖都匀市	贵港市	南宁市	廊坊市	石家庄市	邢台市	唐山市	许昌市	濮阳市	商丘市	大庆市	五常市	赣州市	九江市	盐城	益阳市	长沙市	大连市	盘锦市	锦州市	朝阳市	科左中旗	通辽市	菏泽	德州市	泰安市	华阴市	晋中市	运城市	巴中市	成都市	达州市	德阳市	广安市	广元市	乐山市	凉山州	泸州市	眉山市	绵阳市	南充市	内江市	攀枝花市	绵竹市
十分不满意	0	0	0	0	0	0	0	0	0	0	0	0	0	1	0	0	0	0	0	0	0	0	0	0	0	0	0	0	0	0	0	0	0	0	0	1	0	0	0	0	0	3	0	0	0	1	0	0	0
合计	0	0		0		0	0		0				1			0		0		0	0		0				0		0			0	0		7
	福建省	甘肃省		广东省		贵州省	广西省		河北省				河南省			黑龙江省		江西省		江苏省	湖南省		辽宁省				内蒙古自治区		山东省			陕西省	山西省		四川省
	泉州市	陇南市	庆阳市	云浮市	梅州市	肖都匀市	贵港市	南宁市	廊坊市	石家庄市	邢台市	唐山市	许昌市	濮阳市	商丘市	大庆市	五常市	赣州市	九江市	盐城	益阳市	长沙市	大连市	盘锦市	锦州市	朝阳市	科左中旗	通辽市	菏泽	德州市	泰安市	华阴市	晋中市	运城市	巴中市	成都市	达州市	德阳市	广安市	广元市	乐山市	凉山州	泸州市	眉山市	绵阳市	南充市	内江市	攀枝花市	绵竹市
较不满意	1	1	1	1	1	0	1	0	0	1	1	0	1	0	1	0	1	0	0	0	1	1	1	1	1	1	1	1	0	1	0	0	1	0	5	16	8	6	13	4	3	15	4	6	12	17	13	5	1
合计	1	2		2		0	1		2				2			1		0		0	2		4				2		1			0	1		164
	福建省	甘肃省		广东省		贵州省	广西省		河北省				河南省			黑龙江省		江西省		江苏省	湖南省		辽宁省				内蒙古自治区		山东省			陕西省	山西省		四川省
	泉州市	陇南市	庆阳市	云浮市	梅州市	肖都匀市	贵港市	南宁市	廊坊市	石家庄市	邢台市	唐山市	许昌市	濮阳市	商丘市	大庆市	五常市	赣州市	九江市	盐城	益阳市	长沙市	大连市	盘锦市	锦州市	朝阳市	科左中旗	通辽市	菏泽	德州市	泰安市	华阴市	晋中市	运城市	巴中市	成都市	达州市	德阳市	广安市	广元市	乐山市	凉山州	泸州市	眉山市	绵阳市	南充市	内江市	攀枝花市	绵竹市
一般	0	0	0	0	0	0	0	1	2	1	0	1	0	0	0	1	0	1	1	1	0	0	0	0	0	0	0	2	2	1	1	1	2	0	2	19	7	4	4	2	1	6	2	1	6	6	4	3	0
合计	0	0		0		0	1		4				0			1		2		1	0		0				2		4			1	2		78
	福建省	甘肃省		广东省		贵州省	广西省		河北省				河南省			黑龙江省		江西省		江苏省	湖南省		辽宁省				内蒙古自治区		山东省			陕西省	山西省		四川省
	泉州市	陇南市	庆阳市	云浮市	梅州市	肖都匀市	贵港市	南宁市	廊坊市	石家庄市	邢台市	唐山市	许昌市	濮阳市	商丘市	大庆市	五常市	赣州市	九江市	盐城	益阳市	长沙市	大连市	盘锦市	锦州市	朝阳市	科左中旗	通辽市	菏泽	德州市	泰安市	华阴市	晋中市	运城市	巴中市	成都市	达州市	德阳市	广安市	广元市	乐山市	凉山州	泸州市	眉山市	绵阳市	南充市	内江市	攀枝花市	绵竹市
较满意	0	0	0	0	0	1	0	0	0	0	0	0	0	0	0	0	0	0	0	0	0	0	0	0	0	0	0	0	0	0	0	0	0	2	0	4	0	0	1	0	2	2	0	0	1	0	0	0	0
合计	0	0		0		1	0		0				0			0		0		0	0		0				0		0			0	2		18
	福建省	甘肃省		广东省		贵州省	广西省		河北省				河南省			黑龙江省		江西省		江苏省	湖南省		辽宁省				内蒙古自治区		山东省			陕西省	山西省		四川省
	泉州市	陇南市	庆阳市	云浮市	梅州市	肖都匀市	贵港市	南宁市	廊坊市	石家庄市	邢台市	唐山市	许昌市	濮阳市	商丘市	大庆市	五常市	赣州市	九江市	盐城	益阳市	长沙市	大连市	盘锦市	锦州市	朝阳市	科左中旗	通辽市	菏泽	德州市	泰安市	华阴市	晋中市	运城市	巴中市	成都市	达州市	德阳市	广安市	广元市	乐山市	凉山州	泸州市	眉山市	绵阳市	南充市	内江市	攀枝花市	绵竹市
十分满意	0	0	0	0	0	0	0	0	0	0	0	0	0	0	0	0	0	0	0	0	0	0	0	0	0	0	0	0	0	0	0	0	0	0	0	1	1	0	0	1	0	0	0	0	0	0	0	0	0
合计	0	0		0		0	0		0				0			0		0		0	0		0				0		0			0	0		4
	福建省	甘肃省		广东省		贵州省	广西省		河北省				河南省			黑龙江省		江西省		江苏省	湖南省		辽宁省				内蒙古自治区		山东省			陕西省	山西省		四川省
	泉州市	陇南市	庆阳市	云浮市	梅州市	肖都匀市	贵港市	南宁市	廊坊市	石家庄市	邢台市	唐山市	许昌市	濮阳市	商丘市	大庆市	五常市	赣州市	九江市	盐城	益阳市	长沙市	大连市	盘锦市	锦州市	朝阳市	科左中旗	通辽市	菏泽	德州市	泰安市	华阴市	晋中市	运城市	巴中市	成都市	达州市	德阳市	广安市	广元市	乐山市	凉山州	泸州市	眉山市	绵阳市	南充市	内江市	攀枝花市	绵竹市
空	0	0	0	0	0	0	0	0	0	0	0	0	0	0	0	0	0	0	0	0	0	0	0	0	0	0	0	0	0	0	0	0	0	0	0	0	0	0	0	0	0	0	0	0	0	0	0	0	0
合计	0	0		0		0	0		0				0			0		0		0	0		0				0		0			0	0		0
	福建省	甘肃省		广东省		贵州省	广西省		河北省				河南省			黑龙江省		江西省		江苏省	湖南省		辽宁省				内蒙古自治区		山东省			陕西省	山西省		四川省
	泉州市	陇南市	庆阳市	云浮市	梅州市	肖都匀市	贵港市	南宁市	廊坊市	石家庄市	邢台市	唐山市	许昌市	濮阳市	商丘市	大庆市	五常市	赣州市	九江市	盐城	益阳市	长沙市	大连市	盘锦市	锦州市	朝阳市	科左中旗	通辽市	菏泽	德州市	泰安市	华阴市	晋中市	运城市	巴中市	成都市	达州市	德阳市	广安市	广元市	乐山市	凉山州	泸州市	眉山市	绵阳市	南充市	内江市	攀枝花市	绵竹市
没有	0	0	0	0	0	0	0	0	0	0	0	0	0	0	0	0	0	0	0	0	0	0	0	0	0	0	0	0	0	0	0	0	0	0	0	0	0	0	0	0	0	0	0	0	0	0	0	0	0
合计	0	0		0		0	0		0				0			0		0		0	0		0				0		0			0	0		0
性别分布
	很不满意	较不满意	一般	较满意	很满意	空	没有	合计
男	9	117	53	19	0	0	0	198
女	0	91	50	8	4	0	0	153
空	0	3	7	1	0	0	0	11
合计	9	211	110	28	4	0	0	362
年龄分布
	很不满意	较不满意	一般	较满意	很满意	空	没有	合计
20岁以下	2	23	9	4	1	0	0	39
20-30岁	6	143	80	15	3	0	0	247
30-40岁	1	20	13	3	0	0	0	37
40-50岁	0	12	5	5	0	0	0	22
50-60岁	0	4	1	1	0	0	0	6
60岁以上	0	1	0	0	0	0	0	1
空	0	8	2	0	0	0	0	10
合计	9	211	110	28	4	0	0	362
收入分布（近三年平均收入）
	很不满意	较不满意	一般	较满意	很满意	空	没有	合计
1-5万	4	113	53	17	1	0	0	188
5-10万	2	33	27	7	0	0	0	69
10-20万	1	15	8	0	1	0	0	25
20万以上	1	6	2	2	0	0	0	11
空	1	44	20	2	2	0	0	69
合计	9	211	110	28	4	0	0	362
[truncated: 16 more columns]

## Sheet: 12.9
医疗设施 （与5年前比）	十分不满意	较不满意	一般	较满意	十分满意	空	没有	总计
频数	17	174	134	30	7	0	0	362
地区分布
	福建省	甘肃省		广东省		贵州省	广西省		河北省				河南省			黑龙江省		江西省		江苏省	湖南省		辽宁省				内蒙古自治区		山东省			陕西省	山西省		四川省
	泉州市	陇南市	庆阳市	云浮市	梅州市	肖都匀市	贵港市	南宁市	廊坊市	石家庄市	邢台市	唐山市	许昌市	濮阳市	商丘市	大庆市	五常市	赣州市	九江市	盐城	益阳市	长沙市	大连市	盘锦市	锦州市	朝阳市	科左中旗	通辽市	菏泽	德州市	泰安市	华阴市	晋中市	运城市	巴中市	成都市	达州市	德阳市	广安市	广元市	乐山市	凉山州	泸州市	眉山市	绵阳市	南充市	内江市	攀枝花市	绵竹市
十分不满意	0	0	0	0	0	0	0	0	0	0	1	0	0	1	0	0	0	0	0	0	0	0	0	0	0	1	0	1	0	0	0	0	0	0	0	0	0	0	2	0	0	3	0	0	1	0	0	0	0
合计	0	0		0		0	0		1				1			0		0		0	0		1				1		0			0	0		11
	福建省	甘肃省		广东省		贵州省	广西省		河北省				河南省			黑龙江省		江西省		江苏省	湖南省		辽宁省				内蒙古自治区		山东省			陕西省	山西省		四川省
	泉州市	陇南市	庆阳市	云浮市	梅州市	肖都匀市	贵港市	南宁市	廊坊市	石家庄市	邢台市	唐山市	许昌市	濮阳市	商丘市	大庆市	五常市	赣州市	九江市	盐城	益阳市	长沙市	大连市	盘锦市	锦州市	朝阳市	科左中旗	通辽市	菏泽	德州市	泰安市	华阴市	晋中市	运城市	巴中市	成都市	达州市	德阳市	广安市	广元市	乐山市	凉山州	泸州市	眉山市	绵阳市	南充市	内江市	攀枝花市	绵竹市
较不满意	1	1	1	1	1	0	1	1	0	1	0	0	1	0	0	0	1	0	1	0	0	0	0	0	1	0	0	1	0	1	0	0	1	1	3	16	7	6	9	4	3	10	3	3	9	15	12	6	1
合计	1	2		2		0	2		1				1			1		1		0	0		1				1		1			0	2		135
	福建省	甘肃省		广东省		贵州省	广西省		河北省				河南省			黑龙江省		江西省		江苏省	湖南省		辽宁省				内蒙古自治区		山东省			陕西省	山西省		四川省
	泉州市	陇南市	庆阳市	云浮市	梅州市	肖都匀市	贵港市	南宁市	廊坊市	石家庄市	邢台市	唐山市	许昌市	濮阳市	商丘市	大庆市	五常市	赣州市	九江市	盐城	益阳市	长沙市	大连市	盘锦市	锦州市	朝阳市	科左中旗	通辽市	菏泽	德州市	泰安市	华阴市	晋中市	运城市	巴中市	成都市	达州市	德阳市	广安市	广元市	乐山市	凉山州	泸州市	眉山市	绵阳市	南充市	内江市	攀枝花市	绵竹市
一般	0	0	0	0	0	0	0	0	2	1	0	1	0	0	1	0	0	1	0	1	1	1	1	1	0	0	1	1	2	1	1	1	1	0	4	21	9	2	5	1	0	11	3	4	8	8	5	2	0
合计	0	0		0		0	0		4				1			0		1		1	2		2				2		4			1	1		98
	福建省	甘肃省		广东省		贵州省	广西省		河北省				河南省			黑龙江省		江西省		江苏省	湖南省		辽宁省				内蒙古自治区		山东省			陕西省	山西省		四川省
	泉州市	陇南市	庆阳市	云浮市	梅州市	肖都匀市	贵港市	南宁市	廊坊市	石家庄市	邢台市	唐山市	许昌市	濮阳市	商丘市	大庆市	五常市	赣州市	九江市	盐城	益阳市	长沙市	大连市	盘锦市	锦州市	朝阳市	科左中旗	通辽市	菏泽	德州市	泰安市	华阴市	晋中市	运城市	巴中市	成都市	达州市	德阳市	广安市	广元市	乐山市	凉山州	泸州市	眉山市	绵阳市	南充市	内江市	攀枝花市	绵竹市
较满意	0	0	0	0	0	1	0	0	0	0	0	0	0	0	0	1	0	0	0	0	0	0	0	0	0	0	0	0	0	0	0	0	1	1	0	3	0	2	1	1	2	2	0	0	1	1	0	0	0
合计	0	0		0		1	0		0				0			1		0		0	0		0				0		0			0	2		20
	福建省	甘肃省		广东省		贵州省	广西省		河北省				河南省			黑龙江省		江西省		江苏省	湖南省		辽宁省				内蒙古自治区		山东省			陕西省	山西省		四川省
	泉州市	陇南市	庆阳市	云浮市	梅州市	肖都匀市	贵港市	南宁市	廊坊市	石家庄市	邢台市	唐山市	许昌市	濮阳市	商丘市	大庆市	五常市	赣州市	九江市	盐城	益阳市	长沙市	大连市	盘锦市	锦州市	朝阳市	科左中旗	通辽市	菏泽	德州市	泰安市	华阴市	晋中市	运城市	巴中市	成都市	达州市	德阳市	广安市	广元市	乐山市	凉山州	泸州市	眉山市	绵阳市	南充市	内江市	攀枝花市	绵竹市
十分满意	0	0	0	0	0	0	0	0	0	0	0	0	0	0	0	0	0	0	0	0	0	0	0	0	0	0	0	0	0	0	0	0	0	0	0	1	0	0	1	1	1	0	0	0	0	0	0	0	0
合计	0	0		0		0	0		0				0			0		0		0	0		0				0		0			0	0		7
	福建省	甘肃省		广东省		贵州省	广西省		河北省				河南省			黑龙江省		江西省		江苏省	湖南省		辽宁省				内蒙古自治区		山东省			陕西省	山西省		四川省
	泉州市	陇南市	庆阳市	云浮市	梅州市	肖都匀市	贵港市	南宁市	廊坊市	石家庄市	邢台市	唐山市	许昌市	濮阳市	商丘市	大庆市	五常市	赣州市	九江市	盐城	益阳市	长沙市	大连市	盘锦市	锦州市	朝阳市	科左中旗	通辽市	菏泽	德州市	泰安市	华阴市	晋中市	运城市	巴中市	成都市	达州市	德阳市	广安市	广元市	乐山市	凉山州	泸州市	眉山市	绵阳市	南充市	内江市	攀枝花市	绵竹市
空	0	0	0	0	0	0	0	0	0	0	0	0	0	0	0	0	0	0	0	0	0	0	0	0	0	0	0	0	0	0	0	0	0	0	0	0	0	0	0	0	0	0	0	0	0	0	0	0	0
合计	0	0		0		0	0		0				0			0		0		0	0		0				0		0			0	0		0
	福建省	甘肃省		广东省		贵州省	广西省		河北省				河南省			黑龙江省		江西省		江苏省	湖南省		辽宁省				内蒙古自治区		山东省			陕西省	山西省		四川省
	泉州市	陇南市	庆阳市	云浮市	梅州市	肖都匀市	贵港市	南宁市	廊坊市	石家庄市	邢台市	唐山市	许昌市	濮阳市	商丘市	大庆市	五常市	赣州市	九江市	盐城	益阳市	长沙市	大连市	盘锦市	锦州市	朝阳市	科左中旗	通辽市	菏泽	德州市	泰安市	华阴市	晋中市	运城市	巴中市	成都市	达州市	德阳市	广安市	广元市	乐山市	凉山州	泸州市	眉山市	绵阳市	南充市	内江市	攀枝花市	绵竹市
没有	0	0	0	0	0	0	0	0	0	0	0	0	0	0	0	0	0	0	0	0	0	0	0	0	0	0	0	0	0	0	0	0	0	0	0	0	0	0	0	0	0	0	0	0	0	0	0	0	0
合计	0	0		0		0	0		0				0			0		0		0	0		0				0		0			0	0		0
性别分布
	很不满意	较不满意	一般	较满意	很满意	空	没有	合计
男	13	98	67	19	1	0	0	198
女	4	69	64	11	5	0	0	153
空	0	7	3	0	1	0	0	11
合计	17	174	134	30	7	0	0	362
年龄分布
	很不满意	较不满意	一般	较满意	很满意	空	没有	合计
20岁以下	4	18	13	2	2	0	0	39
20-30岁	8	122	99	15	3	0	0	247
30-40岁	4	20	8	5	0	0	0	37
40-50岁	0	8	6	6	2	0	0	22
50-60岁	0	3	1	2	0	0	0	6
60岁以上	0	0	1	0	0	0	0	1
空	1	3	6	0	0	0	0	10
合计	17	174	134	30	7	0	0	362
收入分布（近三年平均收入）
	很不满意	较不满意	一般	较满意	很满意	空	没有	合计
1-5万	7	91	66	19	5	0	0	188
5-10万	7	25	29	7	1	0	0	69
10-20万	1	11	13	0	0	0	0	25
20万以上	1	3	5	2	0	0	0	11
空	1	44	21	2	1	0	0	69
合计	17	174	134	30	7	0	0	362
[truncated: 16 more columns]

## Sheet: 12.10
文化娱乐设施 （与5年前比）	十分不满意	较不满意	一般	较满意	十分满意	空	没有	总计
频数	13	205	109	31	4	0	0	362
地区分布
	福建省	甘肃省		广东省		贵州省	广西省		河北省				河南省			黑龙江省		江西省		江苏省	湖南省		辽宁省				内蒙古自治区		山东省			陕西省	山西省		四川省
	泉州市	陇南市	庆阳市	云浮市	梅州市	肖都匀市	贵港市	南宁市	廊坊市	石家庄市	邢台市	唐山市	许昌市	濮阳市	商丘市	大庆市	五常市	赣州市	九江市	盐城	益阳市	长沙市	大连市	盘锦市	锦州市	朝阳市	科左中旗	通辽市	菏泽	德州市	泰安市	华阴市	晋中市	运城市	巴中市	成都市	达州市	德阳市	广安市	广元市	乐山市	凉山州	泸州市	眉山市	绵阳市	南充市	内江市	攀枝花市	绵竹市
十分不满意	0	0	0	0	0	0	0	0	0	0	0	0	0	1	0	0	0	0	0	0	0	0	0	0	0	1	0	0	0	0	0	0	0	0	0	0	1	1	0	0	0	2	1	0	0	0	0	1	0
合计	0	0		0		0	0		0				1			0		0		0	0		1				0		0			0	0		9
	福建省	甘肃省		广东省		贵州省	广西省		河北省				河南省			黑龙江省		江西省		江苏省	湖南省		辽宁省				内蒙古自治区		山东省			陕西省	山西省		四川省
	泉州市	陇南市	庆阳市	云浮市	梅州市	肖都匀市	贵港市	南宁市	廊坊市	石家庄市	邢台市	唐山市	许昌市	濮阳市	商丘市	大庆市	五常市	赣州市	九江市	盐城	益阳市	长沙市	大连市	盘锦市	锦州市	朝阳市	科左中旗	通辽市	菏泽	德州市	泰安市	华阴市	晋中市	运城市	巴中市	成都市	达州市	德阳市	广安市	广元市	乐山市	凉山州	泸州市	眉山市	绵阳市	南充市	内江市	攀枝花市	绵竹市
较不满意	1	1	1	0	0	0	1	0	0	1	1	0	1	0	1	0	1	1	1	0	0	0	0	1	1	0	0	1	1	1	0	0	1	1	5	22	5	6	11	5	2	15	3	6	15	17	14	5	1
合计	1	2		0		0	1		2				2			1		2		0	0		2				1		2			0	2		160
	福建省	甘肃省		广东省		贵州省	广西省		河北省				河南省			黑龙江省		江西省		江苏省	湖南省		辽宁省				内蒙古自治区		山东省			陕西省	山西省		四川省
	泉州市	陇南市	庆阳市	云浮市	梅州市	肖都匀市	贵港市	南宁市	廊坊市	石家庄市	邢台市	唐山市	许昌市	濮阳市	商丘市	大庆市	五常市	赣州市	九江市	盐城	益阳市	长沙市	大连市	盘锦市	锦州市	朝阳市	科左中旗	通辽市	菏泽	德州市	泰安市	华阴市	晋中市	运城市	巴中市	成都市	达州市	德阳市	广安市	广元市	乐山市	凉山州	泸州市	眉山市	绵阳市	南充市	内江市	攀枝花市	绵竹市
一般	0	0	0	1	1	0	0	1	2	0	0	1	0	0	0	0	0	0	0	1	1	1	1	0	0	0	1	2	1	1	0	1	2	1	2	13	8	3	5	0	2	7	2	0	4	7	3	2	0
合计	0	0		2		0	1		3				0			0		0		1	2		1				3		2			1	3		77
	福建省	甘肃省		广东省		贵州省	广西省		河北省				河南省			黑龙江省		江西省		江苏省	湖南省		辽宁省				内蒙古自治区		山东省			陕西省	山西省		四川省
	泉州市	陇南市	庆阳市	云浮市	梅州市	肖都匀市	贵港市	南宁市	廊坊市	石家庄市	邢台市	唐山市	许昌市	濮阳市	商丘市	大庆市	五常市	赣州市	九江市	盐城	益阳市	长沙市	大连市	盘锦市	锦州市	朝阳市	科左中旗	通辽市	菏泽	德州市	泰安市	华阴市	晋中市	运城市	巴中市	成都市	达州市	德阳市	广安市	广元市	乐山市	凉山州	泸州市	眉山市	绵阳市	南充市	内江市	攀枝花市	绵竹市
较满意	0	0	0	0	0	1	0	0	0	1	0	0	0	0	0	1	0	0	0	0	0	0	0	0	0	0	0	0	0	0	1	0	0	0	0	6	1	0	2	1	1	2	0	1	0	0	0	0	0
合计	0	0		0		1	0		1				0			1		0		0	0		0				0		1			0	0		21
	福建省	甘肃省		广东省		贵州省	广西省		河北省				河南省			黑龙江省		江西省		江苏省	湖南省		辽宁省				内蒙古自治区		山东省			陕西省	山西省		四川省
	泉州市	陇南市	庆阳市	云浮市	梅州市	肖都匀市	贵港市	南宁市	廊坊市	石家庄市	邢台市	唐山市	许昌市	濮阳市	商丘市	大庆市	五常市	赣州市	九江市	盐城	益阳市	长沙市	大连市	盘锦市	锦州市	朝阳市	科左中旗	通辽市	菏泽	德州市	泰安市	华阴市	晋中市	运城市	巴中市	成都市	达州市	德阳市	广安市	广元市	乐山市	凉山州	泸州市	眉山市	绵阳市	南充市	内江市	攀枝花市	绵竹市
十分满意	0	0	0	0	0	0	0	0	0	0	0	0	0	0	0	0	0	0	0	0	0	0	0	0	0	0	0	0	0	0	0	0	0	0	0	0	1	0	0	1	1	0	0	0	0	0	0	0	0
合计	0	0		0		0	0		0				0			0		0		0	0		0				0		0			0	0		4
	福建省	甘肃省		广东省		贵州省	广西省		河北省				河南省			黑龙江省		江西省		江苏省	湖南省		辽宁省				内蒙古自治区		山东省			陕西省	山西省		四川省
	泉州市	陇南市	庆阳市	云浮市	梅州市	肖都匀市	贵港市	南宁市	廊坊市	石家庄市	邢台市	唐山市	许昌市	濮阳市	商丘市	大庆市	五常市	赣州市	九江市	盐城	益阳市	长沙市	大连市	盘锦市	锦州市	朝阳市	科左中旗	通辽市	菏泽	德州市	泰安市	华阴市	晋中市	运城市	巴中市	成都市	达州市	德阳市	广安市	广元市	乐山市	凉山州	泸州市	眉山市	绵阳市	南充市	内江市	攀枝花市	绵竹市
空	0	0	0	0	0	0	0	0	0	0	0	0	0	0	0	0	0	0	0	0	0	0	0	0	0	0	0	0	0	0	0	0	0	0	0	0	0	0	0	0	0	0	0	0	0	0	0	0	0
合计	0	0		0		0	0		0				0			0		0		0	0		0				0		0			0	0		0
	福建省	甘肃省		广东省		贵州省	广西省		河北省				河南省			黑龙江省		江西省		江苏省	湖南省		辽宁省				内蒙古自治区		山东省			陕西省	山西省		四川省
	泉州市	陇南市	庆阳市	云浮市	梅州市	肖都匀市	贵港市	南宁市	廊坊市	石家庄市	邢台市	唐山市	许昌市	濮阳市	商丘市	大庆市	五常市	赣州市	九江市	盐城	益阳市	长沙市	大连市	盘锦市	锦州市	朝阳市	科左中旗	通辽市	菏泽	德州市	泰安市	华阴市	晋中市	运城市	巴中市	成都市	达州市	德阳市	广安市	广元市	乐山市	凉山州	泸州市	眉山市	绵阳市	南充市	内江市	攀枝花市	绵竹市
没有	0	0	0	0	0	0	0	0	0	0	0	0	0	0	0	0	0	0	0	0	0	0	0	0	0	0	0	0	0	0	0	0	0	0	0	0	0	0	0	0	0	0	0	0	0	0	0	0	0
合计	0	0		0		0	0		0				0			0		0		0	0		0				0		0			0	0		0
性别分布
	很不满意	较不满意	一般	较满意	很满意	空	没有	合计
男	11	111	53	22	1	0	0	198
女	2	88	51	9	3	0	0	153
空	0	6	5	0	0	0	0	11
合计	13	205	109	31	4	0	0	362
年龄分布
	很不满意	较不满意	一般	较满意	很满意	空	没有	合计
20岁以下	2	22	9	5	1	0	0	39
20-30岁	9	138	78	19	3	0	0	247
30-40岁	2	22	10	3	0	0	0	37
40-50岁	0	11	8	3	0	0	0	22
50-60岁	0	4	1	1	0	0	0	6
60岁以上	0	1	0	0	0	0	0	1
空	0	7	3	0	0	0	0	10
合计	13	205	109	31	4	0	0	362
收入分布（近三年平均收入）
	很不满意	较不满意	一般	较满意	很满意	空	没有	合计
1-5万	7	106	58	15	2	0	0	188
5-10万	3	37	22	6	1	0	0	69
10-20万	0	12	13	0	0	0	0	25
20万以上	1	4	2	4	0	0	0	11
空	2	46	14	6	1	0	0	69
合计	13	205	109	31	4	0	0	362
[truncated: 16 more columns]

[truncated: 1 more sheets: 12.11]
