# Supplementary material for: Performance appraisal method for rural infrastructure construction based on public satisfaction
Source: PLoS One. 2018 Oct 4;13(10):e0204563. doi: 10.1371/journal.pone.0204563 (PMC6171859; doi:10.1371/journal.pone.0204563)
Supplement: S1 File — (ZIP) [file pone.0204563.s001.zip › ╬╩╛φ═│╝╞╘¡╩╝╩2╛▌/13╠Γ═│╝╞.xls]

## Sheet: 13.1
道路（与其他村相比）	十分不满意	较不满意	一般	较满意	十分满意	空	没有	总计
频数	37	97	147	68	12	1	0	362
地区分布
	福建省	甘肃省		广东省		贵州省	广西省		河北省				河南省			黑龙江省		江西省		江苏省	湖南省		辽宁省				内蒙古自治区		山东省			陕西省	山西省		四川省
	泉州市	陇南市	庆阳市	云浮市	梅州市	肖都匀市	贵港市	南宁市	廊坊市	石家庄市	邢台市	唐山市	许昌市	濮阳市	商丘市	大庆市	五常市	赣州市	九江市	盐城	益阳市	长沙市	大连市	盘锦市	锦州市	朝阳市	科左中旗	通辽市	菏泽	德州市	泰安市	华阴市	晋中市	运城市	巴中市	成都市	达州市	德阳市	广安市	广元市	乐山市	凉山州	泸州市	眉山市	绵阳市	南充市	内江市	攀枝花市	绵竹市
十分不满意	0	0	0	0	0	0	0	0	1	0	0	0	0	0	0	0	0	1	1	0	0	0	0	0	1	0	0	0	0	1	1	0	0	1	0	1	1	4	1	0	0	2	1	1	1	6	4	0	0
合计	0	0		0		0	0		1				0			0		2		0	0		1				0		2			0	1		26
	福建省	甘肃省		广东省		贵州省	广西省		河北省				河南省			黑龙江省		江西省		江苏省	湖南省		辽宁省				内蒙古自治区		山东省			陕西省	山西省		四川省
	泉州市	陇南市	庆阳市	云浮市	梅州市	肖都匀市	贵港市	南宁市	廊坊市	石家庄市	邢台市	唐山市	许昌市	濮阳市	商丘市	大庆市	五常市	赣州市	九江市	盐城	益阳市	长沙市	大连市	盘锦市	锦州市	朝阳市	科左中旗	通辽市	菏泽	德州市	泰安市	华阴市	晋中市	运城市	巴中市	成都市	达州市	德阳市	广安市	广元市	乐山市	凉山州	泸州市	眉山市	绵阳市	南充市	内江市	攀枝花市	绵竹市
较不满意	0	0	0	0	1	0	0	0	0	0	0	1	0	1	0	0	1	0	0	0	0	0	0	0	0	0	0	1	0	0	0	0	1	1	3	9	4	1	7	3	1	5	0	3	3	7	2	2	1
合计	0	0		1		0	0		1				1			1		0		0	0		0				1		0			0	2		69
	福建省	甘肃省		广东省		贵州省	广西省		河北省				河南省			黑龙江省		江西省		江苏省	湖南省		辽宁省				内蒙古自治区		山东省			陕西省	山西省		四川省
	泉州市	陇南市	庆阳市	云浮市	梅州市	肖都匀市	贵港市	南宁市	廊坊市	石家庄市	邢台市	唐山市	许昌市	濮阳市	商丘市	大庆市	五常市	赣州市	九江市	盐城	益阳市	长沙市	大连市	盘锦市	锦州市	朝阳市	科左中旗	通辽市	菏泽	德州市	泰安市	华阴市	晋中市	运城市	巴中市	成都市	达州市	德阳市	广安市	广元市	乐山市	凉山州	泸州市	眉山市	绵阳市	南充市	内江市	攀枝花市	绵竹市
一般	1	1	1	1	0	1	1	0	0	0	1	0	0	0	0	0	0	0	0	1	1	1	1	0	0	0	1	2	2	0	0	0	0	0	2	16	7	4	6	3	3	15	4	1	10	10	8	4	0
合计	1	2		1		1	1		1				0			0		0		1	2		1				3		2			0	0		117
	福建省	甘肃省		广东省		贵州省	广西省		河北省				河南省			黑龙江省		江西省		江苏省	湖南省		辽宁省				内蒙古自治区		山东省			陕西省	山西省		四川省
	泉州市	陇南市	庆阳市	云浮市	梅州市	肖都匀市	贵港市	南宁市	廊坊市	石家庄市	邢台市	唐山市	许昌市	濮阳市	商丘市	大庆市	五常市	赣州市	九江市	盐城	益阳市	长沙市	大连市	盘锦市	锦州市	朝阳市	科左中旗	通辽市	菏泽	德州市	泰安市	华阴市	晋中市	运城市	巴中市	成都市	达州市	德阳市	广安市	广元市	乐山市	凉山州	泸州市	眉山市	绵阳市	南充市	内江市	攀枝花市	绵竹市
较满意	0	0	0	0	0	0	0	1	1	2	0	0	1	0	1	0	0	0	0	0	0	0	0	0	0	1	0	0	0	1	0	1	2	0	1	13	4	1	4	0	2	4	1	2	3	1	3	1	0
合计	0	0		0		0	1		3				2			0		0		0	0		1				0		1			1	2		49
	福建省	甘肃省		广东省		贵州省	广西省		河北省				河南省			黑龙江省		江西省		江苏省	湖南省		辽宁省				内蒙古自治区		山东省			陕西省	山西省		四川省
	泉州市	陇南市	庆阳市	云浮市	梅州市	肖都匀市	贵港市	南宁市	廊坊市	石家庄市	邢台市	唐山市	许昌市	濮阳市	商丘市	大庆市	五常市	赣州市	九江市	盐城	益阳市	长沙市	大连市	盘锦市	锦州市	朝阳市	科左中旗	通辽市	菏泽	德州市	泰安市	华阴市	晋中市	运城市	巴中市	成都市	达州市	德阳市	广安市	广元市	乐山市	凉山州	泸州市	眉山市	绵阳市	南充市	内江市	攀枝花市	绵竹市
满意	0	0	0	0	0	0	0	0	0	0	0	0	0	0	0	1	0	0	0	0	0	0	0	1	0	0	0	0	0	0	0	0	0	0	1	2	0	0	0	1	0	0	0	0	2	0	0	0	0
合计	0	0		0		0	0		0				0			1		0		0	0		1				0		0			0	0		9
	福建省	甘肃省		广东省		贵州省	广西省		河北省				河南省			黑龙江省		江西省		江苏省	湖南省		辽宁省				内蒙古自治区		山东省			陕西省	山西省		四川省
	泉州市	陇南市	庆阳市	云浮市	梅州市	肖都匀市	贵港市	南宁市	廊坊市	石家庄市	邢台市	唐山市	许昌市	濮阳市	商丘市	大庆市	五常市	赣州市	九江市	盐城	益阳市	长沙市	大连市	盘锦市	锦州市	朝阳市	科左中旗	通辽市	菏泽	德州市	泰安市	华阴市	晋中市	运城市	巴中市	成都市	达州市	德阳市	广安市	广元市	乐山市	凉山州	泸州市	眉山市	绵阳市	南充市	内江市	攀枝花市	绵竹市
空	0	0	0	0	0	0	0	0	0	0	0	0	0	0	0	0	0	0	0	0	0	0	0	0	0	0	0	0	0	0	0	0	0	0	0	0	0	0	0	0	0	0	0	0	0	0	0	1	0
合计	0	0		0		0	0		0				0			0		0		0	0		0				0		0			0	0		1
	福建省	甘肃省		广东省		贵州省	广西省		河北省				河南省			黑龙江省		江西省		江苏省	湖南省		辽宁省				内蒙古自治区		山东省			陕西省	山西省		四川省
	泉州市	陇南市	庆阳市	云浮市	梅州市	肖都匀市	贵港市	南宁市	廊坊市	石家庄市	邢台市	唐山市	许昌市	濮阳市	商丘市	大庆市	五常市	赣州市	九江市	盐城	益阳市	长沙市	大连市	盘锦市	锦州市	朝阳市	科左中旗	通辽市	菏泽	德州市	泰安市	华阴市	晋中市	运城市	巴中市	成都市	达州市	德阳市	广安市	广元市	乐山市	凉山州	泸州市	眉山市	绵阳市	南充市	内江市	攀枝花市	绵竹市
没有	0	0	0	0	0	0	0	0	0	0	0	0	0	0	0	0	0	0	0	0	0	0	0	0	0	0	0	0	0	0	0	0	0	0	0	0	0	0	0	0	0	0	0	0	0	0	0	0	0
合计	0	0		0		0	0		0				0			0		0		0	0		0				0		0			0	0		0
性别分布
	很不满意	较不满意	一般	较满意	很满意	空	没有	合计
男	18	54	79	38	8	1	0	198
女	19	43	57	30	4	0	0	153
空	0	0	11	0	0	0	0	11
合计	37	97	147	68	12	1	0	362
年龄分布
	很不满意	较不满意	一般	较满意	很满意	空	没有	合计
20岁以下	2	13	16	6	2	0	0	39
20-30岁	28	66	99	45	8	1	0	247
30-40岁	5	9	17	6	0	0	0	37
40-50岁	2	5	8	6	1	0	0	22
50-60岁	0	1	2	3	0	0	0	6
60岁以上	0	0	0	1	0	0	0	1
空	0	3	5	1	1	0	0	10
合计	37	97	147	68	12	1	0	362
收入分布（近三年平均收入）
	很不满意	较不满意	一般	较满意	很满意	空	没有	合计
1-5万	25	52	75	30	5	1	0	188
5-10万	5	13	29	19	3	0	0	69
10-20万	2	7	10	6	0	0	0	25
20万以上	0	1	5	3	2	0	0	11
空	5	24	28	10	2	0	0	69
合计	37	97	147	68	12	1	0	362
[truncated: 16 more columns]

## Sheet: 13.2
饮用水 （与其他村相比）	十分不满意	较不满意	一般	较满意	十分满意	空	没有	总计
频数	27	89	172	63	9	2	0	362
地区分布
	福建省	甘肃省		广东省		贵州省	广西省		河北省				河南省			黑龙江省		江西省		江苏省	湖南省		辽宁省				内蒙古自治区		山东省			陕西省	山西省		四川省
	泉州市	陇南市	庆阳市	云浮市	梅州市	肖都匀市	贵港市	南宁市	廊坊市	石家庄市	邢台市	唐山市	许昌市	濮阳市	商丘市	大庆市	五常市	赣州市	九江市	盐城	益阳市	长沙市	大连市	盘锦市	锦州市	朝阳市	科左中旗	通辽市	菏泽	德州市	泰安市	华阴市	晋中市	运城市	巴中市	成都市	达州市	德阳市	广安市	广元市	乐山市	凉山州	泸州市	眉山市	绵阳市	南充市	内江市	攀枝花市	绵竹市
十分不满意	0	0	0	0	0	0	0	0	0	0	1	0	0	1	0	0	1	0	1	0	0	0	0	0	1	0	1	0	0	0	0	0	0	0	0	1	1	0	1	0	1	3	0	0	1	2	1	2	0
合计	0	0		0		0	0		1				1			1		1		0	0		1				1		0			0	0		20
	福建省	甘肃省		广东省		贵州省	广西省		河北省				河南省			黑龙江省		江西省		江苏省	湖南省		辽宁省				内蒙古自治区		山东省			陕西省	山西省		四川省
	泉州市	陇南市	庆阳市	云浮市	梅州市	肖都匀市	贵港市	南宁市	廊坊市	石家庄市	邢台市	唐山市	许昌市	濮阳市	商丘市	大庆市	五常市	赣州市	九江市	盐城	益阳市	长沙市	大连市	盘锦市	锦州市	朝阳市	科左中旗	通辽市	菏泽	德州市	泰安市	华阴市	晋中市	运城市	巴中市	成都市	达州市	德阳市	广安市	广元市	乐山市	凉山州	泸州市	眉山市	绵阳市	南充市	内江市	攀枝花市	绵竹市
较不满意	0	0	0	0	1	0	0	1	1	0	0	1	0	0	0	0	0	0	0	0	0	0	0	1	0	0	0	1	0	0	1	0	2	0	1	7	4	2	5	3	1	8	3	4	1	5	7	3	0
合计	0	0		1		0	1		2				0			0		0		0	0		1				1		1			0	2		66
	福建省	甘肃省		广东省		贵州省	广西省		河北省				河南省			黑龙江省		江西省		江苏省	湖南省		辽宁省				内蒙古自治区		山东省			陕西省	山西省		四川省
	泉州市	陇南市	庆阳市	云浮市	梅州市	肖都匀市	贵港市	南宁市	廊坊市	石家庄市	邢台市	唐山市	许昌市	濮阳市	商丘市	大庆市	五常市	赣州市	九江市	盐城	益阳市	长沙市	大连市	盘锦市	锦州市	朝阳市	科左中旗	通辽市	菏泽	德州市	泰安市	华阴市	晋中市	运城市	巴中市	成都市	达州市	德阳市	广安市	广元市	乐山市	凉山州	泸州市	眉山市	绵阳市	南充市	内江市	攀枝花市	绵竹市
一般	1	1	1	1	0	1	1	0	0	2	0	0	1	0	0	0	0	0	0	0	1	1	0	0	0	1	0	2	2	1	0	0	0	1	4	22	7	4	9	4	4	9	2	2	11	15	7	2	1
合计	1	2		1		1	1		2				1			0		0		0	2		1				2		3			0	1		129
	福建省	甘肃省		广东省		贵州省	广西省		河北省				河南省			黑龙江省		江西省		江苏省	湖南省		辽宁省				内蒙古自治区		山东省			陕西省	山西省		四川省
	泉州市	陇南市	庆阳市	云浮市	梅州市	肖都匀市	贵港市	南宁市	廊坊市	石家庄市	邢台市	唐山市	许昌市	濮阳市	商丘市	大庆市	五常市	赣州市	九江市	盐城	益阳市	长沙市	大连市	盘锦市	锦州市	朝阳市	科左中旗	通辽市	菏泽	德州市	泰安市	华阴市	晋中市	运城市	巴中市	成都市	达州市	德阳市	广安市	广元市	乐山市	凉山州	泸州市	眉山市	绵阳市	南充市	内江市	攀枝花市	绵竹市
较满意	0	0	0	0	0	0	0	0	1	0	0	0	0	0	1	1	0	1	0	1	0	0	1	0	0	0	0	0	0	1	0	0	1	0	2	10	3	4	2	0	0	4	1	1	6	2	2	0	0
合计	0	0		0		0	0		1				1			1		1		1	0		1				0		1			0	1		48
	福建省	甘肃省		广东省		贵州省	广西省		河北省				河南省			黑龙江省		江西省		江苏省	湖南省		辽宁省				内蒙古自治区		山东省			陕西省	山西省		四川省
	泉州市	陇南市	庆阳市	云浮市	梅州市	肖都匀市	贵港市	南宁市	廊坊市	石家庄市	邢台市	唐山市	许昌市	濮阳市	商丘市	大庆市	五常市	赣州市	九江市	盐城	益阳市	长沙市	大连市	盘锦市	锦州市	朝阳市	科左中旗	通辽市	菏泽	德州市	泰安市	华阴市	晋中市	运城市	巴中市	成都市	达州市	德阳市	广安市	广元市	乐山市	凉山州	泸州市	眉山市	绵阳市	南充市	内江市	攀枝花市	绵竹市
满意	0	0	0	0	0	0	0	0	0	0	0	0	0	0	0	0	0	0	0	0	0	0	0	0	0	0	0	0	0	0	0	1	0	1	0	1	1	0	0	0	0	2	0	0	0	0	0	0	0
合计	0	0		0		0	0		0				0			0		0		0	0		0				0		0			1	1		6
	福建省	甘肃省		广东省		贵州省	广西省		河北省				河南省			黑龙江省		江西省		江苏省	湖南省		辽宁省				内蒙古自治区		山东省			陕西省	山西省		四川省
	泉州市	陇南市	庆阳市	云浮市	梅州市	肖都匀市	贵港市	南宁市	廊坊市	石家庄市	邢台市	唐山市	许昌市	濮阳市	商丘市	大庆市	五常市	赣州市	九江市	盐城	益阳市	长沙市	大连市	盘锦市	锦州市	朝阳市	科左中旗	通辽市	菏泽	德州市	泰安市	华阴市	晋中市	运城市	巴中市	成都市	达州市	德阳市	广安市	广元市	乐山市	凉山州	泸州市	眉山市	绵阳市	南充市	内江市	攀枝花市	绵竹市
空	0	0	0	0	0	0	0	0	0	0	0	0	0	0	0	0	0	0	0	0	0	0	0	0	0	0	0	0	0	0	0	0	0	0	0	0	0	0	1	0	0	0	0	0	0	0	0	1	0
合计	0	0		0		0	0		0				0			0		0		0	0		0				0		0			0	0		2
	福建省	甘肃省		广东省		贵州省	广西省		河北省				河南省			黑龙江省		江西省		江苏省	湖南省		辽宁省				内蒙古自治区		山东省			陕西省	山西省		四川省
	泉州市	陇南市	庆阳市	云浮市	梅州市	肖都匀市	贵港市	南宁市	廊坊市	石家庄市	邢台市	唐山市	许昌市	濮阳市	商丘市	大庆市	五常市	赣州市	九江市	盐城	益阳市	长沙市	大连市	盘锦市	锦州市	朝阳市	科左中旗	通辽市	菏泽	德州市	泰安市	华阴市	晋中市	运城市	巴中市	成都市	达州市	德阳市	广安市	广元市	乐山市	凉山州	泸州市	眉山市	绵阳市	南充市	内江市	攀枝花市	绵竹市
没有	0	0	0	0	0	0	0	0	0	0	0	0	0	0	0	0	0	0	0	0	0	0	0	0	0	0	0	0	0	0	0	0	0	0	0	0	0	0	0	0	0	0	0	0	0	0	0	0	0
合计	0	0		0		0	0		0				0			0		0		0	0		0				0		0			0	0		0
性别分布
	很不满意	较不满意	一般	较满意	很满意	空	没有	合计
男	16	44	90	41	5	2	0	198
女	11	41	76	21	4	0	0	153
空	0	4	6	1	0	0	0	11
合计	27	89	172	63	9	2	0	362
年龄分布
	很不满意	较不满意	一般	较满意	很满意	空	没有	合计
20岁以下	3	8	21	7	0	0	0	39
20-30岁	20	65	113	41	6	2	0	247
30-40岁	3	9	20	4	1	0	0	37
40-50岁	1	2	9	9	1	0	0	22
50-60岁	0	2	3	1	0	0	0	6
60岁以上	0	0	0	1	0	0	0	1
空	0	3	6	0	1	0	0	10
合计	27	89	172	63	9	2	0	362
收入分布（近三年平均收入）
	很不满意	较不满意	一般	较满意	很满意	空	没有	合计
1-5万	17	49	85	31	5	1	0	188
5-10万	7	11	29	20	1	1	0	69
10-20万	1	9	12	2	1	0	0	25
20万以上	0	0	5	5	1	0	0	11
空	2	20	41	5	1	0	0	69
合计	27	89	172	63	9	2	0	362
[truncated: 16 more columns]

## Sheet: 13.3
污水治理（与其他村相比）	十分不满意	较不满意	一般	较满意	十分满意	空	没有	总计
频数	36	135	144	37	6	4	0	362
地区分布
	福建省	甘肃省		广东省		贵州省	广西省		河北省				河南省			黑龙江省		江西省		江苏省	湖南省		辽宁省				内蒙古自治区		山东省			陕西省	山西省		四川省
	泉州市	陇南市	庆阳市	云浮市	梅州市	肖都匀市	贵港市	南宁市	廊坊市	石家庄市	邢台市	唐山市	许昌市	濮阳市	商丘市	大庆市	五常市	赣州市	九江市	盐城	益阳市	长沙市	大连市	盘锦市	锦州市	朝阳市	科左中旗	通辽市	菏泽	德州市	泰安市	华阴市	晋中市	运城市	巴中市	成都市	达州市	德阳市	广安市	广元市	乐山市	凉山州	泸州市	眉山市	绵阳市	南充市	内江市	攀枝花市	绵竹市
十分不满意	0	0	0	0	0	0	0	0	0	0	1	1	0	1	0	0	0	0	1	0	0	0	0	0	1	0	0	0	0	0	0	0	0	0	0	3	2	1	3	0	1	4	2	0	1	2	3	0	0
合计	0	0		0		0	0		2				1			0		1		0	0		1				0		0			0	0		28
	福建省	甘肃省		广东省		贵州省	广西省		河北省				河南省			黑龙江省		江西省		江苏省	湖南省		辽宁省				内蒙古自治区		山东省			陕西省	山西省		四川省
	泉州市	陇南市	庆阳市	云浮市	梅州市	肖都匀市	贵港市	南宁市	廊坊市	石家庄市	邢台市	唐山市	许昌市	濮阳市	商丘市	大庆市	五常市	赣州市	九江市	盐城	益阳市	长沙市	大连市	盘锦市	锦州市	朝阳市	科左中旗	通辽市	菏泽	德州市	泰安市	华阴市	晋中市	运城市	巴中市	成都市	达州市	德阳市	广安市	广元市	乐山市	凉山州	泸州市	眉山市	绵阳市	南充市	内江市	攀枝花市	绵竹市
较不满意	0	0	0	0	1	1	0	1	0	2	0	0	0	0	0	0	1	0	0	0	0	0	1	0	0	1	0	1	0	1	0	0	1	1	3	12	4	4	7	3	2	13	0	4	9	7	7	3	1
合计	0	0		1		1	1		2				0			1		0		0	0		2				1		1			0	2		103
	福建省	甘肃省		广东省		贵州省	广西省		河北省				河南省			黑龙江省		江西省		江苏省	湖南省		辽宁省				内蒙古自治区		山东省			陕西省	山西省		四川省
	泉州市	陇南市	庆阳市	云浮市	梅州市	肖都匀市	贵港市	南宁市	廊坊市	石家庄市	邢台市	唐山市	许昌市	濮阳市	商丘市	大庆市	五常市	赣州市	九江市	盐城	益阳市	长沙市	大连市	盘锦市	锦州市	朝阳市	科左中旗	通辽市	菏泽	德州市	泰安市	华阴市	晋中市	运城市	巴中市	成都市	达州市	德阳市	广安市	广元市	乐山市	凉山州	泸州市	眉山市	绵阳市	南充市	内江市	攀枝花市	绵竹市
一般	1	0	1	1	0	0	1	0	1	0	0	0	1	0	0	0	0	1	0	1	1	1	0	1	0	0	1	2	1	0	1	0	0	1	3	13	9	5	6	3	2	7	3	3	7	15	7	4	0
合计	1	1		1		0	1		1				1			0		1		1	2		1				3		2			0	1		109
	福建省	甘肃省		广东省		贵州省	广西省		河北省				河南省			黑龙江省		江西省		江苏省	湖南省		辽宁省				内蒙古自治区		山东省			陕西省	山西省		四川省
	泉州市	陇南市	庆阳市	云浮市	梅州市	肖都匀市	贵港市	南宁市	廊坊市	石家庄市	邢台市	唐山市	许昌市	濮阳市	商丘市	大庆市	五常市	赣州市	九江市	盐城	益阳市	长沙市	大连市	盘锦市	锦州市	朝阳市	科左中旗	通辽市	菏泽	德州市	泰安市	华阴市	晋中市	运城市	巴中市	成都市	达州市	德阳市	广安市	广元市	乐山市	凉山州	泸州市	眉山市	绵阳市	南充市	内江市	攀枝花市	绵竹市
较满意	0	1	0	0	0	0	0	0	1	0	0	0	0	0	1	1	0	0	0	0	0	0	0	0	0	0	0	0	1	1	0	1	2	0	1	12	0	0	2	1	0	0	1	0	1	0	0	0	0
合计	0	1		0		0	0		1				1			1		0		0	0		0				0		2			1	2		22
	福建省	甘肃省		广东省		贵州省	广西省		河北省				河南省			黑龙江省		江西省		江苏省	湖南省		辽宁省				内蒙古自治区		山东省			陕西省	山西省		四川省
	泉州市	陇南市	庆阳市	云浮市	梅州市	肖都匀市	贵港市	南宁市	廊坊市	石家庄市	邢台市	唐山市	许昌市	濮阳市	商丘市	大庆市	五常市	赣州市	九江市	盐城	益阳市	长沙市	大连市	盘锦市	锦州市	朝阳市	科左中旗	通辽市	菏泽	德州市	泰安市	华阴市	晋中市	运城市	巴中市	成都市	达州市	德阳市	广安市	广元市	乐山市	凉山州	泸州市	眉山市	绵阳市	南充市	内江市	攀枝花市	绵竹市
满意	0	0	0	0	0	0	0	0	0	0	0	0	0	0	0	0	0	0	0	0	0	0	0	0	0	0	0	0	0	0	0	0	0	0	0	1	1	0	0	0	0	1	0	0	0	0	0	0	0
合计	0	0		0		0	0		0				0			0		0		0	0		0				0		0			0	0		5
	福建省	甘肃省		广东省		贵州省	广西省		河北省				河南省			黑龙江省		江西省		江苏省	湖南省		辽宁省				内蒙古自治区		山东省			陕西省	山西省		四川省
	泉州市	陇南市	庆阳市	云浮市	梅州市	肖都匀市	贵港市	南宁市	廊坊市	石家庄市	邢台市	唐山市	许昌市	濮阳市	商丘市	大庆市	五常市	赣州市	九江市	盐城	益阳市	长沙市	大连市	盘锦市	锦州市	朝阳市	科左中旗	通辽市	菏泽	德州市	泰安市	华阴市	晋中市	运城市	巴中市	成都市	达州市	德阳市	广安市	广元市	乐山市	凉山州	泸州市	眉山市	绵阳市	南充市	内江市	攀枝花市	绵竹市
空	0	0	0	0	0	0	0	0	0	0	0	0	0	0	0	0	0	0	0	0	0	0	0	0	0	0	0	0	0	0	0	0	0	0	0	0	0	0	0	0	1	1	0	0	1	0	0	1	0
合计	0	0		0		0	0		0				0			0		0		0	0		0				0		0			0	0		4
	福建省	甘肃省		广东省		贵州省	广西省		河北省				河南省			黑龙江省		江西省		江苏省	湖南省		辽宁省				内蒙古自治区		山东省			陕西省	山西省		四川省
	泉州市	陇南市	庆阳市	云浮市	梅州市	肖都匀市	贵港市	南宁市	廊坊市	石家庄市	邢台市	唐山市	许昌市	濮阳市	商丘市	大庆市	五常市	赣州市	九江市	盐城	益阳市	长沙市	大连市	盘锦市	锦州市	朝阳市	科左中旗	通辽市	菏泽	德州市	泰安市	华阴市	晋中市	运城市	巴中市	成都市	达州市	德阳市	广安市	广元市	乐山市	凉山州	泸州市	眉山市	绵阳市	南充市	内江市	攀枝花市	绵竹市
没有	0	0	0	0	0	0	0	0	0	0	0	0	0	0	0	0	0	0	0	0	0	0	0	0	0	0	0	0	0	0	0	0	0	0	0	0	0	0	0	0	0	0	0	0	0	0	0	0	0
合计	0	0		0		0	0		0				0			0		0		0	0		0				0		0			0	0		0
性别分布
	很不满意	较不满意	一般	较满意	很满意	空	没有	合计
男	23	72	72	25	2	4	0	198
女	13	57	67	12	4	0	0	153
空	0	6	5	0	0	0	0	11
合计	36	135	144	37	6	4	0	362
年龄分布
	很不满意	较不满意	一般	较满意	很满意	空	没有	合计
20岁以下	3	20	14	2	0	0	0	39
20-30岁	29	84	98	28	4	4	0	247
30-40岁	3	11	20	3	0	0	0	37
40-50岁	0	4	6	4	1	0	0	15
50-60岁	1	11	1	0	0	0	0	13
60岁以上	0	0	1	0	0	0	0	1
空	0	5	4	0	1	0	0	10
合计	36	135	144	37	6	4	0	362
收入分布（近三年平均收入）
	很不满意	较不满意	一般	较满意	很满意	空	没有	合计
1-5万	18	75	70	18	4	4	0	189
5-10万	7	21	29	12	1	0	0	70
10-20万	2	11	10	2	0	0	0	25
20万以上	0	3	5	2	1	0	0	11
空	9	25	30	3	0	0	0	67
合计	36	135	144	37	6	4	0	362
[truncated: 16 more columns]

## Sheet: 13.4
公厕建设改造 （与其他村比）	十分不满意	较不满意	一般	较满意	十分满意	空	没有	总计
频数	57	150	108	35	4	7	1	362
地区分布
	福建省	甘肃省		广东省		贵州省	广西省		河北省				河南省			黑龙江省		江西省		江苏省	湖南省		辽宁省				内蒙古自治区		山东省			陕西省	山西省		四川省
	泉州市	陇南市	庆阳市	云浮市	梅州市	肖都匀市	贵港市	南宁市	廊坊市	石家庄市	邢台市	唐山市	许昌市	濮阳市	商丘市	大庆市	五常市	赣州市	九江市	盐城	益阳市	长沙市	大连市	盘锦市	锦州市	朝阳市	科左中旗	通辽市	菏泽	德州市	泰安市	华阴市	晋中市	运城市	巴中市	成都市	达州市	德阳市	广安市	广元市	乐山市	凉山州	泸州市	眉山市	绵阳市	南充市	内江市	攀枝花市	绵竹市
十分不满意	0	0	0	0	0	0	1	0	0	1	0	0	0	1	0	0	1	0	1	0	0	0	0	1	1	1	0	0	0	0	0	0	1	0	1	3	2	2	4	0	1	4	1	0	3	6	5	0	0
合计	0	0		0		0	1		1				1			1		1		0	0		3				0		0			0	1		42
	福建省	甘肃省		广东省		贵州省	广西省		河北省				河南省			黑龙江省		江西省		江苏省	湖南省		辽宁省				内蒙古自治区		山东省			陕西省	山西省		四川省
	泉州市	陇南市	庆阳市	云浮市	梅州市	肖都匀市	贵港市	南宁市	廊坊市	石家庄市	邢台市	唐山市	许昌市	濮阳市	商丘市	大庆市	五常市	赣州市	九江市	盐城	益阳市	长沙市	大连市	盘锦市	锦州市	朝阳市	科左中旗	通辽市	菏泽	德州市	泰安市	华阴市	晋中市	运城市	巴中市	成都市	达州市	德阳市	广安市	广元市	乐山市	凉山州	泸州市	眉山市	绵阳市	南充市	内江市	攀枝花市	绵竹市
较不满意	0	0	1	0	1	0	0	1	0	0	1	1	0	0	0	0	0	1	0	0	1	0	1	0	0	0	1	1	1	1	1	0	0	1	4	13	5	3	9	3	2	15	2	2	11	7	9	3	1
合计	0	1		1		0	1		2				0			0		1		0	1		1				2		3			0	1		113
	福建省	甘肃省		广东省		贵州省	广西省		河北省				河南省			黑龙江省		江西省		江苏省	湖南省		辽宁省				内蒙古自治区		山东省			陕西省	山西省		四川省
	泉州市	陇南市	庆阳市	云浮市	梅州市	肖都匀市	贵港市	南宁市	廊坊市	石家庄市	邢台市	唐山市	许昌市	濮阳市	商丘市	大庆市	五常市	赣州市	九江市	盐城	益阳市	长沙市	大连市	盘锦市	锦州市	朝阳市	科左中旗	通辽市	菏泽	德州市	泰安市	华阴市	晋中市	运城市	巴中市	成都市	达州市	德阳市	广安市	广元市	乐山市	凉山州	泸州市	眉山市	绵阳市	南充市	内江市	攀枝花市	绵竹市
一般	1	0	0	1	0	1	0	0	0	1	0	0	0	0	0	1	0	0	0	1	0	1	0	0	0	0	0	2	1	0	0	0	1	1	2	13	7	5	3	4	2	4	2	4	5	11	3	3	0
合计	1	0		1		1	0		1				0			1		0		1	1		0				2		1			0	2		83
	福建省	甘肃省		广东省		贵州省	广西省		河北省				河南省			黑龙江省		江西省		江苏省	湖南省		辽宁省				内蒙古自治区		山东省			陕西省	山西省		四川省
	泉州市	陇南市	庆阳市	云浮市	梅州市	肖都匀市	贵港市	南宁市	廊坊市	石家庄市	邢台市	唐山市	许昌市	濮阳市	商丘市	大庆市	五常市	赣州市	九江市	盐城	益阳市	长沙市	大连市	盘锦市	锦州市	朝阳市	科左中旗	通辽市	菏泽	德州市	泰安市	华阴市	晋中市	运城市	巴中市	成都市	达州市	德阳市	广安市	广元市	乐山市	凉山州	泸州市	眉山市	绵阳市	南充市	内江市	攀枝花市	绵竹市
较满意	0	0	0	0	0	0	0	0	2	0	0	0	1	0	1	0	0	0	0	0	0	0	0	0	0	0	0	0	0	1	0	1	1	0	0	11	0	0	2	0	1	1	1	1	0	0	0	1	0
合计	0	0		0		0	0		2				2			0		0		0	0		0				0		1			1	1		23
	福建省	甘肃省		广东省		贵州省	广西省		河北省				河南省			黑龙江省		江西省		江苏省	湖南省		辽宁省				内蒙古自治区		山东省			陕西省	山西省		四川省
	泉州市	陇南市	庆阳市	云浮市	梅州市	肖都匀市	贵港市	南宁市	廊坊市	石家庄市	邢台市	唐山市	许昌市	濮阳市	商丘市	大庆市	五常市	赣州市	九江市	盐城	益阳市	长沙市	大连市	盘锦市	锦州市	朝阳市	科左中旗	通辽市	菏泽	德州市	泰安市	华阴市	晋中市	运城市	巴中市	成都市	达州市	德阳市	广安市	广元市	乐山市	凉山州	泸州市	眉山市	绵阳市	南充市	内江市	攀枝花市	绵竹市
十分满意	0	1	0	0	0	0	0	0	0	0	0	0	0	0	0	0	0	0	0	0	0	0	0	0	0	0	0	0	0	0	0	0	0	0	0	1	0	0	0	0	0	0	0	0	0	0	0	0	0
合计	0	1		0		0	0		0				0			0		0		0	0		0				0		0			0	0		2
	福建省	甘肃省		广东省		贵州省	广西省		河北省				河南省			黑龙江省		江西省		江苏省	湖南省		辽宁省				内蒙古自治区		山东省			陕西省	山西省		四川省
	泉州市	陇南市	庆阳市	云浮市	梅州市	肖都匀市	贵港市	南宁市	廊坊市	石家庄市	邢台市	唐山市	许昌市	濮阳市	商丘市	大庆市	五常市	赣州市	九江市	盐城	益阳市	长沙市	大连市	盘锦市	锦州市	朝阳市	科左中旗	通辽市	菏泽	德州市	泰安市	华阴市	晋中市	运城市	巴中市	成都市	达州市	德阳市	广安市	广元市	乐山市	凉山州	泸州市	眉山市	绵阳市	南充市	内江市	攀枝花市	绵竹市
空	0	0	0	0	0	0	0	0	0	0	0	0	0	0	0	0	0	0	0	0	0	0	0	0	0	0	0	0	0	0	0	0	0	0	0	0	2	0	0	0	0	1	0	0	0	0	0	1	0
合计	0	0		0		0	0		0				0			0		0		0	0		0				0		0			0	0		7
	福建省	甘肃省		广东省		贵州省	广西省		河北省				河南省			黑龙江省		江西省		江苏省	湖南省		辽宁省				内蒙古自治区		山东省			陕西省	山西省		四川省
	泉州市	陇南市	庆阳市	云浮市	梅州市	肖都匀市	贵港市	南宁市	廊坊市	石家庄市	邢台市	唐山市	许昌市	濮阳市	商丘市	大庆市	五常市	赣州市	九江市	盐城	益阳市	长沙市	大连市	盘锦市	锦州市	朝阳市	科左中旗	通辽市	菏泽	德州市	泰安市	华阴市	晋中市	运城市	巴中市	成都市	达州市	德阳市	广安市	广元市	乐山市	凉山州	泸州市	眉山市	绵阳市	南充市	内江市	攀枝花市	绵竹市
没有	0	0	0	0	0	0	0	0	0	0	0	0	0	0	0	0	0	0	0	0	0	0	0	0	0	0	0	0	0	0	0	0	0	0	0	0	0	0	0	0	0	1	0	0	0	0	0	0	0
合计	0	0		0		0	0		0				0			0		0		0	0		0				0		0			0	0		1
性别分布
	很不满意	较不满意	一般	较满意	很满意	空	没有	合计
男	30	87	52	24	2	2	1	197
女	27	58	51	11	2	4	0	153
空	0	5	5	0	0	1	0	11
合计	57	150	108	35	4	7	1	361
年龄分布
	很不满意	较不满意	一般	较满意	很满意	空	没有	合计
20岁以下	9	16	10	1	0	2	1	39
20-30岁	36	106	71	28	2	4	0	247
30-40岁	7	13	12	4	1	0	0	37
40-50岁	3	6	11	1	1	0	0	22
50-60岁	1	4	1	0	0	0	0	6
60岁以上	0	0	1	0	0	0	0	1
空	1	5	2	1	0	1	0	10
合计	57	150	108	35	4	7	1	362
收入分布（近三年平均收入）
	很不满意	较不满意	一般	较满意	很满意	空	没有	合计
1-5万	29	82	54	17	1	5	0	188
5-10万	11	30	19	8	1	0	0	69
10-20万	4	10	8	2	0	1	0	25
20万以上	2	3	3	2	1	0	0	11
空	11	25	24	6	1	1	1	69
合计	57	150	108	35	4	7	1	362
[truncated: 16 more columns]

## Sheet: 13.5
村庄规划、村容改造 （与其他村比）	十分不满意	较不满意	一般	较满意	十分满意	空	没有	总计
频数	38	115	143	47	17	2	0	362
地区分布
	福建省	甘肃省		广东省		贵州省	广西省		河北省				河南省			黑龙江省		江西省		江苏省	湖南省		辽宁省				内蒙古自治区		山东省			陕西省	山西省		四川省
	泉州市	陇南市	庆阳市	云浮市	梅州市	肖都匀市	贵港市	南宁市	廊坊市	石家庄市	邢台市	唐山市	许昌市	濮阳市	商丘市	大庆市	五常市	赣州市	九江市	盐城	益阳市	长沙市	大连市	盘锦市	锦州市	朝阳市	科左中旗	通辽市	菏泽	德州市	泰安市	华阴市	晋中市	运城市	巴中市	成都市	达州市	德阳市	广安市	广元市	乐山市	凉山州	泸州市	眉山市	绵阳市	南充市	内江市	攀枝花市	绵竹市
十分不满意	0	0	0	0	0	0	0	0	0	0	0	0	0	0	0	0	0	1	1	0	0	0	0	0	1	0	0	0	0	0	0	0	1	0	0	1	1	0	1	1	0	3	1	0	0	8	3	1	0
合计	0	0		0		0	0		0				0			0		2		0	0		1				0		0			0	1		30
	福建省	甘肃省		广东省		贵州省	广西省		河北省				河南省			黑龙江省		江西省		江苏省	湖南省		辽宁省				内蒙古自治区		山东省			陕西省	山西省		四川省
	泉州市	陇南市	庆阳市	云浮市	梅州市	肖都匀市	贵港市	南宁市	廊坊市	石家庄市	邢台市	唐山市	许昌市	濮阳市	商丘市	大庆市	五常市	赣州市	九江市	盐城	益阳市	长沙市	大连市	盘锦市	锦州市	朝阳市	科左中旗	通辽市	菏泽	德州市	泰安市	华阴市	晋中市	运城市	巴中市	成都市	达州市	德阳市	广安市	广元市	乐山市	凉山州	泸州市	眉山市	绵阳市	南充市	内江市	攀枝花市	绵竹市
较不满意	0	0	0	0	1	0	0	0	0	2	1	1	0	1	0	0	1	0	0	0	1	0	0	0	0	1	0	0	0	1	0	0	0	1	2	12	3	5	9	2	3	9	0	3	7	4	6	2	1
合计	0	0		1		0	0		4				1			1		0		0	1		1				0		1			0	1		88
	福建省	甘肃省		广东省		贵州省	广西省		河北省				河南省			黑龙江省		江西省		江苏省	湖南省		辽宁省				内蒙古自治区		山东省			陕西省	山西省		四川省
	泉州市	陇南市	庆阳市	云浮市	梅州市	肖都匀市	贵港市	南宁市	廊坊市	石家庄市	邢台市	唐山市	许昌市	濮阳市	商丘市	大庆市	五常市	赣州市	九江市	盐城	益阳市	长沙市	大连市	盘锦市	锦州市	朝阳市	科左中旗	通辽市	菏泽	德州市	泰安市	华阴市	晋中市	运城市	巴中市	成都市	达州市	德阳市	广安市	广元市	乐山市	凉山州	泸州市	眉山市	绵阳市	南充市	内江市	攀枝花市	绵竹市
一般	1	0	0	1	0	1	1	0	0	0	0	0	0	0	0	0	0	0	0	1	0	1	1	0	0	0	1	3	2	0	1	0	0	1	3	16	10	3	4	4	2	11	2	3	8	10	8	4	0
合计	1	0		1		1	1		0				0			0		0		1	1		1				4		3			0	1		104
	福建省	甘肃省		广东省		贵州省	广西省		河北省				河南省			黑龙江省		江西省		江苏省	湖南省		辽宁省				内蒙古自治区		山东省			陕西省	山西省		四川省
	泉州市	陇南市	庆阳市	云浮市	梅州市	肖都匀市	贵港市	南宁市	廊坊市	石家庄市	邢台市	唐山市	许昌市	濮阳市	商丘市	大庆市	五常市	赣州市	九江市	盐城	益阳市	长沙市	大连市	盘锦市	锦州市	朝阳市	科左中旗	通辽市	菏泽	德州市	泰安市	华阴市	晋中市	运城市	巴中市	成都市	达州市	德阳市	广安市	广元市	乐山市	凉山州	泸州市	眉山市	绵阳市	南充市	内江市	攀枝花市	绵竹市
较满意	0	0	1	0	0	0	0	1	2	0	0	0	1	0	1	0	0	0	0	0	0	0	0	0	0	0	0	0	0	1	0	1	2	0	2	9	1	2	4	0	1	2	3	0	1	2	0	0	0
合计	0	1		0		0	1		2				2			0		0		0	0		0				0		1			1	2		34
	福建省	甘肃省		广东省		贵州省	广西省		河北省				河南省			黑龙江省		江西省		江苏省	湖南省		辽宁省				内蒙古自治区		山东省			陕西省	山西省		四川省
	泉州市	陇南市	庆阳市	云浮市	梅州市	肖都匀市	贵港市	南宁市	廊坊市	石家庄市	邢台市	唐山市	许昌市	濮阳市	商丘市	大庆市	五常市	赣州市	九江市	盐城	益阳市	长沙市	大连市	盘锦市	锦州市	朝阳市	科左中旗	通辽市	菏泽	德州市	泰安市	华阴市	晋中市	运城市	巴中市	成都市	达州市	德阳市	广安市	广元市	乐山市	凉山州	泸州市	眉山市	绵阳市	南充市	内江市	攀枝花市	绵竹市
十分满意	0	1	0	0	0	0	0	0	0	0	0	0	0	0	0	1	0	0	0	0	0	0	0	1	0	0	0	0	0	0	0	0	0	0	0	2	1	0	0	0	0	1	0	1	3	0	0	0	0
合计	0	1		0		0	0		0				0			1		0		0	0		1				0		0			0	0		13
	福建省	甘肃省		广东省		贵州省	广西省		河北省				河南省			黑龙江省		江西省		江苏省	湖南省		辽宁省				内蒙古自治区		山东省			陕西省	山西省		四川省
	泉州市	陇南市	庆阳市	云浮市	梅州市	肖都匀市	贵港市	南宁市	廊坊市	石家庄市	邢台市	唐山市	许昌市	濮阳市	商丘市	大庆市	五常市	赣州市	九江市	盐城	益阳市	长沙市	大连市	盘锦市	锦州市	朝阳市	科左中旗	通辽市	菏泽	德州市	泰安市	华阴市	晋中市	运城市	巴中市	成都市	达州市	德阳市	广安市	广元市	乐山市	凉山州	泸州市	眉山市	绵阳市	南充市	内江市	攀枝花市	绵竹市
空	0	0	0	0	0	0	0	0	0	0	0	0	0	0	0	0	0	0	0	0	0	0	0	0	0	0	0	0	0	0	0	0	0	0	0	1	0	0	0	0	0	0	0	0	0	0	0	1	0
合计	0	0		0		0	0		0				0			0		0		0	0		0				0		0			0	0		2
	福建省	甘肃省		广东省		贵州省	广西省		河北省				河南省			黑龙江省		江西省		江苏省	湖南省		辽宁省				内蒙古自治区		山东省			陕西省	山西省		四川省
	泉州市	陇南市	庆阳市	云浮市	梅州市	肖都匀市	贵港市	南宁市	廊坊市	石家庄市	邢台市	唐山市	许昌市	濮阳市	商丘市	大庆市	五常市	赣州市	九江市	盐城	益阳市	长沙市	大连市	盘锦市	锦州市	朝阳市	科左中旗	通辽市	菏泽	德州市	泰安市	华阴市	晋中市	运城市	巴中市	成都市	达州市	德阳市	广安市	广元市	乐山市	凉山州	泸州市	眉山市	绵阳市	南充市	内江市	攀枝花市	绵竹市
没有	0	0	0	0	0	0	0	0	0	0	0	0	0	0	0	0	0	0	0	0	0	0	0	0	0	0	0	0	0	0	0	0	0	0	0	0	0	0	0	0	0	0	0	0	0	0	0	0	0
合计	0	0		0		0	0		0				0			0		0		0	0		0				0		0			0	0		0
性别分布
	很不满意	较不满意	一般	较满意	很满意	空	没有	合计
男	24	66	69	29	9	1	0	198
女	14	47	67	16	8	1	0	153
空	0	2	7	2	0	0	0	11
合计	38	115	143	47	17	2	0	362
年龄分布
	很不满意	较不满意	一般	较满意	很满意	空	没有	合计
20岁以下	2	14	21	1	1	0	0	39
20-30岁	30	77	91	35	12	2	0	247
30-40岁	6	10	16	4	1	0	0	37
40-50岁	0	7	9	4	2	0	0	22
50-60岁	0	2	3	1	0	0	0	6
60岁以上	0	0	0	1	0	0	0	1
空	0	5	3	1	1	0	0	10
合计	38	115	143	47	17	2	0	362
收入分布（近三年平均收入）
	很不满意	较不满意	一般	较满意	很满意	空	没有	合计
1-5万	23	60	76	20	7	2	0	188
5-10万	5	20	25	17	2	0	0	69
10-20万	3	6	12	3	1	0	0	25
20万以上	1	2	4	2	2	0	0	11
空	6	27	26	5	5	0	0	69
合计	38	115	143	47	17	2	0	362
[truncated: 16 more columns]

## Sheet: 13.6
通讯、通电、电视信号 （与其他村比）	十分不满意	较不满意	一般	较满意	十分满意	空	没有	总计
频数	22	75	161	81	21	2	0	362
地区分布
	福建省	甘肃省		广东省		贵州省	广西省		河北省				河南省			黑龙江省		江西省		江苏省	湖南省		辽宁省				内蒙古自治区		山东省			陕西省	山西省		四川省
	泉州市	陇南市	庆阳市	云浮市	梅州市	肖都匀市	贵港市	南宁市	廊坊市	石家庄市	邢台市	唐山市	许昌市	濮阳市	商丘市	大庆市	五常市	赣州市	九江市	盐城	益阳市	长沙市	大连市	盘锦市	锦州市	朝阳市	科左中旗	通辽市	菏泽	德州市	泰安市	华阴市	晋中市	运城市	巴中市	成都市	达州市	德阳市	广安市	广元市	乐山市	凉山州	泸州市	眉山市	绵阳市	南充市	内江市	攀枝花市	绵竹市
十分不满意	0	0	0	0	0	0	0	0	0	0	1	1	0	0	0	0	0	0	1	0	0	0	0	0	1	0	0	0	0	0	0	0	0	0	0	0	2	0	1	0	0	4	0	0	1	4	2	0	0
合计	0	0		0		0	0		2				0			0		1		0	0		1				0		0			0	0		18
	福建省	甘肃省		广东省		贵州省	广西省		河北省				河南省			黑龙江省		江西省		江苏省	湖南省		辽宁省				内蒙古自治区		山东省			陕西省	山西省		四川省
	泉州市	陇南市	庆阳市	云浮市	梅州市	肖都匀市	贵港市	南宁市	廊坊市	石家庄市	邢台市	唐山市	许昌市	濮阳市	商丘市	大庆市	五常市	赣州市	九江市	盐城	益阳市	长沙市	大连市	盘锦市	锦州市	朝阳市	科左中旗	通辽市	菏泽	德州市	泰安市	华阴市	晋中市	运城市	巴中市	成都市	达州市	德阳市	广安市	广元市	乐山市	凉山州	泸州市	眉山市	绵阳市	南充市	内江市	攀枝花市	绵竹市
较不满意	1	0	0	0	1	1	0	0	0	0	0	0	0	0	0	0	1	0	0	0	0	1	0	0	0	0	0	0	0	0	0	0	0	1	2	5	5	2	3	1	2	4	1	0	3	2	3	1	1
合计	1	0		1		1	0		0				0			1		0		0	1		0				0		0			0	1		50
	福建省	甘肃省		广东省		贵州省	广西省		河北省				河南省			黑龙江省		江西省		江苏省	湖南省		辽宁省				内蒙古自治区		山东省			陕西省	山西省		四川省
	泉州市	陇南市	庆阳市	云浮市	梅州市	肖都匀市	贵港市	南宁市	廊坊市	石家庄市	邢台市	唐山市	许昌市	濮阳市	商丘市	大庆市	五常市	赣州市	九江市	盐城	益阳市	长沙市	大连市	盘锦市	锦州市	朝阳市	科左中旗	通辽市	菏泽	德州市	泰安市	华阴市	晋中市	运城市	巴中市	成都市	达州市	德阳市	广安市	广元市	乐山市	凉山州	泸州市	眉山市	绵阳市	南充市	内江市	攀枝花市	绵竹市
一般	1	1	1	1	0	0	1	0	0	0	0	0	0	1	0	0	0	1	0	1	1	0	0	1	0	1	1	2	1	1	1	0	1	1	3	22	7	2	6	4	1	13	1	5	9	15	11	5	0
合计	1	2		1		0	1		0				1			0		1		1	1		2				3		3			0	2		126
	福建省	甘肃省		广东省		贵州省	广西省		河北省				河南省			黑龙江省		江西省		江苏省	湖南省		辽宁省				内蒙古自治区		山东省			陕西省	山西省		四川省
	泉州市	陇南市	庆阳市	云浮市	梅州市	肖都匀市	贵港市	南宁市	廊坊市	石家庄市	邢台市	唐山市	许昌市	濮阳市	商丘市	大庆市	五常市	赣州市	九江市	盐城	益阳市	长沙市	大连市	盘锦市	锦州市	朝阳市	科左中旗	通辽市	菏泽	德州市	泰安市	华阴市	晋中市	运城市	巴中市	成都市	达州市	德阳市	广安市	广元市	乐山市	凉山州	泸州市	眉山市	绵阳市	南充市	内江市	攀枝花市	绵竹市
较满意	0	0	0	0	0	0	0	0	2	2	0	0	1	0	1	0	0	0	0	0	0	0	1	0	0	0	0	1	1	1	0	0	2	0	2	11	2	6	8	2	2	4	4	2	4	3	0	1	0
合计	0	0		0		0	0		4				2			0		0		0	0		1				1		2			0	2		62
	福建省	甘肃省		广东省		贵州省	广西省		河北省				河南省			黑龙江省		江西省		江苏省	湖南省		辽宁省				内蒙古自治区		山东省			陕西省	山西省		四川省
	泉州市	陇南市	庆阳市	云浮市	梅州市	肖都匀市	贵港市	南宁市	廊坊市	石家庄市	邢台市	唐山市	许昌市	濮阳市	商丘市	大庆市	五常市	赣州市	九江市	盐城	益阳市	长沙市	大连市	盘锦市	锦州市	朝阳市	科左中旗	通辽市	菏泽	德州市	泰安市	华阴市	晋中市	运城市	巴中市	成都市	达州市	德阳市	广安市	广元市	乐山市	凉山州	泸州市	眉山市	绵阳市	南充市	内江市	攀枝花市	绵竹市
十分满意	0	0	0	0	0	0	0	1	0	0	0	0	0	0	0	1	0	0	0	0	0	0	0	0	0	0	0	0	0	0	0	1	0	0	0	3	0	0	0	0	0	1	0	0	2	0	1	0	0
合计	0	0		0		0	1		0				0			1		0		0	0		0				0		0			1	0		12
	福建省	甘肃省		广东省		贵州省	广西省		河北省				河南省			黑龙江省		江西省		江苏省	湖南省		辽宁省				内蒙古自治区		山东省			陕西省	山西省		四川省
	泉州市	陇南市	庆阳市	云浮市	梅州市	肖都匀市	贵港市	南宁市	廊坊市	石家庄市	邢台市	唐山市	许昌市	濮阳市	商丘市	大庆市	五常市	赣州市	九江市	盐城	益阳市	长沙市	大连市	盘锦市	锦州市	朝阳市	科左中旗	通辽市	菏泽	德州市	泰安市	华阴市	晋中市	运城市	巴中市	成都市	达州市	德阳市	广安市	广元市	乐山市	凉山州	泸州市	眉山市	绵阳市	南充市	内江市	攀枝花市	绵竹市
空	0	0	0	0	0	0	0	0	0	0	0	0	0	0	0	0	0	0	0	0	0	0	0	0	0	0	0	0	0	0	0	0	0	0	0	0	0	0	0	0	1	0	0	0	0	0	0	1	0
合计	0	0		0		0	0		0				0			0		0		0	0		0				0		0			0	0		2
	福建省	甘肃省		广东省		贵州省	广西省		河北省				河南省			黑龙江省		江西省		江苏省	湖南省		辽宁省				内蒙古自治区		山东省			陕西省	山西省		四川省
	泉州市	陇南市	庆阳市	云浮市	梅州市	肖都匀市	贵港市	南宁市	廊坊市	石家庄市	邢台市	唐山市	许昌市	濮阳市	商丘市	大庆市	五常市	赣州市	九江市	盐城	益阳市	长沙市	大连市	盘锦市	锦州市	朝阳市	科左中旗	通辽市	菏泽	德州市	泰安市	华阴市	晋中市	运城市	巴中市	成都市	达州市	德阳市	广安市	广元市	乐山市	凉山州	泸州市	眉山市	绵阳市	南充市	内江市	攀枝花市	绵竹市
没有	0	0	0	0	0	0	0	0	0	0	0	0	0	0	0	0	0	0	0	0	0	0	0	0	0	0	0	0	0	0	0	0	0	0	0	0	0	0	0	0	0	0	0	0	0	0	0	0	0
合计	0	0		0		0	0		0				0			0		0		0	0		0				0		0			0	0		0
性别分布
	很不满意	较不满意	一般	较满意	很满意	空	没有	合计
男	10	39	89	48	11	1	0	198
女	12	34	63	33	10	1	0	153
空	0	2	9	0	0	0	0	11
合计	22	75	161	81	21	2	0	362
年龄分布
	很不满意	较不满意	一般	较满意	很满意	空	没有	合计
20岁以下	1	7	22	9	0	0	0	39
20-30岁	15	57	102	58	13	2	0	247
30-40岁	4	6	20	3	4	0	0	37
40-50岁	0	4	8	7	3	0	0	22
50-60岁	1	1	2	1	0	0	0	5
60岁以上	0	0	0	1	0	0	0	1
空	1	0	7	2	1	0	0	11
合计	22	75	161	81	21	2	0	362
收入分布（近三年平均收入）
	很不满意	较不满意	一般	较满意	很满意	空	没有	合计
1-5万	13	37	89	39	8	2	0	188
5-10万	4	8	30	24	3	0	0	69
10-20万	1	7	12	2	3	0	0	25
20万以上	0	3	3	1	4	0	0	11
空	4	20	27	15	3	0	0	69
合计	22	75	161	81	21	2	0	362
[truncated: 16 more columns]

## Sheet: 13.7
燃料厨房改造 （与其他村比）	十分不满意	较不满意	一般	较满意	十分满意	空	没有	总计
频数	34	131	134	52	8	3	0	362
地区分布
	福建省	甘肃省		广东省		贵州省	广西省		河北省				河南省			黑龙江省		江西省		江苏省	湖南省		辽宁省				内蒙古自治区		山东省			陕西省	山西省		四川省
	泉州市	陇南市	庆阳市	云浮市	梅州市	肖都匀市	贵港市	南宁市	廊坊市	石家庄市	邢台市	唐山市	许昌市	濮阳市	商丘市	大庆市	五常市	赣州市	九江市	盐城	益阳市	长沙市	大连市	盘锦市	锦州市	朝阳市	科左中旗	通辽市	菏泽	德州市	泰安市	华阴市	晋中市	运城市	巴中市	成都市	达州市	德阳市	广安市	广元市	乐山市	凉山州	泸州市	眉山市	绵阳市	南充市	内江市	攀枝花市	绵竹市
十分不满意	0	0	0	0	0	0	0	0	0	0	0	0	0	1	0	0	0	1	1	0	0	0	0	0	1	0	0	0	0	0	0	0	0	0	0	2	2	0	1	0	1	2	0	0	4	7	2	0	0
合计	0	0		0		0	0		0				1			0		2		0	0		1				0		0			0	0		29
	福建省	甘肃省		广东省		贵州省	广西省		河北省				河南省			黑龙江省		江西省		江苏省	湖南省		辽宁省				内蒙古自治区		山东省			陕西省	山西省		四川省
	泉州市	陇南市	庆阳市	云浮市	梅州市	肖都匀市	贵港市	南宁市	廊坊市	石家庄市	邢台市	唐山市	许昌市	濮阳市	商丘市	大庆市	五常市	赣州市	九江市	盐城	益阳市	长沙市	大连市	盘锦市	锦州市	朝阳市	科左中旗	通辽市	菏泽	德州市	泰安市	华阴市	晋中市	运城市	巴中市	成都市	达州市	德阳市	广安市	广元市	乐山市	凉山州	泸州市	眉山市	绵阳市	南充市	内江市	攀枝花市	绵竹市
较不满意	0	0	0	0	0	0	0	0	0	0	1	0	0	0	0	0	1	0	0	0	0	1	1	0	0	1	0	1	1	1	1	0	1	2	4	15	7	4	9	4	2	10	2	3	3	7	3	3	1
合计	0	0		0		0	0		1				0			1		0		0	1		2				1		3			0	3		99
	福建省	甘肃省		广东省		贵州省	广西省		河北省				河南省			黑龙江省		江西省		江苏省	湖南省		辽宁省				内蒙古自治区		山东省			陕西省	山西省		四川省
	泉州市	陇南市	庆阳市	云浮市	梅州市	肖都匀市	贵港市	南宁市	廊坊市	石家庄市	邢台市	唐山市	许昌市	濮阳市	商丘市	大庆市	五常市	赣州市	九江市	盐城	益阳市	长沙市	大连市	盘锦市	锦州市	朝阳市	科左中旗	通辽市	菏泽	德州市	泰安市	华阴市	晋中市	运城市	巴中市	成都市	达州市	德阳市	广安市	广元市	乐山市	凉山州	泸州市	眉山市	绵阳市	南充市	内江市	攀枝花市	绵竹市
一般	1	1	1	1	1	1	1	1	0	1	0	1	0	0	0	1	0	0	0	1	1	0	0	1	0	0	1	2	1	1	0	0	0	0	2	14	4	3	2	2	2	11	4	3	7	9	11	1	0
合计	1	2		2		1	2		2				0			1		0		1	1		1				3		2			0	0		96
	福建省	甘肃省		广东省		贵州省	广西省		河北省				河南省			黑龙江省		江西省		江苏省	湖南省		辽宁省				内蒙古自治区		山东省			陕西省	山西省		四川省
	泉州市	陇南市	庆阳市	云浮市	梅州市	肖都匀市	贵港市	南宁市	廊坊市	石家庄市	邢台市	唐山市	许昌市	濮阳市	商丘市	大庆市	五常市	赣州市	九江市	盐城	益阳市	长沙市	大连市	盘锦市	锦州市	朝阳市	科左中旗	通辽市	菏泽	德州市	泰安市	华阴市	晋中市	运城市	巴中市	成都市	达州市	德阳市	广安市	广元市	乐山市	凉山州	泸州市	眉山市	绵阳市	南充市	内江市	攀枝花市	绵竹市
较满意	0	0	0	0	0	0	0	0	2	1	0	0	1	0	1	0	0	0	0	0	0	0	0	0	0	0	0	0	0	0	0	1	2	0	1	9	2	3	6	1	1	2	0	1	3	1	1	3	0
合计	0	0		0		0	0		3				2			0		0		0	0		0				0		0			1	2		38
	福建省	甘肃省		广东省		贵州省	广西省		河北省				河南省			黑龙江省		江西省		江苏省	湖南省		辽宁省				内蒙古自治区		山东省			陕西省	山西省		四川省
	泉州市	陇南市	庆阳市	云浮市	梅州市	肖都匀市	贵港市	南宁市	廊坊市	石家庄市	邢台市	唐山市	许昌市	濮阳市	商丘市	大庆市	五常市	赣州市	九江市	盐城	益阳市	长沙市	大连市	盘锦市	锦州市	朝阳市	科左中旗	通辽市	菏泽	德州市	泰安市	华阴市	晋中市	运城市	巴中市	成都市	达州市	德阳市	广安市	广元市	乐山市	凉山州	泸州市	眉山市	绵阳市	南充市	内江市	攀枝花市	绵竹市
十分满意	0	0	0	0	0	0	0	0	0	0	0	0	0	0	0	0	0	0	0	0	0	0	0	0	0	0	0	0	0	0	0	0	0	0	0	1	0	0	0	0	0	0	0	0	2	0	0	0	0
合计	0	0		0		0	0		0				0			0		0		0	0		0				0		0			0	0		6
	福建省	甘肃省		广东省		贵州省	广西省		河北省				河南省			黑龙江省		江西省		江苏省	湖南省		辽宁省				内蒙古自治区		山东省			陕西省	山西省		四川省
	泉州市	陇南市	庆阳市	云浮市	梅州市	肖都匀市	贵港市	南宁市	廊坊市	石家庄市	邢台市	唐山市	许昌市	濮阳市	商丘市	大庆市	五常市	赣州市	九江市	盐城	益阳市	长沙市	大连市	盘锦市	锦州市	朝阳市	科左中旗	通辽市	菏泽	德州市	泰安市	华阴市	晋中市	运城市	巴中市	成都市	达州市	德阳市	广安市	广元市	乐山市	凉山州	泸州市	眉山市	绵阳市	南充市	内江市	攀枝花市	绵竹市
空	0	0	0	0	0	0	0	0	0	0	0	0	0	0	0	0	0	0	0	0	0	0	0	0	0	0	0	0	0	0	0	0	0	0	0	0	1	0	0	0	0	1	0	0	0	0	0	1	0
合计	0	0		0		0	0		0				0			0		0		0	0		0				0		0			0	0		3
	福建省	甘肃省		广东省		贵州省	广西省		河北省				河南省			黑龙江省		江西省		江苏省	湖南省		辽宁省				内蒙古自治区		山东省			陕西省	山西省		四川省
	泉州市	陇南市	庆阳市	云浮市	梅州市	肖都匀市	贵港市	南宁市	廊坊市	石家庄市	邢台市	唐山市	许昌市	濮阳市	商丘市	大庆市	五常市	赣州市	九江市	盐城	益阳市	长沙市	大连市	盘锦市	锦州市	朝阳市	科左中旗	通辽市	菏泽	德州市	泰安市	华阴市	晋中市	运城市	巴中市	成都市	达州市	德阳市	广安市	广元市	乐山市	凉山州	泸州市	眉山市	绵阳市	南充市	内江市	攀枝花市	绵竹市
没有	0	0	0	0	0	0	0	0	0	0	0	0	0	0	0	0	0	0	0	0	0	0	0	0	0	0	0	0	0	0	0	0	0	0	0	0	0	0	0	0	0	0	0	0	0	0	0	0	0
合计	0	0		0		0	0		0				0			0		0		0	0		0				0		0			0	0		0
性别分布
	很不满意	较不满意	一般	较满意	很满意	空	没有	合计
男	24	67	70	31	4	2	0	198
女	10	62	58	18	4	1	0	153
空	0	2	6	3	0	0	0	11
合计	34	131	134	52	8	3	0	362
年龄分布
	很不满意	较不满意	一般	较满意	很满意	空	没有	合计
20岁以下	7	11	18	3	0	0	0	39
20-30岁	22	88	94	36	5	2	0	247
30-40岁	5	16	12	3	1	0	0	37
40-50岁	0	10	3	7	2	0	0	22
50-60岁	0	2	2	2	0	0	0	6
60岁以上	0	1	0	0	0	0	0	1
空	0	3	5	1	0	1	0	10
合计	34	131	134	52	8	3	0	362
收入分布（近三年平均收入）
	很不满意	较不满意	一般	较满意	很满意	空	没有	合计
1-5万	21	65	69	27	3	3	0	188
5-10万	5	28	19	15	2	0	0	69
10-20万	2	11	11	1	0	0	0	25
20万以上	0	6	2	2	1	0	0	11
空	6	21	33	7	2	0	0	69
合计	34	131	134	52	8	3	0	362
[truncated: 16 more columns]

## Sheet: 13.8
农田灌溉设施 （与其他村比）	十分不满意	较不满意	一般	较满意	十分满意	空	没有	总计
频数	34	130	135	51	6	6	0	362
地区分布
	福建省	甘肃省		广东省		贵州省	广西省		河北省				河南省			黑龙江省		江西省		江苏省	湖南省		辽宁省				内蒙古自治区		山东省			陕西省	山西省		四川省
	泉州市	陇南市	庆阳市	云浮市	梅州市	肖都匀市	贵港市	南宁市	廊坊市	石家庄市	邢台市	唐山市	许昌市	濮阳市	商丘市	大庆市	五常市	赣州市	九江市	盐城	益阳市	长沙市	大连市	盘锦市	锦州市	朝阳市	科左中旗	通辽市	菏泽	德州市	泰安市	华阴市	晋中市	运城市	巴中市	成都市	达州市	德阳市	广安市	广元市	乐山市	凉山州	泸州市	眉山市	绵阳市	南充市	内江市	攀枝花市	绵竹市
十分不满意	0	1	0	0	0	0	0	0	0	0	0	0	0	0	0	0	1	0	0	0	0	0	0	0	1	1	0	0	0	0	0	0	0	0	0	1	1	0	2	0	1	2	1	0	3	4	3	2	0
合计	0	1		0		0	0		0				0			1		0		0	0		2				0		0			0	0		28
	福建省	甘肃省		广东省		贵州省	广西省		河北省				河南省			黑龙江省		江西省		江苏省	湖南省		辽宁省				内蒙古自治区		山东省			陕西省	山西省		四川省
	泉州市	陇南市	庆阳市	云浮市	梅州市	肖都匀市	贵港市	南宁市	廊坊市	石家庄市	邢台市	唐山市	许昌市	濮阳市	商丘市	大庆市	五常市	赣州市	九江市	盐城	益阳市	长沙市	大连市	盘锦市	锦州市	朝阳市	科左中旗	通辽市	菏泽	德州市	泰安市	华阴市	晋中市	运城市	巴中市	成都市	达州市	德阳市	广安市	广元市	乐山市	凉山州	泸州市	眉山市	绵阳市	南充市	内江市	攀枝花市	绵竹市
较不满意	0	0	0	0	0	0	0	0	0	1	0	0	1	0	0	1	0	1	1	0	1	1	1	0	0	0	0	0	0	1	0	0	1	1	5	13	6	4	7	5	2	9	1	5	5	8	6	1	1
合计	0	0		0		0	0		1				1			1		2		0	2		1				0		1			0	2		100
	福建省	甘肃省		广东省		贵州省	广西省		河北省				河南省			黑龙江省		江西省		江苏省	湖南省		辽宁省				内蒙古自治区		山东省			陕西省	山西省		四川省
	泉州市	陇南市	庆阳市	云浮市	梅州市	肖都匀市	贵港市	南宁市	廊坊市	石家庄市	邢台市	唐山市	许昌市	濮阳市	商丘市	大庆市	五常市	赣州市	九江市	盐城	益阳市	长沙市	大连市	盘锦市	锦州市	朝阳市	科左中旗	通辽市	菏泽	德州市	泰安市	华阴市	晋中市	运城市	巴中市	成都市	达州市	德阳市	广安市	广元市	乐山市	凉山州	泸州市	眉山市	绵阳市	南充市	内江市	攀枝花市	绵竹市
一般	1	0	1	1	1	1	1	1	0	1	1	1	0	1	0	0	0	0	0	1	0	0	0	0	0	0	1	2	1	0	1	0	0	0	1	16	7	4	5	2	2	11	4	1	10	10	8	3	0
合计	1	1		2		1	2		3				1			0		0		1	0		0				3		2			0	0		101
	福建省	甘肃省		广东省		贵州省	广西省		河北省				河南省			黑龙江省		江西省		江苏省	湖南省		辽宁省				内蒙古自治区		山东省			陕西省	山西省		四川省
	泉州市	陇南市	庆阳市	云浮市	梅州市	肖都匀市	贵港市	南宁市	廊坊市	石家庄市	邢台市	唐山市	许昌市	濮阳市	商丘市	大庆市	五常市	赣州市	九江市	盐城	益阳市	长沙市	大连市	盘锦市	锦州市	朝阳市	科左中旗	通辽市	菏泽	德州市	泰安市	华阴市	晋中市	运城市	巴中市	成都市	达州市	德阳市	广安市	广元市	乐山市	凉山州	泸州市	眉山市	绵阳市	南充市	内江市	攀枝花市	绵竹市
较满意	0	0	0	0	0	0	0	0	2	0	0	0	0	0	1	0	0	0	0	0	0	0	0	1	0	0	0	1	1	1	0	1	2	1	1	10	1	2	2	0	1	3	0	1	1	1	0	1	0
合计	0	0		0		0	0		2				1			0		0		0	0		1				1		2			1	3		32
	福建省	甘肃省		广东省		贵州省	广西省		河北省				河南省			黑龙江省		江西省		江苏省	湖南省		辽宁省				内蒙古自治区		山东省			陕西省	山西省		四川省
	泉州市	陇南市	庆阳市	云浮市	梅州市	肖都匀市	贵港市	南宁市	廊坊市	石家庄市	邢台市	唐山市	许昌市	濮阳市	商丘市	大庆市	五常市	赣州市	九江市	盐城	益阳市	长沙市	大连市	盘锦市	锦州市	朝阳市	科左中旗	通辽市	菏泽	德州市	泰安市	华阴市	晋中市	运城市	巴中市	成都市	达州市	德阳市	广安市	广元市	乐山市	凉山州	泸州市	眉山市	绵阳市	南充市	内江市	攀枝花市	绵竹市
十分满意	0	0	0	0	0	0	0	0	0	0	0	0	0	0	0	0	0	0	0	0	0	0	0	0	0	0	0	0	0	0	0	0	0	0	0	0	0	0	2	0	0	0	0	0	0	1	0	0	0
合计	0	0		0		0	0		0				0			0		0		0	0		0				0		0			0	0		4
	福建省	甘肃省		广东省		贵州省	广西省		河北省				河南省			黑龙江省		江西省		江苏省	湖南省		辽宁省				内蒙古自治区		山东省			陕西省	山西省		四川省
	泉州市	陇南市	庆阳市	云浮市	梅州市	肖都匀市	贵港市	南宁市	廊坊市	石家庄市	邢台市	唐山市	许昌市	濮阳市	商丘市	大庆市	五常市	赣州市	九江市	盐城	益阳市	长沙市	大连市	盘锦市	锦州市	朝阳市	科左中旗	通辽市	菏泽	德州市	泰安市	华阴市	晋中市	运城市	巴中市	成都市	达州市	德阳市	广安市	广元市	乐山市	凉山州	泸州市	眉山市	绵阳市	南充市	内江市	攀枝花市	绵竹市
空	0	0	0	0	0	0	0	0	0	0	0	0	0	0	0	0	0	0	0	0	0	0	0	0	0	0	0	0	0	0	0	0	0	0	0	1	1	0	0	0	0	1	0	0	0	0	0	1	0
合计	0	0		0		0	0		0				0			0		0		0	0		0				0		0			0	0		6
	福建省	甘肃省		广东省		贵州省	广西省		河北省				河南省			黑龙江省		江西省		江苏省	湖南省		辽宁省				内蒙古自治区		山东省			陕西省	山西省		四川省
	泉州市	陇南市	庆阳市	云浮市	梅州市	肖都匀市	贵港市	南宁市	廊坊市	石家庄市	邢台市	唐山市	许昌市	濮阳市	商丘市	大庆市	五常市	赣州市	九江市	盐城	益阳市	长沙市	大连市	盘锦市	锦州市	朝阳市	科左中旗	通辽市	菏泽	德州市	泰安市	华阴市	晋中市	运城市	巴中市	成都市	达州市	德阳市	广安市	广元市	乐山市	凉山州	泸州市	眉山市	绵阳市	南充市	内江市	攀枝花市	绵竹市
没有	0	0	0	0	0	0	0	0	0	0	0	0	0	0	0	0	0	0	0	0	0	0	0	0	0	0	0	0	0	0	0	0	0	0	0	0	0	0	0	0	0	0	0	0	0	0	0	0	0
合计	0	0		0		0	0		0				0			0		0		0	0		0				0		0			0	0		0
性别分布
	很不满意	较不满意	一般	较满意	很满意	空	没有	合计
男	24	66	69	32	4	3	0	198
女	10	61	59	18	2	3	0	153
空	0	3	7	1	0	0	0	11
合计	34	130	135	51	6	6	0	362
年龄分布
	很不满意	较不满意	一般	较满意	很满意	空	没有	合计
20岁以下	4	14	16	4	1	0	0	39
20-30岁	21	94	87	37	2	6	0	247
30-40岁	7	11	15	4	0	0	0	37
40-50岁	1	5	9	5	2	0	0	22
50-60岁	1	2	2	0	1	0	0	6
60岁以上	0	1	0	0	0	0	0	1
空	0	3	6	1	0	0	0	10
合计	34	130	135	51	6	6	0	362
收入分布（近三年平均收入）
	很不满意	较不满意	一般	较满意	很满意	空	没有	合计
1-5万	20	65	75	22	4	2	0	188
5-10万	5	21	26	15	1	1	0	69
10-20万	1	10	10	3	0	1	0	25
20万以上	0	4	4	2	1	0	0	11
空	8	30	20	9	0	2	0	69
合计	34	130	135	51	6	6	0	362
[truncated: 16 more columns]

## Sheet: 13.9
医疗设施 （与其他村比）	十分不满意	较不满意	一般	较满意	十分满意	空	没有	总计
频数	48	131	127	42	12	2	0	362
地区分布
	福建省	甘肃省		广东省		贵州省	广西省		河北省				河南省			黑龙江省		江西省		江苏省	湖南省		辽宁省				内蒙古自治区		山东省			陕西省	山西省		四川省
	泉州市	陇南市	庆阳市	云浮市	梅州市	肖都匀市	贵港市	南宁市	廊坊市	石家庄市	邢台市	唐山市	许昌市	濮阳市	商丘市	大庆市	五常市	赣州市	九江市	盐城	益阳市	长沙市	大连市	盘锦市	锦州市	朝阳市	科左中旗	通辽市	菏泽	德州市	泰安市	华阴市	晋中市	运城市	巴中市	成都市	达州市	德阳市	广安市	广元市	乐山市	凉山州	泸州市	眉山市	绵阳市	南充市	内江市	攀枝花市	绵竹市
十分不满意	0	0	0	0	0	0	1	0	0	0	1	0	0	1	0	0	0	0	1	0	0	0	0	0	1	1	0	0	0	0	0	0	0	0	2	1	2	1	3	1	1	3	0	1	1	4	3	1	0
合计	0	0		0		0	1		1				1			0		1		0	0		2				0		0			0	0		37
	福建省	甘肃省		广东省		贵州省	广西省		河北省				河南省			黑龙江省		江西省		江苏省	湖南省		辽宁省				内蒙古自治区		山东省			陕西省	山西省		四川省
	泉州市	陇南市	庆阳市	云浮市	梅州市	肖都匀市	贵港市	南宁市	廊坊市	石家庄市	邢台市	唐山市	许昌市	濮阳市	商丘市	大庆市	五常市	赣州市	九江市	盐城	益阳市	长沙市	大连市	盘锦市	锦州市	朝阳市	科左中旗	通辽市	菏泽	德州市	泰安市	华阴市	晋中市	运城市	巴中市	成都市	达州市	德阳市	广安市	广元市	乐山市	凉山州	泸州市	眉山市	绵阳市	南充市	内江市	攀枝花市	绵竹市
较不满意	0	1	0	0	1	0	0	0	0	1	0	0	1	0	0	0	1	1	0	0	0	1	1	0	0	0	0	1	0	1	0	0	1	2	3	12	5	4	9	3	1	11	3	3	8	8	5	3	1
合计	0	1		1		0	0		1				1			1		1		0	1		1				1		1			0	3		96
	福建省	甘肃省		广东省		贵州省	广西省		河北省				河南省			黑龙江省		江西省		江苏省	湖南省		辽宁省				内蒙古自治区		山东省			陕西省	山西省		四川省
	泉州市	陇南市	庆阳市	云浮市	梅州市	肖都匀市	贵港市	南宁市	廊坊市	石家庄市	邢台市	唐山市	许昌市	濮阳市	商丘市	大庆市	五常市	赣州市	九江市	盐城	益阳市	长沙市	大连市	盘锦市	锦州市	朝阳市	科左中旗	通辽市	菏泽	德州市	泰安市	华阴市	晋中市	运城市	巴中市	成都市	达州市	德阳市	广安市	广元市	乐山市	凉山州	泸州市	眉山市	绵阳市	南充市	内江市	攀枝花市	绵竹市
一般	1	0	1	1	0	1	0	1	1	1	0	1	0	0	0	0	0	0	0	1	1	0	0	0	0	0	1	2	2	1	1	0	0	0	1	13	7	4	3	2	4	10	2	3	9	11	9	1	0
合计	1	1		1		1	1		3				0			0		0		1	1		0				3		4			0	0		99
	福建省	甘肃省		广东省		贵州省	广西省		河北省				河南省			黑龙江省		江西省		江苏省	湖南省		辽宁省				内蒙古自治区		山东省			陕西省	山西省		四川省
	泉州市	陇南市	庆阳市	云浮市	梅州市	肖都匀市	贵港市	南宁市	廊坊市	石家庄市	邢台市	唐山市	许昌市	濮阳市	商丘市	大庆市	五常市	赣州市	九江市	盐城	益阳市	长沙市	大连市	盘锦市	锦州市	朝阳市	科左中旗	通辽市	菏泽	德州市	泰安市	华阴市	晋中市	运城市	巴中市	成都市	达州市	德阳市	广安市	广元市	乐山市	凉山州	泸州市	眉山市	绵阳市	南充市	内江市	攀枝花市	绵竹市
较满意	0	0	0	0	0	0	0	0	1	0	0	0	0	0	1	1	0	0	0	0	0	0	0	1	0	0	0	0	0	0	0	0	2	0	1	13	2	1	2	0	0	2	1	0	1	1	0	2	0
合计	0	0		0		0	0		1				1			1		0		0	0		1				0		0			0	2		29
	福建省	甘肃省		广东省		贵州省	广西省		河北省				河南省			黑龙江省		江西省		江苏省	湖南省		辽宁省				内蒙古自治区		山东省			陕西省	山西省		四川省
	泉州市	陇南市	庆阳市	云浮市	梅州市	肖都匀市	贵港市	南宁市	廊坊市	石家庄市	邢台市	唐山市	许昌市	濮阳市	商丘市	大庆市	五常市	赣州市	九江市	盐城	益阳市	长沙市	大连市	盘锦市	锦州市	朝阳市	科左中旗	通辽市	菏泽	德州市	泰安市	华阴市	晋中市	运城市	巴中市	成都市	达州市	德阳市	广安市	广元市	乐山市	凉山州	泸州市	眉山市	绵阳市	南充市	内江市	攀枝花市	绵竹市
十分满意	0	0	0	0	0	0	0	0	0	0	0	0	0	0	0	0	0	0	0	0	0	0	0	0	0	0	0	0	0	0	0	1	0	0	0	1	0	0	1	1	0	0	0	0	0	0	0	0	0
合计	0	0		0		0	0		0				0			0		0		0	0		0				0		0			1	0		8
	福建省	甘肃省		广东省		贵州省	广西省		河北省				河南省			黑龙江省		江西省		江苏省	湖南省		辽宁省				内蒙古自治区		山东省			陕西省	山西省		四川省
	泉州市	陇南市	庆阳市	云浮市	梅州市	肖都匀市	贵港市	南宁市	廊坊市	石家庄市	邢台市	唐山市	许昌市	濮阳市	商丘市	大庆市	五常市	赣州市	九江市	盐城	益阳市	长沙市	大连市	盘锦市	锦州市	朝阳市	科左中旗	通辽市	菏泽	德州市	泰安市	华阴市	晋中市	运城市	巴中市	成都市	达州市	德阳市	广安市	广元市	乐山市	凉山州	泸州市	眉山市	绵阳市	南充市	内江市	攀枝花市	绵竹市
空	0	0	0	0	0	0	0	0	0	0	0	0	0	0	0	0	0	0	0	0	0	0	0	0	0	0	0	0	0	0	0	0	0	0	0	1	0	0	0	0	0	0	0	0	0	0	0	1	0
合计	0	0		0		0	0		0				0			0		0		0	0		0				0		0			0	0		2
	福建省	甘肃省		广东省		贵州省	广西省		河北省				河南省			黑龙江省		江西省		江苏省	湖南省		辽宁省				内蒙古自治区		山东省			陕西省	山西省		四川省
	泉州市	陇南市	庆阳市	云浮市	梅州市	肖都匀市	贵港市	南宁市	廊坊市	石家庄市	邢台市	唐山市	许昌市	濮阳市	商丘市	大庆市	五常市	赣州市	九江市	盐城	益阳市	长沙市	大连市	盘锦市	锦州市	朝阳市	科左中旗	通辽市	菏泽	德州市	泰安市	华阴市	晋中市	运城市	巴中市	成都市	达州市	德阳市	广安市	广元市	乐山市	凉山州	泸州市	眉山市	绵阳市	南充市	内江市	攀枝花市	绵竹市
没有	0	0	0	0	0	0	0	0	0	0	0	0	0	0	0	0	0	0	0	0	0	0	0	0	0	0	0	0	0	0	0	0	0	0	0	0	0	0	0	0	0	0	0	0	0	0	0	0	0
合计	0	0		0		0	0		0				0			0		0		0	0		0				0		0			0	0		0
性别分布
	很不满意	较不满意	一般	较满意	很满意	空	没有	合计
男	31	68	69	24	5	1	0	198
女	17	58	54	16	7	1	0	153
空	0	5	4	2	0	0	0	11
合计	48	131	127	42	12	2	0	362
年龄分布
	很不满意	较不满意	一般	较满意	很满意	空	没有	合计
20岁以下	8	12	15	3	1	0	0	39
20-30岁	33	85	90	33	4	2	0	247
30-40岁	5	17	10	3	2	0	0	37
40-50岁	1	8	7	3	3	0	0	22
50-60岁	0	3	2	0	1	0	0	6
60岁以上	0	1	0	0	0	0	0	1
空	1	5	3	0	1	0	0	10
合计	48	131	127	42	12	2	0	362
收入分布（近三年平均收入）
	很不满意	较不满意	一般	较满意	很满意	空	没有	合计
1-5万	26	69	63	21	8	1	0	188
5-10万	10	25	22	10	1	1	0	69
10-20万	3	9	10	2	1	0	0	25
20万以上	2	3	3	2	1	0	0	11
空	7	25	29	7	1	0	0	69
合计	48	131	127	42	12	2	0	362
[truncated: 16 more columns]

## Sheet: 13.10
文化娱乐设施 （与其他村比）	十分不满意	较不满意	一般	较满意	十分满意	空	没有	总计
频数	66	128	111	45	10	2	0	362
地区分布
	福建省	甘肃省		广东省		贵州省	广西省		河北省				河南省			黑龙江省		江西省		江苏省	湖南省		辽宁省				内蒙古自治区		山东省			陕西省	山西省		四川省
	泉州市	陇南市	庆阳市	云浮市	梅州市	肖都匀市	贵港市	南宁市	廊坊市	石家庄市	邢台市	唐山市	许昌市	濮阳市	商丘市	大庆市	五常市	赣州市	九江市	盐城	益阳市	长沙市	大连市	盘锦市	锦州市	朝阳市	科左中旗	通辽市	菏泽	德州市	泰安市	华阴市	晋中市	运城市	巴中市	成都市	达州市	德阳市	广安市	广元市	乐山市	凉山州	泸州市	眉山市	绵阳市	南充市	内江市	攀枝花市	绵竹市
十分不满意	0	0	0	0	0	0	1	0	0	0	1	0	0	1	0	0	1	0	1	0	0	0	0	0	1	0	0	0	0	0	0	0	1	0	2	5	2	2	7	0	0	8	1	0	5	8	3	2	0
合计	0	0		0		0	1		1				1			1		1		0	0		1				0		0			0	1		55
	福建省	甘肃省		广东省		贵州省	广西省		河北省				河南省			黑龙江省		江西省		江苏省	湖南省		辽宁省				内蒙古自治区		山东省			陕西省	山西省		四川省
	泉州市	陇南市	庆阳市	云浮市	梅州市	肖都匀市	贵港市	南宁市	廊坊市	石家庄市	邢台市	唐山市	许昌市	濮阳市	商丘市	大庆市	五常市	赣州市	九江市	盐城	益阳市	长沙市	大连市	盘锦市	锦州市	朝阳市	科左中旗	通辽市	菏泽	德州市	泰安市	华阴市	晋中市	运城市	巴中市	成都市	达州市	德阳市	广安市	广元市	乐山市	凉山州	泸州市	眉山市	绵阳市	南充市	内江市	攀枝花市	绵竹市
较不满意	1	1	0	0	0	0	0	0	0	1	0	1	1	0	0	0	0	1	0	0	0	1	1	1	0	1	0	1	0	1	0	0	0	1	3	14	5	2	5	6	3	10	2	6	6	5	7	2	1
合计	1	1		0		0	0		2				1			0		1		0	1		3				1		1			0	1		98
	福建省	甘肃省		广东省		贵州省	广西省		河北省				河南省			黑龙江省		江西省		江苏省	湖南省		辽宁省				内蒙古自治区		山东省			陕西省	山西省		四川省
	泉州市	陇南市	庆阳市	云浮市	梅州市	肖都匀市	贵港市	南宁市	廊坊市	石家庄市	邢台市	唐山市	许昌市	濮阳市	商丘市	大庆市	五常市	赣州市	九江市	盐城	益阳市	长沙市	大连市	盘锦市	锦州市	朝阳市	科左中旗	通辽市	菏泽	德州市	泰安市	华阴市	晋中市	运城市	巴中市	成都市	达州市	德阳市	广安市	广元市	乐山市	凉山州	泸州市	眉山市	绵阳市	南充市	内江市	攀枝花市	绵竹市
一般	0	0	1	1	1	1	0	1	2	0	0	0	0	0	0	0	0	0	0	1	1	0	0	0	0	0	1	1	2	1	0	0	0	1	1	12	7	3	3	1	2	6	2	1	7	10	5	1	0
合计	0	1		2		1	1		2				0			0		0		1	1		0				2		3			0	1		80
	福建省	甘肃省		广东省		贵州省	广西省		河北省				河南省			黑龙江省		江西省		江苏省	湖南省		辽宁省				内蒙古自治区		山东省			陕西省	山西省		四川省
	泉州市	陇南市	庆阳市	云浮市	梅州市	肖都匀市	贵港市	南宁市	廊坊市	石家庄市	邢台市	唐山市	许昌市	濮阳市	商丘市	大庆市	五常市	赣州市	九江市	盐城	益阳市	长沙市	大连市	盘锦市	锦州市	朝阳市	科左中旗	通辽市	菏泽	德州市	泰安市	华阴市	晋中市	运城市	巴中市	成都市	达州市	德阳市	广安市	广元市	乐山市	凉山州	泸州市	眉山市	绵阳市	南充市	内江市	攀枝花市	绵竹市
较满意	0	0	0	0	0	0	0	0	0	1	0	0	0	0	1	1	0	0	0	0	0	0	0	0	0	0	0	1	0	0	1	0	2	0	1	8	1	3	2	0	1	1	1	0	1	1	2	2	0
合计	0	0		0		0	0		1				1			1		0		0	0		0				1		1			0	2		29
	福建省	甘肃省		广东省		贵州省	广西省		河北省				河南省			黑龙江省		江西省		江苏省	湖南省		辽宁省				内蒙古自治区		山东省			陕西省	山西省		四川省
	泉州市	陇南市	庆阳市	云浮市	梅州市	肖都匀市	贵港市	南宁市	廊坊市	石家庄市	邢台市	唐山市	许昌市	濮阳市	商丘市	大庆市	五常市	赣州市	九江市	盐城	益阳市	长沙市	大连市	盘锦市	锦州市	朝阳市	科左中旗	通辽市	菏泽	德州市	泰安市	华阴市	晋中市	运城市	巴中市	成都市	达州市	德阳市	广安市	广元市	乐山市	凉山州	泸州市	眉山市	绵阳市	南充市	内江市	攀枝花市	绵竹市
十分满意	0	0	0	0	0	0	0	0	0	0	0	0	0	0	0	0	0	0	0	0	0	0	0	0	0	0	0	0	0	0	0	1	0	0	0	2	0	0	1	0	0	1	0	0	0	0	0	0	0
合计	0	0		0		0	0		0				0			0		0		0	0		0				0		0			1	0		7
	福建省	甘肃省		广东省		贵州省	广西省		河北省				河南省			黑龙江省		江西省		江苏省	湖南省		辽宁省				内蒙古自治区		山东省			陕西省	山西省		四川省
	泉州市	陇南市	庆阳市	云浮市	梅州市	肖都匀市	贵港市	南宁市	廊坊市	石家庄市	邢台市	唐山市	许昌市	濮阳市	商丘市	大庆市	五常市	赣州市	九江市	盐城	益阳市	长沙市	大连市	盘锦市	锦州市	朝阳市	科左中旗	通辽市	菏泽	德州市	泰安市	华阴市	晋中市	运城市	巴中市	成都市	达州市	德阳市	广安市	广元市	乐山市	凉山州	泸州市	眉山市	绵阳市	南充市	内江市	攀枝花市	绵竹市
空	0	0	0	0	0	0	0	0	0	0	0	0	0	0	0	0	0	0	0	0	0	0	0	0	0	0	0	0	0	0	0	0	0	0	0	0	1	0	0	0	0	0	0	0	0	0	0	1	0
合计	0	0		0		0	0		0				0			0		0		0	0		0				0		0			0	0		2
	福建省	甘肃省		广东省		贵州省	广西省		河北省				河南省			黑龙江省		江西省		江苏省	湖南省		辽宁省				内蒙古自治区		山东省			陕西省	山西省		四川省
	泉州市	陇南市	庆阳市	云浮市	梅州市	肖都匀市	贵港市	南宁市	廊坊市	石家庄市	邢台市	唐山市	许昌市	濮阳市	商丘市	大庆市	五常市	赣州市	九江市	盐城	益阳市	长沙市	大连市	盘锦市	锦州市	朝阳市	科左中旗	通辽市	菏泽	德州市	泰安市	华阴市	晋中市	运城市	巴中市	成都市	达州市	德阳市	广安市	广元市	乐山市	凉山州	泸州市	眉山市	绵阳市	南充市	内江市	攀枝花市	绵竹市
没有	0	0	0	0	0	0	0	0	0	0	0	0	0	0	0	0	0	0	0	0	0	0	0	0	0	0	0	0	0	0	0	0	0	0	0	0	0	0	0	0	0	0	0	0	0	0	0	0	0
合计	0	0		0		0	0		0				0			0		0		0	0		0				0		0			0	0		0
性别分布
	很不满意	较不满意	一般	较满意	很满意	空	没有	合计
男	41	70	56	22	8	1	0	198
女	24	55	51	20	2	1	0	153
空	1	3	4	3	0	0	0	11
合计	66	128	111	45	10	2	0	362
年龄分布
	很不满意	较不满意	一般	较满意	很满意	空	没有	合计
20岁以下	8	14	13	3	1	0	0	39
20-30岁	46	89	75	29	6	2	0	247
30-40岁	6	13	13	5	0	0	0	37
40-50岁	1	8	4	8	1	0	0	22
50-60岁	1	2	2	0	1	0	0	6
60岁以上	0	1	0	0	0	0	0	1
空	4	1	4	0	1	0	0	10
合计	66	128	111	45	10	2	0	362
收入分布（近三年平均收入）
	很不满意	较不满意	一般	较满意	很满意	空	没有	合计
1-5万	39	58	63	22	5	1	0	188
5-10万	12	24	19	13	1	0	0	69
10-20万	4	9	8	3	1	0	0	25
20万以上	3	3	1	2	2	0	0	11
空	8	34	20	5	1	1	0	69
合计	66	128	111	45	10	2	0	362
[truncated: 16 more columns]

[truncated: 1 more sheets: 13.11]
