# Supplementary material for: Performance appraisal method for rural infrastructure construction based on public satisfaction
Source: PLoS One. 2018 Oct 4;13(10):e0204563. doi: 10.1371/journal.pone.0204563 (PMC6171859; doi:10.1371/journal.pone.0204563)
Supplement: S1 File — (ZIP) [file pone.0204563.s001.zip › ╬╩╛φ═│╝╞╘¡╩╝╩2╛▌/16╠Γíó19-26╠Γ═│╝╞.xls]

## Sheet: 16题
最需要完善的基础设施前三项	道路	饮用水	污水治理（环保、环卫）	公厕建设改造	村庄规划、村容改造	通讯通电、电视信号	燃料厨房改造	农田灌溉设施	医疗设施	文化娱乐设施	教育设施	空
频数	149	96	107	51	108	70	42	51	173	65	130	1
地区分布
	福建省	甘肃省		广东省		贵州省	广西省		河北省				河南省			黑龙江省		江西省		江苏省	湖南省		辽宁省				内蒙古自治区		山东省			陕西省	山西省		四川省
	泉州市	陇南市	庆阳市	云浮市	梅州市	肖都匀市	贵港市	南宁市	廊坊市	石家庄市	邢台市	唐山市	许昌市	濮阳市	商丘市	大庆市	五常市	赣州市	九江市	盐城	益阳市	长沙市	大连市	盘锦市	锦州市	朝阳市	科左中旗	通辽市	菏泽	德州市	泰安市	华阴市	晋中市	运城市	巴中市	成都市	达州市	德阳市	广安市	广元市	乐山市	凉山州	泸州市	眉山市	绵阳市	南充市	内江市	攀枝花市	绵竹市
道路	0	0	0	0	1	0	0	0	0	0	0	0	0	0	0	0	0	1	0	0	1	0	1	0	1	0	0	1	2	1	1	1	1	2	4	12	4	4	10	4	2	11	1	5	5	13	7	3	0
合计	0	0		1		0	0		0				0			0		1		0	1		2				1		4			1	3		117
	福建省	甘肃省		广东省		贵州省	广西省		河北省				河南省			黑龙江省		江西省		江苏省	湖南省		辽宁省				内蒙古自治区		山东省			陕西省	山西省		四川省
	泉州市	陇南市	庆阳市	云浮市	梅州市	肖都匀市	贵港市	南宁市	廊坊市	石家庄市	邢台市	唐山市	许昌市	濮阳市	商丘市	大庆市	五常市	赣州市	九江市	盐城	益阳市	长沙市	大连市	盘锦市	锦州市	朝阳市	科左中旗	通辽市	菏泽	德州市	泰安市	华阴市	晋中市	运城市	巴中市	成都市	达州市	德阳市	广安市	广元市	乐山市	凉山州	泸州市	眉山市	绵阳市	南充市	内江市	攀枝花市	绵竹市
饮用水	0	0	1	0	0	0	0	1	0	0	1	0	1	0	0	0	0	0	1	0	0	0	1	1	0	1	1	2	0	1	1	0	1	1	1	6	2	2	5	1	2	10	1	4	4	8	5	5	0
合计	0	1		0		0	1		1				1			0		1		0	0		3				3		2			0	2		72
	福建省	甘肃省		广东省		贵州省	广西省		河北省				河南省			黑龙江省		江西省		江苏省	湖南省		辽宁省				内蒙古自治区		山东省			陕西省	山西省		四川省
	泉州市	陇南市	庆阳市	云浮市	梅州市	肖都匀市	贵港市	南宁市	廊坊市	石家庄市	邢台市	唐山市	许昌市	濮阳市	商丘市	大庆市	五常市	赣州市	九江市	盐城	益阳市	长沙市	大连市	盘锦市	锦州市	朝阳市	科左中旗	通辽市	菏泽	德州市	泰安市	华阴市	晋中市	运城市	巴中市	成都市	达州市	德阳市	广安市	广元市	乐山市	凉山州	泸州市	眉山市	绵阳市	南充市	内江市	攀枝花市	绵竹市
污水治理（环保、环卫）	0	0	0	1	1	0	1	0	1	1	0	0	1	0	0	0	0	0	0	1	1	0	0	1	0	0	0	1	0	0	0	1	1	0	1	19	6	3	7	0	3	6	0	3	6	7	3	1	1
合计	0	0		2		0	1		2				1			0		0		1	1		1				1		0			1	1		83
	福建省	甘肃省		广东省		贵州省	广西省		河北省				河南省			黑龙江省		江西省		江苏省	湖南省		辽宁省				内蒙古自治区		山东省			陕西省	山西省		四川省
	泉州市	陇南市	庆阳市	云浮市	梅州市	肖都匀市	贵港市	南宁市	廊坊市	石家庄市	邢台市	唐山市	许昌市	濮阳市	商丘市	大庆市	五常市	赣州市	九江市	盐城	益阳市	长沙市	大连市	盘锦市	锦州市	朝阳市	科左中旗	通辽市	菏泽	德州市	泰安市	华阴市	晋中市	运城市	巴中市	成都市	达州市	德阳市	广安市	广元市	乐山市	凉山州	泸州市	眉山市	绵阳市	南充市	内江市	攀枝花市	绵竹市
公测建设改造	0	0	0	0	0	0	0	0	1	0	0	1	0	0	1	1	0	0	0	0	0	0	1	1	0	0	0	0	0	1	0	0	0	0	0	6	1	2	2	0	3	6	0	1	4	2	1	0	0
合计	0	0		0		0	0		2				1			1		0		0	0		2				0		1			0	0		35
	福建省	甘肃省		广东省		贵州省	广西省		河北省				河南省			黑龙江省		江西省		江苏省	湖南省		辽宁省				内蒙古自治区		山东省			陕西省	山西省		四川省
	泉州市	陇南市	庆阳市	云浮市	梅州市	肖都匀市	贵港市	南宁市	廊坊市	石家庄市	邢台市	唐山市	许昌市	濮阳市	商丘市	大庆市	五常市	赣州市	九江市	盐城	益阳市	长沙市	大连市	盘锦市	锦州市	朝阳市	科左中旗	通辽市	菏泽	德州市	泰安市	华阴市	晋中市	运城市	巴中市	成都市	达州市	德阳市	广安市	广元市	乐山市	凉山州	泸州市	眉山市	绵阳市	南充市	内江市	攀枝花市	绵竹市
村庄规划村容改造	0	0	0	1	0	0	0	0	0	2	0	1	0	1	1	0	1	1	0	1	0	0	0	0	0	0	0	0	1	0	0	0	2	1	2	12	4	2	6	2	2	5	2	1	6	9	10	1	0
合计	0	0		1		0	0		3				2			1		1		1	0		0				0		1			0	3		85
	福建省	甘肃省		广东省		贵州省	广西省		河北省				河南省			黑龙江省		江西省		江苏省	湖南省		辽宁省				内蒙古自治区		山东省			陕西省	山西省		四川省
	泉州市	陇南市	庆阳市	云浮市	梅州市	肖都匀市	贵港市	南宁市	廊坊市	石家庄市	邢台市	唐山市	许昌市	濮阳市	商丘市	大庆市	五常市	赣州市	九江市	盐城	益阳市	长沙市	大连市	盘锦市	锦州市	朝阳市	科左中旗	通辽市	菏泽	德州市	泰安市	华阴市	晋中市	运城市	巴中市	成都市	达州市	德阳市	广安市	广元市	乐山市	凉山州	泸州市	眉山市	绵阳市	南充市	内江市	攀枝花市	绵竹市
通讯、通电、电视信号	0	1	0	0	0	0	0	0	0	1	1	0	0	0	0	1	1	0	0	0	0	1	0	0	1	0	0	0	0	0	0	0	2	0	0	6	4	0	4	2	0	6	0	1	4	8	5	1	0
合计	0	1		0		0	0		2				0			2		0		0	1		1				0		0			0	2		52
	福建省	甘肃省		广东省		贵州省	广西省		河北省				河南省			黑龙江省		江西省		江苏省	湖南省		辽宁省				内蒙古自治区		山东省			陕西省	山西省		四川省
	泉州市	陇南市	庆阳市	云浮市	梅州市	肖都匀市	贵港市	南宁市	廊坊市	石家庄市	邢台市	唐山市	许昌市	濮阳市	商丘市	大庆市	五常市	赣州市	九江市	盐城	益阳市	长沙市	大连市	盘锦市	锦州市	朝阳市	科左中旗	通辽市	菏泽	德州市	泰安市	华阴市	晋中市	运城市	巴中市	成都市	达州市	德阳市	广安市	广元市	乐山市	凉山州	泸州市	眉山市	绵阳市	南充市	内江市	攀枝花市	绵竹市
燃料厨房改造	0	1	1	0	0	1	0	0	0	0	0	0	0	0	0	0	0	0	0	0	0	0	0	0	0	0	0	0	0	0	0	0	0	0	1	6	3	0	2	1	0	4	1	0	4	1	1	0	0
合计	0	2		0		1	0		0				0			0		0		0	0		0				0		0			0	0		31
	福建省	甘肃省		广东省		贵州省	广西省		河北省				河南省			黑龙江省		江西省		江苏省	湖南省		辽宁省				内蒙古自治区		山东省			陕西省	山西省		四川省
	泉州市	陇南市	庆阳市	云浮市	梅州市	肖都匀市	贵港市	南宁市	廊坊市	石家庄市	邢台市	唐山市	许昌市	濮阳市	商丘市	大庆市	五常市	赣州市	九江市	盐城	益阳市	长沙市	大连市	盘锦市	锦州市	朝阳市	科左中旗	通辽市	菏泽	德州市	泰安市	华阴市	晋中市	运城市	巴中市	成都市	达州市	德阳市	广安市	广元市	乐山市	凉山州	泸州市	眉山市	绵阳市	南充市	内江市	攀枝花市	绵竹市
农田灌溉设施	1	0	0	0	0	0	0	0	0	0	0	0	0	0	0	0	0	0	0	0	0	0	0	0	0	1	0	0	1	0	1	0	0	0	2	5	0	4	3	1	1	3	1	0	4	4	0	2	1
合计	1	0		0		0	0		0				0			0		0		0	0		1				0		2			0	0		39
	福建省	甘肃省		广东省		贵州省	广西省		河北省				河南省			黑龙江省		江西省		江苏省	湖南省		辽宁省				内蒙古自治区		山东省			陕西省	山西省		四川省
	泉州市	陇南市	庆阳市	云浮市	梅州市	肖都匀市	贵港市	南宁市	廊坊市	石家庄市	邢台市	唐山市	许昌市	濮阳市	商丘市	大庆市	五常市	赣州市	九江市	盐城	益阳市	长沙市	大连市	盘锦市	锦州市	朝阳市	科左中旗	通辽市	菏泽	德州市	泰安市	华阴市	晋中市	运城市	巴中市	成都市	达州市	德阳市	广安市	广元市	乐山市	凉山州	泸州市	眉山市	绵阳市	南充市	内江市	攀枝花市	绵竹市
医疗设施	1	1	0	0	1	1	1	0	2	2	1	1	1	1	1	0	1	0	1	1	0	1	0	0	0	1	1	3	1	2	0	1	1	0	6	21	9	4	7	5	2	10	3	3	10	8	9	5	1
合计	1	1		1		1	1		6				3			1		1		1	1		1				4		3			1	1		131
	福建省	甘肃省		广东省		贵州省	广西省		河北省				河南省			黑龙江省		江西省		江苏省	湖南省		辽宁省				内蒙古自治区		山东省			陕西省	山西省		四川省
	泉州市	陇南市	庆阳市	云浮市	梅州市	肖都匀市	贵港市	南宁市	廊坊市	石家庄市	邢台市	唐山市	许昌市	濮阳市	商丘市	大庆市	五常市	赣州市	九江市	盐城	益阳市	长沙市	大连市	盘锦市	锦州市	朝阳市	科左中旗	通辽市	菏泽	德州市	泰安市	华阴市	晋中市	运城市	巴中市	成都市	达州市	德阳市	广安市	广元市	乐山市	凉山州	泸州市	眉山市	绵阳市	南充市	内江市	攀枝花市	绵竹市
文化娱乐设施	0	0	1	0	0	0	0	0	1	0	0	0	0	0	0	1	0	0	0	0	0	0	0	0	0	0	0	0	1	1	0	0	0	0	1	9	6	3	4	3	1	6	1	0	4	1	4	0	0
合计	0	1		0		0	0		1				0			1		0		0	0		0				0		2			0	0		52
	福建省	甘肃省		广东省		贵州省	广西省		河北省				河南省			黑龙江省		江西省		江苏省	湖南省		辽宁省				内蒙古自治区		山东省			陕西省	山西省		四川省
	泉州市	陇南市	庆阳市	云浮市	梅州市	肖都匀市	贵港市	南宁市	廊坊市	石家庄市	邢台市	唐山市	许昌市	濮阳市	商丘市	大庆市	五常市	赣州市	九江市	盐城	益阳市	长沙市	大连市	盘锦市	锦州市	朝阳市	科左中旗	通辽市	菏泽	德州市	泰安市	华阴市	晋中市	运城市	巴中市	成都市	达州市	德阳市	广安市	广元市	乐山市	凉山州	泸州市	眉山市	绵阳市	南充市	内江市	攀枝花市	绵竹市
教育设施	1	0	0	1	0	1	1	1	1	0	0	0	0	1	1	0	0	1	1	0	1	1	0	0	1	0	1	2	0	0	0	0	1	2	3	16	9	6	4	2	2	11	2	3	5	11	6	1	0
合计	1	0		1		1	2		1				2			0		2		0	2		1				3		0			0	3		99
	福建省	甘肃省		广东省		贵州省	广西省		河北省				河南省			黑龙江省		江西省		江苏省	湖南省		辽宁省				内蒙古自治区		山东省			陕西省	山西省		四川省
	泉州市	陇南市	庆阳市	云浮市	梅州市	肖都匀市	贵港市	南宁市	廊坊市	石家庄市	邢台市	唐山市	许昌市	濮阳市	商丘市	大庆市	五常市	赣州市	九江市	盐城	益阳市	长沙市	大连市	盘锦市	锦州市	朝阳市	科左中旗	通辽市	菏泽	德州市	泰安市	华阴市	晋中市	运城市	巴中市	成都市	达州市	德阳市	广安市	广元市	乐山市	凉山州	泸州市	眉山市	绵阳市	南充市	内江市	攀枝花市	绵竹市
空	0	0	0	0	0	0	0	0	0	0	0	0	0	0	0	0	0	0	0	0	0	0	0	0	0	0	0	0	0	0	0	0	0	0	0	0	0	0	0	0	0	0	0	0	0	0	0	1	0
合计	0	0		0		0	0		0				0			0		0		0	0		0				0		0			0	0		1
性别分布
	道路	饮用水	污水治理（环保、环卫）	公厕建设改造	村庄规划、村容改造	通讯、通电、电视信号	燃料厨房改造	农田灌溉设施	医疗设施	文化娱乐设施	教育设施	空	合计
男	85	52	54	30	63	32	21	28	90	36	82	1	574
女	59	41	49	21	43	34	20	20	77	26	46	0	436
空	5	3	4	0	2	4	1	3	6	3	2	0	33
合计	149	96	107	51	108	70	42	51	173	65	130	1	1043
年龄分布
	道路	饮用水	污水治理（环保、环卫）	公厕建设改造	村庄规划、村容改造	通讯、通电、电视信号	燃料厨房改造	农田灌溉设施	医疗设施	文化娱乐设施	教育设施	空	合计
20岁以下	14	7	16	5	12	9	8	3	18	11	14	0	117
20-30岁	104	63	70	32	73	50	27	34	118	41	88	1	701
30-40岁	15	14	9	4	15	4	3	5	19	5	15	0	108
40-50岁	9	6	7	4	3	4	1	6	12	4	10	0	66
50-60岁	2	2	1	3	1	1	3	2	1	1	1	0	18
60岁以上	0	1	0	0	0	0	0	1	1	0	0	0	3
空	5	3	4	3	4	2	0	0	4	3	2	0	30
合计	149	96	107	51	108	70	42	51	173	65	130	1	1043
收入分布（近三年平均收入）
	道路	饮用水	污水治理（环保、环卫）	公厕建设改造	村庄规划、村容改造	通讯、通电、电视信号	燃料厨房改造	农田灌溉设施	医疗设施	文化娱乐设施	教育设施	空	合计
1-5万	86	46	54	25	58	34	23	36	86	35	70	1	554
5-10万	25	24	19	11	19	13	6	6	41	14	29	0	207
10-20万	11	11	12	4	5	4	2	2	13	1	7	0	72
20万以上	1	1	5	3	3	3	3	0	6	2	6	0	33
空	26	14	17	8	23	16	8	7	27	13	18	0	177
合计	149	96	107	51	108	70	42	51	173	65	130	1	1043
[truncated: 16 more columns]

## Sheet: 19题
希望政府通过什么方式来支持基础设施建设	加大投资力度	增加资金补助力度	吸引社会资金	完善相关法律	加强教育与宣传	其他	空
频数	261	222	256	121	160	13	3
地区分布
	福建省	甘肃省		广东省		贵州省	广西省		河北省				河南省			黑龙江省		江西省		江苏省	湖南省		辽宁省				内蒙古自治区		山东省			陕西省	山西省		四川省
	泉州市	陇南市	庆阳市	云浮市	梅州市	肖都匀市	贵港市	南宁市	廊坊市	石家庄市	邢台市	唐山市	许昌市	濮阳市	商丘市	大庆市	五常市	赣州市	九江市	盐城	益阳市	长沙市	大连市	盘锦市	锦州市	朝阳市	科左中旗	通辽市	菏泽	德州市	泰安市	华阴市	晋中市	运城市	巴中市	成都市	达州市	德阳市	广安市	广元市	乐山市	凉山州	泸州市	眉山市	绵阳市	南充市	内江市	攀枝花市	绵竹市
加大投资力度	1	0	1	1	1	0	1	1	1	2	1	0	0	1	1	0	0	1	1	1	1	0	1	1	0	1	1	3	2	2	1	1	2	2	6	28	13	7	15	4	4	17	4	5	16	18	14	6	1
合计	1	1		2		0	2		4				2			0		2		1	1		3				4		5			1	4		203
	福建省	甘肃省		广东省		贵州省	广西省		河北省				河南省			黑龙江省		江西省		江苏省	湖南省		辽宁省				内蒙古自治区		山东省			陕西省	山西省		四川省
	泉州市	陇南市	庆阳市	云浮市	梅州市	肖都匀市	贵港市	南宁市	廊坊市	石家庄市	邢台市	唐山市	许昌市	濮阳市	商丘市	大庆市	五常市	赣州市	九江市	盐城	益阳市	长沙市	大连市	盘锦市	锦州市	朝阳市	科左中旗	通辽市	菏泽	德州市	泰安市	华阴市	晋中市	运城市	巴中市	成都市	达州市	德阳市	广安市	广元市	乐山市	凉山州	泸州市	眉山市	绵阳市	南充市	内江市	攀枝花市	绵竹市
增加资金补助力度	0	1	0	0	0	0	1	1	1	2	1	1	0	1	0	1	0	1	1	1	1	1	0	0	1	0	1	1	1	2	1	1	2	1	4	21	11	7	14	4	3	17	3	4	9	14	17	5	0
合计	0	1		0		0	2		5				1			1		2		1	2		1				2		4			1	3		169
	福建省	甘肃省		广东省		贵州省	广西省		河北省				河南省			黑龙江省		江西省		江苏省	湖南省		辽宁省				内蒙古自治区		山东省			陕西省	山西省		四川省
	泉州市	陇南市	庆阳市	云浮市	梅州市	肖都匀市	贵港市	南宁市	廊坊市	石家庄市	邢台市	唐山市	许昌市	濮阳市	商丘市	大庆市	五常市	赣州市	九江市	盐城	益阳市	长沙市	大连市	盘锦市	锦州市	朝阳市	科左中旗	通辽市	菏泽	德州市	泰安市	华阴市	晋中市	运城市	巴中市	成都市	达州市	德阳市	广安市	广元市	乐山市	凉山州	泸州市	眉山市	绵阳市	南充市	内江市	攀枝花市	绵竹市
吸引社会资金	1	0	1	1	1	1	1	0	1	0	0	1	1	1	1	1	1	0	1	0	1	1	1	1	0	0	0	3	2	2	1	0	1	2	6	31	11	6	10	5	4	20	4	6	13	20	12	7	0
合计	1	1		2		1	1		2				3			2		1		0	2		2				3		5			0	3		203
	福建省	甘肃省		广东省		贵州省	广西省		河北省				河南省			黑龙江省		江西省		江苏省	湖南省		辽宁省				内蒙古自治区		山东省			陕西省	山西省		四川省
	泉州市	陇南市	庆阳市	云浮市	梅州市	肖都匀市	贵港市	南宁市	廊坊市	石家庄市	邢台市	唐山市	许昌市	濮阳市	商丘市	大庆市	五常市	赣州市	九江市	盐城	益阳市	长沙市	大连市	盘锦市	锦州市	朝阳市	科左中旗	通辽市	菏泽	德州市	泰安市	华阴市	晋中市	运城市	巴中市	成都市	达州市	德阳市	广安市	广元市	乐山市	凉山州	泸州市	眉山市	绵阳市	南充市	内江市	攀枝花市	绵竹市
完善相关法律	0	1	0	0	0	1	0	0	2	1	0	1	1	0	0	1	1	1	0	0	0	1	1	0	0	1	0	1	1	0	0	0	0	0	1	16	7	3	7	2	3	8	3	3	4	7	5	2	1
合计	0	1		0		1	0		4				1			2		1		0	1		2				1		1			0	0		86
	福建省	甘肃省		广东省		贵州省	广西省		河北省				河南省			黑龙江省		江西省		江苏省	湖南省		辽宁省				内蒙古自治区		山东省			陕西省	山西省		四川省
	泉州市	陇南市	庆阳市	云浮市	梅州市	肖都匀市	贵港市	南宁市	廊坊市	石家庄市	邢台市	唐山市	许昌市	濮阳市	商丘市	大庆市	五常市	赣州市	九江市	盐城	益阳市	长沙市	大连市	盘锦市	锦州市	朝阳市	科左中旗	通辽市	菏泽	德州市	泰安市	华阴市	晋中市	运城市	巴中市	成都市	达州市	德阳市	广安市	广元市	乐山市	凉山州	泸州市	眉山市	绵阳市	南充市	内江市	攀枝花市	绵竹市
加强教育与宣传	1	1	0	1	1	1	0	1	1	1	1	0	1	0	1	0	0	0	0	1	0	0	0	1	1	1	1	1	0	0	0	1	3	2	4	14	6	5	7	2	3	15	1	2	11	10	5	4	1
合计	1	1		2		1	1		3				2			0		0		1	0		3				2		0			1	5		115
	福建省	甘肃省		广东省		贵州省	广西省		河北省				河南省			黑龙江省		江西省		江苏省	湖南省		辽宁省				内蒙古自治区		山东省			陕西省	山西省		四川省
	泉州市	陇南市	庆阳市	云浮市	梅州市	肖都匀市	贵港市	南宁市	廊坊市	石家庄市	邢台市	唐山市	许昌市	濮阳市	商丘市	大庆市	五常市	赣州市	九江市	盐城	益阳市	长沙市	大连市	盘锦市	锦州市	朝阳市	科左中旗	通辽市	菏泽	德州市	泰安市	华阴市	晋中市	运城市	巴中市	成都市	达州市	德阳市	广安市	广元市	乐山市	凉山州	泸州市	眉山市	绵阳市	南充市	内江市	攀枝花市	绵竹市
其他	0	1	0	0	0	0	0	0	0	0	0	0	0	0	0	0	1	0	0	0	0	0	0	0	1	0	0	0	0	0	0	0	0	0	0	0	0	2	1	0	0	1	0	1	0	2	1	0	0
合计	0	1		0		0	0		0				0			1		0		0	0		1				0		0			0	0		9
	福建省	甘肃省		广东省		贵州省	广西省		河北省				河南省			黑龙江省		江西省		江苏省	湖南省		辽宁省				内蒙古自治区		山东省			陕西省	山西省		四川省
	泉州市	陇南市	庆阳市	云浮市	梅州市	肖都匀市	贵港市	南宁市	廊坊市	石家庄市	邢台市	唐山市	许昌市	濮阳市	商丘市	大庆市	五常市	赣州市	九江市	盐城	益阳市	长沙市	大连市	盘锦市	锦州市	朝阳市	科左中旗	通辽市	菏泽	德州市	泰安市	华阴市	晋中市	运城市	巴中市	成都市	达州市	德阳市	广安市	广元市	乐山市	凉山州	泸州市	眉山市	绵阳市	南充市	内江市	攀枝花市	绵竹市
空	0	0	0	0	0	0	0	0	0	0	0	0	0	0	0	0	0	0	0	0	0	0	0	0	0	0	0	0	0	0	0	0	0	0	0	0	0	0	0	1	0	0	0	0	1	0	0	0	0
合计	0	0		0		0	0		0				0			0		0		0	0		0				0		0			0	0		3
性别分布
	加大投资力度	增加资金补助力度	吸引社会资金	完善相关法律	加强教育与宣传	其他	空	合计
男	150	107	143	80	93	6	1	580
女	103	104	104	40	63	7	2	423
空	8	11	9	1	4	0	0	33
合计	261	222	256	121	160	13	3	1036
年龄分布
	加大投资力度	增加资金补助力度	吸引社会资金	完善相关法律	加强教育与宣传	其他	空	合计
20岁以下	27	27	21	13	24	2	1	115
20-30岁	177	146	181	83	102	9	1	699
30-40岁	29	25	27	10	14	1	1	107
40-50岁	15	16	15	9	10	1	0	66
50-60岁	6	5	4	0	4	0	0	19
60岁以上	1	0	1	0	1	0	0	3
空	6	3	7	6	5	0	0	27
合计	261	222	256	121	160	13	3	1036
收入分布（近三年平均收入）
	加大投资力度	增加资金补助力度	吸引社会资金	完善相关法律	加强教育与宣传	其他	空	合计
1-5万	140	119	139	60	82	9	2	551
5-10万	51	40	45	31	32	1	1	201
10-20万	22	15	18	4	13	0	0	72
20万以上	5	7	10	6	5	1	0	34
空	43	41	44	20	28	2	0	178
合计	261	222	256	121	160	13	3	1036
[truncated: 16 more columns]

## Sheet: 20题
社会民间资本接入农村基础设施建设的主要障碍，前三项	投资环境	产权	信用	市场准入	观念	行政	其他	空
频数	263	146	167	129	181	113	31	11
地区分布
	福建省	甘肃省		广东省		贵州省	广西省		河北省				河南省			黑龙江省		江西省		江苏省	湖南省		辽宁省				内蒙古自治区		山东省			陕西省	山西省		四川省
	泉州市	陇南市	庆阳市	云浮市	梅州市	肖都匀市	贵港市	南宁市	廊坊市	石家庄市	邢台市	唐山市	许昌市	濮阳市	商丘市	大庆市	五常市	赣州市	九江市	盐城	益阳市	长沙市	大连市	盘锦市	锦州市	朝阳市	科左中旗	通辽市	菏泽	德州市	泰安市	华阴市	晋中市	运城市	巴中市	成都市	达州市	德阳市	广安市	广元市	乐山市	凉山州	泸州市	眉山市	绵阳市	南充市	内江市	攀枝花市	绵竹市
投资环境	1	1	1	1	1	0	1	1	1	1	1	1	0	0	1	0	1	1	0	1	1	1	1	1	1	0	0	3	2	2	0	1	2	2	6	30	13	5	13	4	3	24	3	7	14	18	14	4	1
合计	1	2		2		0	2		4				1			1		1		1	2		3				3		4			1	4		205
	福建省	甘肃省		广东省		贵州省	广西省		河北省				河南省			黑龙江省		江西省		江苏省	湖南省		辽宁省				内蒙古自治区		山东省			陕西省	山西省		四川省
	泉州市	陇南市	庆阳市	云浮市	梅州市	肖都匀市	贵港市	南宁市	廊坊市	石家庄市	邢台市	唐山市	许昌市	濮阳市	商丘市	大庆市	五常市	赣州市	九江市	盐城	益阳市	长沙市	大连市	盘锦市	锦州市	朝阳市	科左中旗	通辽市	菏泽	德州市	泰安市	华阴市	晋中市	运城市	巴中市	成都市	达州市	德阳市	广安市	广元市	乐山市	凉山州	泸州市	眉山市	绵阳市	南充市	内江市	攀枝花市	绵竹市
产权	1	1	0	0	0	1	1	1	1	1	0	0	1	0	0	1	0	0	0	1	1	1	0	0	0	1	1	2	0	1	1	0	0	0	2	17	7	5	7	2	2	8	2	4	7	12	4	3	0
合计	1	1		0		1	2		2				1			1		0		1	2		1				3		2			0	0		103
	福建省	甘肃省		广东省		贵州省	广西省		河北省				河南省			黑龙江省		江西省		江苏省	湖南省		辽宁省				内蒙古自治区		山东省			陕西省	山西省		四川省
	泉州市	陇南市	庆阳市	云浮市	梅州市	肖都匀市	贵港市	南宁市	廊坊市	石家庄市	邢台市	唐山市	许昌市	濮阳市	商丘市	大庆市	五常市	赣州市	九江市	盐城	益阳市	长沙市	大连市	盘锦市	锦州市	朝阳市	科左中旗	通辽市	菏泽	德州市	泰安市	华阴市	晋中市	运城市	巴中市	成都市	达州市	德阳市	广安市	广元市	乐山市	凉山州	泸州市	眉山市	绵阳市	南充市	内江市	攀枝花市	绵竹市
信用	1	1	0	0	0	1	1	1	1	1	0	1	1	1	1	0	0	1	1	0	0	1	1	0	0	0	0	1	1	1	1	1	2	1	3	13	8	5	11	4	3	16	4	3	10	10	6	6	0
合计	1	1		0		1	2		3				3			0		2		0	1		1				1		3			1	3		129
	福建省	甘肃省		广东省		贵州省	广西省		河北省				河南省			黑龙江省		江西省		江苏省	湖南省		辽宁省				内蒙古自治区		山东省			陕西省	山西省		四川省
	泉州市	陇南市	庆阳市	云浮市	梅州市	肖都匀市	贵港市	南宁市	廊坊市	石家庄市	邢台市	唐山市	许昌市	濮阳市	商丘市	大庆市	五常市	赣州市	九江市	盐城	益阳市	长沙市	大连市	盘锦市	锦州市	朝阳市	科左中旗	通辽市	菏泽	德州市	泰安市	华阴市	晋中市	运城市	巴中市	成都市	达州市	德阳市	广安市	广元市	乐山市	凉山州	泸州市	眉山市	绵阳市	南充市	内江市	攀枝花市	绵竹市
市场准入	0	0	1	1	1	1	0	0	1	1	0	0	1	0	0	1	1	0	0	1	0	0	0	0	1	1	0	2	2	1	0	0	0	1	3	17	5	1	3	2	3	13	2	3	8	7	5	1	0
合计	0	1		2		1	0		2				1			2		0		1	0		2				2		3			0	1		97
	福建省	甘肃省		广东省		贵州省	广西省		河北省				河南省			黑龙江省		江西省		江苏省	湖南省		辽宁省				内蒙古自治区		山东省			陕西省	山西省		四川省
	泉州市	陇南市	庆阳市	云浮市	梅州市	肖都匀市	贵港市	南宁市	廊坊市	石家庄市	邢台市	唐山市	许昌市	濮阳市	商丘市	大庆市	五常市	赣州市	九江市	盐城	益阳市	长沙市	大连市	盘锦市	锦州市	朝阳市	科左中旗	通辽市	菏泽	德州市	泰安市	华阴市	晋中市	运城市	巴中市	成都市	达州市	德阳市	广安市	广元市	乐山市	凉山州	泸州市	眉山市	绵阳市	南充市	内江市	攀枝花市	绵竹市
观念	0	0	0	1	0	0	0	0	0	1	1	1	0	1	1	1	1	1	1	0	1	0	1	1	0	0	1	1	1	1	1	1	3	2	4	19	7	6	13	4	4	10	3	3	8	15	10	6	1
合计	0	0		1		0	0		3				2			2		2		0	1		2				2		3			1	5		138
	福建省	甘肃省		广东省		贵州省	广西省		河北省				河南省			黑龙江省		江西省		江苏省	湖南省		辽宁省				内蒙古自治区		山东省			陕西省	山西省		四川省
	泉州市	陇南市	庆阳市	云浮市	梅州市	肖都匀市	贵港市	南宁市	廊坊市	石家庄市	邢台市	唐山市	许昌市	濮阳市	商丘市	大庆市	五常市	赣州市	九江市	盐城	益阳市	长沙市	大连市	盘锦市	锦州市	朝阳市	科左中旗	通辽市	菏泽	德州市	泰安市	华阴市	晋中市	运城市	巴中市	成都市	达州市	德阳市	广安市	广元市	乐山市	凉山州	泸州市	眉山市	绵阳市	南充市	内江市	攀枝花市	绵竹市
行政	0	0	0	0	1	0	0	0	2	1	1	0	0	1	0	0	0	0	1	0	0	0	0	1	1	1	1	0	0	0	0	0	2	0	2	14	7	1	6	1	3	6	1	1	7	7	7	3	1
合计	0	0		1		0	0		4				1			0		1		0	0		3				1		0			0	2		87
	福建省	甘肃省		广东省		贵州省	广西省		河北省				河南省			黑龙江省		江西省		江苏省	湖南省		辽宁省				内蒙古自治区		山东省			陕西省	山西省		四川省
	泉州市	陇南市	庆阳市	云浮市	梅州市	肖都匀市	贵港市	南宁市	廊坊市	石家庄市	邢台市	唐山市	许昌市	濮阳市	商丘市	大庆市	五常市	赣州市	九江市	盐城	益阳市	长沙市	大连市	盘锦市	锦州市	朝阳市	科左中旗	通辽市	菏泽	德州市	泰安市	华阴市	晋中市	运城市	巴中市	成都市	达州市	德阳市	广安市	广元市	乐山市	凉山州	泸州市	眉山市	绵阳市	南充市	内江市	攀枝花市	绵竹市
其他	0	1	0	0	0	0	0	0	0	0	0	0	0	0	0	0	0	0	0	0	0	0	0	0	0	0	0	0	0	0	0	0	0	0	1	3	1	4	1	1	0	1	0	0	0	3	2	1	0
合计	0	1		0		0	0		0				0			0		0		0	0		0				0		0			0	0		26
	福建省	甘肃省		广东省		贵州省	广西省		河北省				河南省			黑龙江省		江西省		江苏省	湖南省		辽宁省				内蒙古自治区		山东省			陕西省	山西省		四川省
	泉州市	陇南市	庆阳市	云浮市	梅州市	肖都匀市	贵港市	南宁市	廊坊市	石家庄市	邢台市	唐山市	许昌市	濮阳市	商丘市	大庆市	五常市	赣州市	九江市	盐城	益阳市	长沙市	大连市	盘锦市	锦州市	朝阳市	科左中旗	通辽市	菏泽	德州市	泰安市	华阴市	晋中市	运城市	巴中市	成都市	达州市	德阳市	广安市	广元市	乐山市	凉山州	泸州市	眉山市	绵阳市	南充市	内江市	攀枝花市	绵竹市
空	0	0	0	0	0	0	0	0	0	0	0	0	0	0	0	0	0	0	0	0	0	0	0	0	0	0	0	0	0	0	0	0	0	0	0	1	0	1	0	0	0	0	0	0	0	0	0	0	0
合计	0	0		0		0	0		0				0			0		0		0	0		0				0		0			0	0		2
性别分布
	投资环境	产权	信用	市场准入	观念	行政	其他	空	合计
男	149	74	98	69	100	72	14	4	580
女	106	67	64	54	75	40	15	7	428
空	8	5	5	6	6	1	2	0	33
合计	263	146	167	129	181	113	31	11	1041
年龄分布
	投资环境	产权	信用	市场准入	观念	行政	其他	空	合计
20岁以下	32	13	19	12	18	11	6	1	112
20-30岁	180	99	111	95	124	75	15	10	709
30-40岁	23	15	21	12	18	13	1	0	103
40-50岁	14	14	9	5	9	8	7	0	66
50-60岁	6	3	3	0	2	4	0	0	18
60岁以上	1	0	1	0	1	0	0	0	3
空	7	2	3	5	9	2	2	0	30
合计	263	146	167	129	181	113	31	11	1041
收入分布（近三年平均收入）
	投资环境	产权	信用	市场准入	观念	行政	其他	空	合计
1-5万	136	86	94	73	90	54	19	1	553
5-10万	51	22	33	27	43	21	4	0	201
10-20万	20	10	10	7	12	11	2	0	72
20万以上	10	5	3	3	6	4	2	0	33
空	46	23	27	19	30	23	4	10	182
合计	263	146	167	129	181	113	31	11	1041
[truncated: 16 more columns]

## Sheet: 21题
社会民间资本介入的风险高低	高	中	低	无风险	空	合计
频数	110	205	38	4	5	362
地区分布
	福建省	甘肃省		广东省		贵州省	广西省		河北省				河南省			黑龙江省		江西省		江苏省	湖南省		辽宁省				内蒙古自治区		山东省			陕西省	山西省		四川省
	泉州市	陇南市	庆阳市	云浮市	梅州市	肖都匀市	贵港市	南宁市	廊坊市	石家庄市	邢台市	唐山市	许昌市	濮阳市	商丘市	大庆市	五常市	赣州市	九江市	盐城	益阳市	长沙市	大连市	盘锦市	锦州市	朝阳市	科左中旗	通辽市	菏泽	德州市	泰安市	华阴市	晋中市	运城市	巴中市	成都市	达州市	德阳市	广安市	广元市	乐山市	凉山州	泸州市	眉山市	绵阳市	南充市	内江市	攀枝花市	绵竹市
高	0	1	0	0	0	0	1	0	1	0	0	1	1	0	0	1	0	0	0	1	0	0	0	1	0	0	0	1	1	0	1	0	0	0	2	10	10	6	7	2	2	7	1	2	4	7	5	4	1
合计	0	1		0		0	1		2				1			1		0		1	0		1				1		2			0	0		87
	福建省	甘肃省		广东省		贵州省	广西省		河北省				河南省			黑龙江省		江西省		江苏省	湖南省		辽宁省				内蒙古自治区		山东省			陕西省	山西省		四川省
	泉州市	陇南市	庆阳市	云浮市	梅州市	肖都匀市	贵港市	南宁市	廊坊市	石家庄市	邢台市	唐山市	许昌市	濮阳市	商丘市	大庆市	五常市	赣州市	九江市	盐城	益阳市	长沙市	大连市	盘锦市	锦州市	朝阳市	科左中旗	通辽市	菏泽	德州市	泰安市	华阴市	晋中市	运城市	巴中市	成都市	达州市	德阳市	广安市	广元市	乐山市	凉山州	泸州市	眉山市	绵阳市	南充市	内江市	攀枝花市	绵竹市
中	1	1	0	0	1	1	0	1	1	1	1	0	0	1	1	0	1	0	1	0	0	0	1	0	1	1	1	2	1	2	0	0	3	2	5	26	5	3	9	3	3	14	3	5	11	15	9	4	0
合计	1	1		1		1	1		3				2			1		1		0	0		3				3		3			0	5		150
	福建省	甘肃省		广东省		贵州省	广西省		河北省				河南省			黑龙江省		江西省		江苏省	湖南省		辽宁省				内蒙古自治区		山东省			陕西省	山西省		四川省
	泉州市	陇南市	庆阳市	云浮市	梅州市	肖都匀市	贵港市	南宁市	廊坊市	石家庄市	邢台市	唐山市	许昌市	濮阳市	商丘市	大庆市	五常市	赣州市	九江市	盐城	益阳市	长沙市	大连市	盘锦市	锦州市	朝阳市	科左中旗	通辽市	菏泽	德州市	泰安市	华阴市	晋中市	运城市	巴中市	成都市	达州市	德阳市	广安市	广元市	乐山市	凉山州	泸州市	眉山市	绵阳市	南充市	内江市	攀枝花市	绵竹市
低	0	0	0	1	0	0	0	0	0	1	0	0	0	0	0	0	0	1	0	0	1	1	0	0	0	0	0	0	0	0	0	1	0	0	0	3	1	1	2	1	1	5	2	0	3	1	1	0	0
合计	0	0		1		0	0		1				0			0		1		0	2		0				0		0			1	0		26
	福建省	甘肃省		广东省		贵州省	广西省		河北省				河南省			黑龙江省		江西省		江苏省	湖南省		辽宁省				内蒙古自治区		山东省			陕西省	山西省		四川省
	泉州市	陇南市	庆阳市	云浮市	梅州市	肖都匀市	贵港市	南宁市	廊坊市	石家庄市	邢台市	唐山市	许昌市	濮阳市	商丘市	大庆市	五常市	赣州市	九江市	盐城	益阳市	长沙市	大连市	盘锦市	锦州市	朝阳市	科左中旗	通辽市	菏泽	德州市	泰安市	华阴市	晋中市	运城市	巴中市	成都市	达州市	德阳市	广安市	广元市	乐山市	凉山州	泸州市	眉山市	绵阳市	南充市	内江市	攀枝花市	绵竹市
无风险	0	0	0	0	0	0	0	0	0	0	0	0	0	0	0	0	0	0	0	0	0	0	0	0	0	0	0	0	0	0	0	0	0	0	0	0	0	0	0	0	0	0	0	0	0	1	2	0	0
合计	0	0		0		0	0		0				0			0		0		0	0		0				0		0			0	0		3
	福建省	甘肃省		广东省		贵州省	广西省		河北省				河南省			黑龙江省		江西省		江苏省	湖南省		辽宁省				内蒙古自治区		山东省			陕西省	山西省		四川省
	泉州市	陇南市	庆阳市	云浮市	梅州市	肖都匀市	贵港市	南宁市	廊坊市	石家庄市	邢台市	唐山市	许昌市	濮阳市	商丘市	大庆市	五常市	赣州市	九江市	盐城	益阳市	长沙市	大连市	盘锦市	锦州市	朝阳市	科左中旗	通辽市	菏泽	德州市	泰安市	华阴市	晋中市	运城市	巴中市	成都市	达州市	德阳市	广安市	广元市	乐山市	凉山州	泸州市	眉山市	绵阳市	南充市	内江市	攀枝花市	绵竹市
空	0	0	0	0	0	0	0	0	0	0	0	0	0	0	0	0	0	0	0	0	0	0	0	0	0	0	0	0	0	0	0	0	0	0	0	2	0	0	0	1	0	0	0	0	1	0	0	0	0
合计	0	0		0		0	0		0				0			0		0		0	0		0				0		0			0	0		5
性别分布
	高	中	低	无风险	空	合计
男	61	102	29	4	2	198
女	47	94	9	0	3	153
空	2	9	0	0	0	11
合计	110	205	38	4	5	362
年龄分布
	高	中	低	无风险	空	合计
20岁以下	8	25	5	0	1	39
20-30岁	68	148	28	1	2	247
30-40岁	13	18	2	2	2	37
40-50岁	14	7	1	0	0	22
50-60岁	2	1	2	1	0	6
60岁以上	1	0	0	0	0	1
空	4	6	0	0	0	10
合计	110	205	38	4	5	362
收入分布（近三年平均收入）
	高	中	低	无风险	空	合计
1-5万	68	103	14	1	2	188
5-10万	16	41	9	0	3	69
10-20万	6	16	2	1	0	25
20万以上	4	5	2	0	0	11
空	16	40	11	2	0	69
合计	110	205	38	4	5	362
[truncated: 16 more columns]

## Sheet: 22题
社会民间资本介入的回报率高低	高	中	低	无风险	空	合计
频数	51	158	133	12	8	362
地区分布
	福建省	甘肃省		广东省		贵州省	广西省		河北省				河南省			黑龙江省		江西省		江苏省	湖南省		辽宁省				内蒙古自治区		山东省			陕西省	山西省		四川省
	泉州市	陇南市	庆阳市	云浮市	梅州市	肖都匀市	贵港市	南宁市	廊坊市	石家庄市	邢台市	唐山市	许昌市	濮阳市	商丘市	大庆市	五常市	赣州市	九江市	盐城	益阳市	长沙市	大连市	盘锦市	锦州市	朝阳市	科左中旗	通辽市	菏泽	德州市	泰安市	华阴市	晋中市	运城市	巴中市	成都市	达州市	德阳市	广安市	广元市	乐山市	凉山州	泸州市	眉山市	绵阳市	南充市	内江市	攀枝花市	绵竹市
高	0	0	0	0	0	0	0	1	0	0	1	0	0	1	1	0	0	0	0	1	1	1	0	0	0	0	0	1	1	0	0	0	0	1	1	8	0	2	1	0	2	0	1	1	0	2	5	3	0
合计	0	0		0		0	1		1				2			0		0		1	2		0				1		1			0	1		34
	福建省	甘肃省		广东省		贵州省	广西省		河北省				河南省			黑龙江省		江西省		江苏省	湖南省		辽宁省				内蒙古自治区		山东省			陕西省	山西省		四川省
	泉州市	陇南市	庆阳市	云浮市	梅州市	肖都匀市	贵港市	南宁市	廊坊市	石家庄市	邢台市	唐山市	许昌市	濮阳市	商丘市	大庆市	五常市	赣州市	九江市	盐城	益阳市	长沙市	大连市	盘锦市	锦州市	朝阳市	科左中旗	通辽市	菏泽	德州市	泰安市	华阴市	晋中市	运城市	巴中市	成都市	达州市	德阳市	广安市	广元市	乐山市	凉山州	泸州市	眉山市	绵阳市	南充市	内江市	攀枝花市	绵竹市
中	1	1	0	0	0	0	0	0	1	0	0	0	0	0	0	1	1	1	1	0	0	0	1	0	1	0	0	1	1	1	0	1	1	1	3	14	8	5	8	3	4	11	3	4	14	12	5	2	0
合计	1	1		0		0	0		1				0			2		2		0	0		2				1		2			1	2		121
	福建省	甘肃省		广东省		贵州省	广西省		河北省				河南省			黑龙江省		江西省		江苏省	湖南省		辽宁省				内蒙古自治区		山东省			陕西省	山西省		四川省
	泉州市	陇南市	庆阳市	云浮市	梅州市	肖都匀市	贵港市	南宁市	廊坊市	石家庄市	邢台市	唐山市	许昌市	濮阳市	商丘市	大庆市	五常市	赣州市	九江市	盐城	益阳市	长沙市	大连市	盘锦市	锦州市	朝阳市	科左中旗	通辽市	菏泽	德州市	泰安市	华阴市	晋中市	运城市	巴中市	成都市	达州市	德阳市	广安市	广元市	乐山市	凉山州	泸州市	眉山市	绵阳市	南充市	内江市	攀枝花市	绵竹市
低	0	1	0	1	1	1	0	0	1	2	0	1	1	0	0	0	0	0	0	0	0	0	0	1	0	1	1	1	0	1	1	0	2	0	2	16	7	3	8	2	0	14	2	2	4	9	6	3	1
合计	0	1		2		1	0		4				1			0		0		0	0		2				2		2			0	2		99
	福建省	甘肃省		广东省		贵州省	广西省		河北省				河南省			黑龙江省		江西省		江苏省	湖南省		辽宁省				内蒙古自治区		山东省			陕西省	山西省		四川省
	泉州市	陇南市	庆阳市	云浮市	梅州市	肖都匀市	贵港市	南宁市	廊坊市	石家庄市	邢台市	唐山市	许昌市	濮阳市	商丘市	大庆市	五常市	赣州市	九江市	盐城	益阳市	长沙市	大连市	盘锦市	锦州市	朝阳市	科左中旗	通辽市	菏泽	德州市	泰安市	华阴市	晋中市	运城市	巴中市	成都市	达州市	德阳市	广安市	广元市	乐山市	凉山州	泸州市	眉山市	绵阳市	南充市	内江市	攀枝花市	绵竹市
无风险	0	0	0	0	0	0	1	0	0	0	0	0	0	0	0	0	0	0	0	0	0	0	0	0	0	0	0	0	0	0	0	0	0	0	1	1	1	0	0	1	0	1	0	0	0	1	1	0	0
合计	0	0		0		0	1		0				0			0		0		0	0		0				0		0			0	0		9
	福建省	甘肃省		广东省		贵州省	广西省		河北省				河南省			黑龙江省		江西省		江苏省	湖南省		辽宁省				内蒙古自治区		山东省			陕西省	山西省		四川省
	泉州市	陇南市	庆阳市	云浮市	梅州市	肖都匀市	贵港市	南宁市	廊坊市	石家庄市	邢台市	唐山市	许昌市	濮阳市	商丘市	大庆市	五常市	赣州市	九江市	盐城	益阳市	长沙市	大连市	盘锦市	锦州市	朝阳市	科左中旗	通辽市	菏泽	德州市	泰安市	华阴市	晋中市	运城市	巴中市	成都市	达州市	德阳市	广安市	广元市	乐山市	凉山州	泸州市	眉山市	绵阳市	南充市	内江市	攀枝花市	绵竹市
空	0	0	0	0	0	0	0	0	0	0	0	0	0	0	0	0	0	0	0	0	0	0	0	0	0	0	0	0	0	0	0	0	0	0	0	2	0	0	1	1	0	0	0	0	1	0	0	0	0
合计	0	0		0		0	0		0				0			0		0		0	0		0				0		0			0	0		8
性别分布
	高	中	低	无风险	空	合计
男	28	85	76	5	4	198
女	21	69	53	6	4	153
空	2	4	4	1	0	11
合计	51	158	133	12	8	362
年龄分布
	高	中	低	无风险	空	合计
20岁以下	4	15	18	1	1	39
20-30岁	32	115	89	7	4	247
30-40岁	10	16	8	1	2	37
40-50岁	3	8	10	1	0	22
50-60岁	0	2	4	0	0	6
60岁以上	0	0	0	1	0	1
空	2	2	4	1	1	10
合计	51	158	133	12	8	362
收入分布（近三年平均收入）
	高	中	低	无风险	空	合计
1-5万	26	77	75	7	3	188
5-10万	10	30	22	2	5	69
10-20万	3	10	11	1	0	25
20万以上	2	6	3	0	0	11
空	10	35	22	2	0	69
合计	51	158	133	12	8	362
[truncated: 16 more columns]

## Sheet: 23题
是否愿意出钱建设本村基础设施	是	否	空	合计
频数	241	114	7	362
地区分布
	福建省	甘肃省		广东省		贵州省	广西省		河北省				河南省			黑龙江省		江西省		江苏省	湖南省		辽宁省				内蒙古自治区		山东省			陕西省	山西省		四川省
	泉州市	陇南市	庆阳市	云浮市	梅州市	肖都匀市	贵港市	南宁市	廊坊市	石家庄市	邢台市	唐山市	许昌市	濮阳市	商丘市	大庆市	五常市	赣州市	九江市	盐城	益阳市	长沙市	大连市	盘锦市	锦州市	朝阳市	科左中旗	通辽市	菏泽	德州市	泰安市	华阴市	晋中市	运城市	巴中市	成都市	达州市	德阳市	广安市	广元市	乐山市	凉山州	泸州市	眉山市	绵阳市	南充市	内江市	攀枝花市	绵竹市
是	0	0	1	1	1	1	0	1	1	1	1	0	1	0	1	1	0	1	1	0	1	1	0	1	1	1	0	1	0	2	0	0	2	2	6	22	13	4	17	6	4	17	5	5	15	17	10	7	1
合计	0	1		2		1	1		3				2			1		2		0	2		3				1		2			0	4		194
	福建省	甘肃省		广东省		贵州省	广西省		河北省				河南省			黑龙江省		江西省		江苏省	湖南省		辽宁省				内蒙古自治区		山东省			陕西省	山西省		四川省
	泉州市	陇南市	庆阳市	云浮市	梅州市	肖都匀市	贵港市	南宁市	廊坊市	石家庄市	邢台市	唐山市	许昌市	濮阳市	商丘市	大庆市	五常市	赣州市	九江市	盐城	益阳市	长沙市	大连市	盘锦市	锦州市	朝阳市	科左中旗	通辽市	菏泽	德州市	泰安市	华阴市	晋中市	运城市	巴中市	成都市	达州市	德阳市	广安市	广元市	乐山市	凉山州	泸州市	眉山市	绵阳市	南充市	内江市	攀枝花市	绵竹市
否	1	1	0	0	0	0	1	0	1	1	0	1	0	1	0	0	1	0	0	1	0	0	0	0	0	0	1	2	2	0	1	1	1	0	1	17	3	6	1	1	2	9	1	2	2	7	7	1	0
合计	1	1		0		0	1		3				1			1		0		1	0		0				3		3			1	1		71
	福建省	甘肃省		广东省		贵州省	广西省		河北省				河南省			黑龙江省		江西省		江苏省	湖南省		辽宁省				内蒙古自治区		山东省			陕西省	山西省		四川省
	泉州市	陇南市	庆阳市	云浮市	梅州市	肖都匀市	贵港市	南宁市	廊坊市	石家庄市	邢台市	唐山市	许昌市	濮阳市	商丘市	大庆市	五常市	赣州市	九江市	盐城	益阳市	长沙市	大连市	盘锦市	锦州市	朝阳市	科左中旗	通辽市	菏泽	德州市	泰安市	华阴市	晋中市	运城市	巴中市	成都市	达州市	德阳市	广安市	广元市	乐山市	凉山州	泸州市	眉山市	绵阳市	南充市	内江市	攀枝花市	绵竹市
空	0	0	0	0	0	0	0	0	0	0	0	0	0	0	0	0	0	0	0	0	0	0	1	0	0	0	0	0	0	0	0	0	0	0	0	2	0	0	0	0	0	0	0	0	2	0	0	0	0
合计	0	0		0		0	0		0				0			0		0		0	0		1				0		0			0	0		6
性别分布
	是	否	空	合计
男	141	52	5	198
女	91	60	2	153
空	9	2	0	11
合计	241	114	7	362
年龄分布
	是	否	空	合计
20岁以下	28	10	1	39
20-30岁	157	86	4	247
30-40岁	27	8	2	37
40-50岁	17	5	0	22
50-60岁	2	4	0	6
60岁以上	1	0	0	1
空	9	1	0	10
合计	241	114	7	362
收入分布（近三年平均收入）
	是	否	空	合计
1-5万	130	56	2	188
5-10万	49	15	5	69
10-20万	14	11	0	25
20万以上	5	6	0	11
空	43	26	0	69
合计	241	114	7	362
[truncated: 16 more columns]

## Sheet: 24题
每年愿意出多少去在基础设施建设上	100元以下	100-200元	200-300元	300-500元	500-1000元	空	合计
频数	83	93	78	62	44	2	362
地区分布
	福建省	甘肃省		广东省		贵州省	广西省		河北省				河南省			黑龙江省		江西省		江苏省	湖南省		辽宁省				内蒙古自治区		山东省			陕西省	山西省		四川省
	泉州市	陇南市	庆阳市	云浮市	梅州市	肖都匀市	贵港市	南宁市	廊坊市	石家庄市	邢台市	唐山市	许昌市	濮阳市	商丘市	大庆市	五常市	赣州市	九江市	盐城	益阳市	长沙市	大连市	盘锦市	锦州市	朝阳市	科左中旗	通辽市	菏泽	德州市	泰安市	华阴市	晋中市	运城市	巴中市	成都市	达州市	德阳市	广安市	广元市	乐山市	凉山州	泸州市	眉山市	绵阳市	南充市	内江市	攀枝花市	绵竹市
100元以下	1	1	0	0	0	0	1	0	0	0	0	0	0	1	0	0	1	0	0	1	0	0	0	0	0	0	0	2	1	0	1	0	0	0	1	9	4	5	1	2	0	5	1	2	3	7	4	1	0
合计	1	1		0		0	1		0				1			1		0		1	0		0				2		2			0	0		57
	福建省	甘肃省		广东省		贵州省	广西省		河北省				河南省			黑龙江省		江西省		江苏省	湖南省		辽宁省				内蒙古自治区		山东省			陕西省	山西省		四川省
	泉州市	陇南市	庆阳市	云浮市	梅州市	肖都匀市	贵港市	南宁市	廊坊市	石家庄市	邢台市	唐山市	许昌市	濮阳市	商丘市	大庆市	五常市	赣州市	九江市	盐城	益阳市	长沙市	大连市	盘锦市	锦州市	朝阳市	科左中旗	通辽市	菏泽	德州市	泰安市	华阴市	晋中市	运城市	巴中市	成都市	达州市	德阳市	广安市	广元市	乐山市	凉山州	泸州市	眉山市	绵阳市	南充市	内江市	攀枝花市	绵竹市
100-200元	0	0	0	1	1	0	0	0	1	1	0	1	1	0	0	0	0	1	0	0	1	0	1	0	0	0	1	0	0	0	0	1	2	0	2	10	6	1	8	2	2	9	2	2	4	0	8	1	1
合计	0	0		2		0	0		3				1			0		1		0	1		1				1		0			1	2		66
	福建省	甘肃省		广东省		贵州省	广西省		河北省				河南省			黑龙江省		江西省		江苏省	湖南省		辽宁省				内蒙古自治区		山东省			陕西省	山西省		四川省
	泉州市	陇南市	庆阳市	云浮市	梅州市	肖都匀市	贵港市	南宁市	廊坊市	石家庄市	邢台市	唐山市	许昌市	濮阳市	商丘市	大庆市	五常市	赣州市	九江市	盐城	益阳市	长沙市	大连市	盘锦市	锦州市	朝阳市	科左中旗	通辽市	菏泽	德州市	泰安市	华阴市	晋中市	运城市	巴中市	成都市	达州市	德阳市	广安市	广元市	乐山市	凉山州	泸州市	眉山市	绵阳市	南充市	内江市	攀枝花市	绵竹市
200-300元	0	0	0	0	0	1	0	0	0	0	0	0	0	0	0	0	0	0	0	0	0	0	0	1	0	0	0	0	0	2	0	0	1	1	1	12	1	1	5	2	4	6	0	3	5	5	0	0	0
合计	0	0		0		1	0		0				0			0		0		0	0		1				0		2			0	2		62
	福建省	甘肃省		广东省		贵州省	广西省		河北省				河南省			黑龙江省		江西省		江苏省	湖南省		辽宁省				内蒙古自治区		山东省			陕西省	山西省		四川省
	泉州市	陇南市	庆阳市	云浮市	梅州市	肖都匀市	贵港市	南宁市	廊坊市	石家庄市	邢台市	唐山市	许昌市	濮阳市	商丘市	大庆市	五常市	赣州市	九江市	盐城	益阳市	长沙市	大连市	盘锦市	锦州市	朝阳市	科左中旗	通辽市	菏泽	德州市	泰安市	华阴市	晋中市	运城市	巴中市	成都市	达州市	德阳市	广安市	广元市	乐山市	凉山州	泸州市	眉山市	绵阳市	南充市	内江市	攀枝花市	绵竹市
300-500元	0	0	1	0	0	0	0	0	0	1	0	0	0	0	0	1	0	0	1	0	0	0	0	0	0	1	0	1	1	0	0	0	0	0	1	4	3	2	4	1	0	6	1	0	3	6	2	2	0
合计	0	1		0		0	0		1				0			1		1		0	0		1				1		1			0	0		50
	福建省	甘肃省		广东省		贵州省	广西省		河北省				河南省			黑龙江省		江西省		江苏省	湖南省		辽宁省				内蒙古自治区		山东省			陕西省	山西省		四川省
	泉州市	陇南市	庆阳市	云浮市	梅州市	肖都匀市	贵港市	南宁市	廊坊市	石家庄市	邢台市	唐山市	许昌市	濮阳市	商丘市	大庆市	五常市	赣州市	九江市	盐城	益阳市	长沙市	大连市	盘锦市	锦州市	朝阳市	科左中旗	通辽市	菏泽	德州市	泰安市	华阴市	晋中市	运城市	巴中市	成都市	达州市	德阳市	广安市	广元市	乐山市	凉山州	泸州市	眉山市	绵阳市	南充市	内江市	攀枝花市	绵竹市
500-1000元	0	0	0	0	0	0	0	1	1	0	1	0	0	0	1	0	0	0	0	0	0	1	0	0	1	0	0	0	0	0	0	0	0	1	2	6	2	1	0	0	0	0	2	0	3	6	3	4	0
合计	0	0		0		0	1		2				1			0		0		0	1		1				0		0			0	1		34
	福建省	甘肃省		广东省		贵州省	广西省		河北省				河南省			黑龙江省		江西省		江苏省	湖南省		辽宁省				内蒙古自治区		山东省			陕西省	山西省		四川省
	泉州市	陇南市	庆阳市	云浮市	梅州市	肖都匀市	贵港市	南宁市	廊坊市	石家庄市	邢台市	唐山市	许昌市	濮阳市	商丘市	大庆市	五常市	赣州市	九江市	盐城	益阳市	长沙市	大连市	盘锦市	锦州市	朝阳市	科左中旗	通辽市	菏泽	德州市	泰安市	华阴市	晋中市	运城市	巴中市	成都市	达州市	德阳市	广安市	广元市	乐山市	凉山州	泸州市	眉山市	绵阳市	南充市	内江市	攀枝花市	绵竹市
空	0	0	0	0	0	0	0	0	0	0	0	0	0	0	0	0	0	0	0	0	0	0	0	0	0	0	0	0	0	0	0	0	0	0	0	0	0	0	0	0	0	0	0	0	1	0	0	0	0
合计	0	0		0		0	0		0				0			0		0		0	0		0				0		0			0	0		2
性别分布
	100元以下	100-200元	200-300元	300-500元	500-1000元	空	合计
男	45	45	36	37	34	1	198
女	37	44	39	23	9	1	153
空	1	4	3	2	1	0	11
合计	83	93	78	62	44	2	362
年龄分布
	100元以下	100-200元	200-300元	300-500元	500-1000元	空	合计
20岁以下	8	9	10	8	3	1	39
20-30岁	60	65	53	38	31	0	247
30-40岁	6	6	7	8	9	1	37
40-50岁	5	8	3	6	0	0	22
50-60岁	2	3	1	0	0	0	6
60岁以上	0	0	1	0	0	0	1
空	2	2	3	2	1	0	10
合计	83	93	78	62	44	2	362
收入分布（近三年平均收入）
	100元以下	100-200元	200-300元	300-500元	500-1000元	空	合计
1-5万	49	46	44	24	24	1	188
5-10万	12	15	16	19	6	1	69
10-20万	4	8	6	4	3	0	25
20万以上	3	1	1	4	2	0	11
空	15	23	11	11	9	0	69
合计	83	93	78	62	44	2	362
[truncated: 16 more columns]

## Sheet: 25题
每年愿意出多少去在基础设施管理维护上	100元以下	100-200元	200-300元	300-500元	500-1000元	空	合计
频数	121	131	62	31	15	2	362
地区分布
	福建省	甘肃省		广东省		贵州省	广西省		河北省				河南省			黑龙江省		江西省		江苏省	湖南省		辽宁省				内蒙古自治区		山东省			陕西省	山西省		四川省
	泉州市	陇南市	庆阳市	云浮市	梅州市	肖都匀市	贵港市	南宁市	廊坊市	石家庄市	邢台市	唐山市	许昌市	濮阳市	商丘市	大庆市	五常市	赣州市	九江市	盐城	益阳市	长沙市	大连市	盘锦市	锦州市	朝阳市	科左中旗	通辽市	菏泽	德州市	泰安市	华阴市	晋中市	运城市	巴中市	成都市	达州市	德阳市	广安市	广元市	乐山市	凉山州	泸州市	眉山市	绵阳市	南充市	内江市	攀枝花市	绵竹市
100元以下	1	1	0	0	0	0	1	0	0	0	0	1	0	1	0	0	1	0	0	1	1	0	0	0	0	0	1	2	1	1	1	0	1	1	2	10	7	5	5	3	1	7	1	3	5	10	6	2	0
合计	1	1		0		0	1		1				1			1		0		1	1		0				3		3			0	2		85
	福建省	甘肃省		广东省		贵州省	广西省		河北省				河南省			黑龙江省		江西省		江苏省	湖南省		辽宁省				内蒙古自治区		山东省			陕西省	山西省		四川省
	泉州市	陇南市	庆阳市	云浮市	梅州市	肖都匀市	贵港市	南宁市	廊坊市	石家庄市	邢台市	唐山市	许昌市	濮阳市	商丘市	大庆市	五常市	赣州市	九江市	盐城	益阳市	长沙市	大连市	盘锦市	锦州市	朝阳市	科左中旗	通辽市	菏泽	德州市	泰安市	华阴市	晋中市	运城市	巴中市	成都市	达州市	德阳市	广安市	广元市	乐山市	凉山州	泸州市	眉山市	绵阳市	南充市	内江市	攀枝花市	绵竹市
100-200元	0	0	0	1	1	1	0	0	1	1	0	0	1	0	1	0	0	1	0	0	0	0	0	0	0	0	0	0	1	0	0	1	2	0	1	15	5	1	10	4	3	12	3	3	6	9	8	1	1
合计	0	0		2		1	0		2				2			0		1		0	0		0				0		1			1	2		101
	福建省	甘肃省		广东省		贵州省	广西省		河北省				河南省			黑龙江省		江西省		江苏省	湖南省		辽宁省				内蒙古自治区		山东省			陕西省	山西省		四川省
	泉州市	陇南市	庆阳市	云浮市	梅州市	肖都匀市	贵港市	南宁市	廊坊市	石家庄市	邢台市	唐山市	许昌市	濮阳市	商丘市	大庆市	五常市	赣州市	九江市	盐城	益阳市	长沙市	大连市	盘锦市	锦州市	朝阳市	科左中旗	通辽市	菏泽	德州市	泰安市	华阴市	晋中市	运城市	巴中市	成都市	达州市	德阳市	广安市	广元市	乐山市	凉山州	泸州市	眉山市	绵阳市	南充市	内江市	攀枝花市	绵竹市
200-300元	0	0	1	0	0	0	0	0	0	1	0	0	0	0	0	1	0	0	0	0	0	1	1	0	0	1	0	0	0	1	0	0	0	0	1	9	4	1	2	0	2	6	1	1	4	2	0	1	0
合计	0	1		0		0	0		1				0			1		0		0	1		2				0		1			0	0		48
	福建省	甘肃省		广东省		贵州省	广西省		河北省				河南省			黑龙江省		江西省		江苏省	湖南省		辽宁省				内蒙古自治区		山东省			陕西省	山西省		四川省
	泉州市	陇南市	庆阳市	云浮市	梅州市	肖都匀市	贵港市	南宁市	廊坊市	石家庄市	邢台市	唐山市	许昌市	濮阳市	商丘市	大庆市	五常市	赣州市	九江市	盐城	益阳市	长沙市	大连市	盘锦市	锦州市	朝阳市	科左中旗	通辽市	菏泽	德州市	泰安市	华阴市	晋中市	运城市	巴中市	成都市	达州市	德阳市	广安市	广元市	乐山市	凉山州	泸州市	眉山市	绵阳市	南充市	内江市	攀枝花市	绵竹市
300-500元	0	0	0	0	0	0	0	1	1	0	1	0	0	0	0	0	0	0	1	0	0	0	0	1	1	0	0	1	0	0	0	0	0	0	0	6	0	2	1	0	0	1	0	0	2	1	2	4	0
合计	0	0		0		0	1		2				0			0		1		0	0		2				1		0			0	0		24
	福建省	甘肃省		广东省		贵州省	广西省		河北省				河南省			黑龙江省		江西省		江苏省	湖南省		辽宁省				内蒙古自治区		山东省			陕西省	山西省		四川省
	泉州市	陇南市	庆阳市	云浮市	梅州市	肖都匀市	贵港市	南宁市	廊坊市	石家庄市	邢台市	唐山市	许昌市	濮阳市	商丘市	大庆市	五常市	赣州市	九江市	盐城	益阳市	长沙市	大连市	盘锦市	锦州市	朝阳市	科左中旗	通辽市	菏泽	德州市	泰安市	华阴市	晋中市	运城市	巴中市	成都市	达州市	德阳市	广安市	广元市	乐山市	凉山州	泸州市	眉山市	绵阳市	南充市	内江市	攀枝花市	绵竹市
500-1000元	0	0	0	0	0	0	0	0	0	0	0	0	0	0	0	0	0	0	0	0	0	0	0	0	0	0	0	0	0	0	0	0	0	1	3	1	0	1	0	0	0	0	1	0	1	2	1	0	0
合计	0	0		0		0	0		0				0			0		0		0	0		0				0		0			0	1		11
	福建省	甘肃省		广东省		贵州省	广西省		河北省				河南省			黑龙江省		江西省		江苏省	湖南省		辽宁省				内蒙古自治区		山东省			陕西省	山西省		四川省
	泉州市	陇南市	庆阳市	云浮市	梅州市	肖都匀市	贵港市	南宁市	廊坊市	石家庄市	邢台市	唐山市	许昌市	濮阳市	商丘市	大庆市	五常市	赣州市	九江市	盐城	益阳市	长沙市	大连市	盘锦市	锦州市	朝阳市	科左中旗	通辽市	菏泽	德州市	泰安市	华阴市	晋中市	运城市	巴中市	成都市	达州市	德阳市	广安市	广元市	乐山市	凉山州	泸州市	眉山市	绵阳市	南充市	内江市	攀枝花市	绵竹市
空	0	0	0	0	0	0	0	0	0	0	0	0	0	0	0	0	0	0	0	0	0	0	0	0	0	0	0	0	0	0	0	0	0	0	0	0	0	0	0	0	0	0	0	0	1	0	0	0	0
合计	0	0		0		0	0		0				0			0		0		0	0		0				0		0			0	0		2
性别分布
	100元以下	100-200元	200-300元	300-500元	500-1000元	空	合计
男	72	62	31	20	12	1	198
女	47	65	29	9	2	1	153
空	2	4	2	2	1	0	11
合计	121	131	62	31	15	2	362
年龄分布
	100元以下	100-200元	200-300元	300-500元	500-1000元	空	合计
20岁以下	10	15	7	3	3	1	39
20-30岁	85	92	38	22	10	0	247
30-40岁	10	9	10	5	2	1	37
40-50岁	9	8	4	1	0	0	22
50-60岁	4	2	0	0	0	0	6
60岁以上	0	1	0	0	0	0	1
空	3	4	3	0	0	0	10
合计	121	131	62	31	15	2	362
收入分布（近三年平均收入）
	100元以下	100-200元	200-300元	300-500元	500-1000元	空	合计
1-5万	63	65	35	17	7	1	188
5-10万	19	27	14	5	3	1	69
10-20万	7	11	3	3	1	0	25
20万以上	3	2	5	0	1	0	11
空	29	26	5	6	3	0	69
合计	121	131	62	31	15	2	362
[truncated: 16 more columns]

## Sheet: 26题
每年愿意出多少时间在基础设施管理维护上	半个月	1个月	2个月	3个月	更多	空	合计
频数	182	105	31	22	17	5	362
地区分布
	福建省	甘肃省		广东省		贵州省	广西省		河北省				河南省			黑龙江省		江西省		江苏省	湖南省		辽宁省				内蒙古自治区		山东省			陕西省	山西省		四川省
	泉州市	陇南市	庆阳市	云浮市	梅州市	肖都匀市	贵港市	南宁市	廊坊市	石家庄市	邢台市	唐山市	许昌市	濮阳市	商丘市	大庆市	五常市	赣州市	九江市	盐城	益阳市	长沙市	大连市	盘锦市	锦州市	朝阳市	科左中旗	通辽市	菏泽	德州市	泰安市	华阴市	晋中市	运城市	巴中市	成都市	达州市	德阳市	广安市	广元市	乐山市	凉山州	泸州市	眉山市	绵阳市	南充市	内江市	攀枝花市	绵竹市
半个月	0	1	0	0	1	0	1	1	1	0	0	1	0	1	1	0	1	0	1	1	1	1	0	1	0	1	1	2	2	0	0	1	2	1	2	19	7	7	11	4	2	11	2	5	9	15	8	5	1
合计	0	1		1		0	2		2				2			1		1		1	2		2				3		2			1	3		134
	福建省	甘肃省		广东省		贵州省	广西省		河北省				河南省			黑龙江省		江西省		江苏省	湖南省		辽宁省				内蒙古自治区		山东省			陕西省	山西省		四川省
	泉州市	陇南市	庆阳市	云浮市	梅州市	肖都匀市	贵港市	南宁市	廊坊市	石家庄市	邢台市	唐山市	许昌市	濮阳市	商丘市	大庆市	五常市	赣州市	九江市	盐城	益阳市	长沙市	大连市	盘锦市	锦州市	朝阳市	科左中旗	通辽市	菏泽	德州市	泰安市	华阴市	晋中市	运城市	巴中市	成都市	达州市	德阳市	广安市	广元市	乐山市	凉山州	泸州市	眉山市	绵阳市	南充市	内江市	攀枝花市	绵竹市
1个月	0	0	1	1	0	1	0	0	0	1	0	0	1	0	0	1	0	0	0	0	0	0	1	0	0	0	0	0	0	1	1	0	1	0	3	12	6	2	5	2	2	8	3	0	4	7	5	2	0
合计	0	1		1		1	0		1				1			1		0		0	0		1				0		2			0	1		79
	福建省	甘肃省		广东省		贵州省	广西省		河北省				河南省			黑龙江省		江西省		江苏省	湖南省		辽宁省				内蒙古自治区		山东省			陕西省	山西省		四川省
	泉州市	陇南市	庆阳市	云浮市	梅州市	肖都匀市	贵港市	南宁市	廊坊市	石家庄市	邢台市	唐山市	许昌市	濮阳市	商丘市	大庆市	五常市	赣州市	九江市	盐城	益阳市	长沙市	大连市	盘锦市	锦州市	朝阳市	科左中旗	通辽市	菏泽	德州市	泰安市	华阴市	晋中市	运城市	巴中市	成都市	达州市	德阳市	广安市	广元市	乐山市	凉山州	泸州市	眉山市	绵阳市	南充市	内江市	攀枝花市	绵竹市
2个月	0	0	0	0	0	0	0	0	0	1	1	0	0	0	0	0	0	0	0	0	0	0	0	0	0	0	0	1	0	1	0	0	0	0	0	3	0	0	0	0	1	4	1	1	2	1	1	0	0
合计	0	0		0		0	0		2				0			0		0		0	0		0				1		1			0	0		22
	福建省	甘肃省		广东省		贵州省	广西省		河北省				河南省			黑龙江省		江西省		江苏省	湖南省		辽宁省				内蒙古自治区		山东省			陕西省	山西省		四川省
	泉州市	陇南市	庆阳市	云浮市	梅州市	肖都匀市	贵港市	南宁市	廊坊市	石家庄市	邢台市	唐山市	许昌市	濮阳市	商丘市	大庆市	五常市	赣州市	九江市	盐城	益阳市	长沙市	大连市	盘锦市	锦州市	朝阳市	科左中旗	通辽市	菏泽	德州市	泰安市	华阴市	晋中市	运城市	巴中市	成都市	达州市	德阳市	广安市	广元市	乐山市	凉山州	泸州市	眉山市	绵阳市	南充市	内江市	攀枝花市	绵竹市
3个月	1	0	0	0	0	0	0	0	1	0	0	0	0	0	0	0	0	0	0	0	0	0	0	0	1	0	0	0	0	0	0	0	0	0	2	4	1	0	0	1	1	2	0	1	0	1	1	0	0
合计	1	0		0		0	0		1				0			0		0		0	0		1				0		0			0	0		17
	福建省	甘肃省		广东省		贵州省	广西省		河北省				河南省			黑龙江省		江西省		江苏省	湖南省		辽宁省				内蒙古自治区		山东省			陕西省	山西省		四川省
	泉州市	陇南市	庆阳市	云浮市	梅州市	肖都匀市	贵港市	南宁市	廊坊市	石家庄市	邢台市	唐山市	许昌市	濮阳市	商丘市	大庆市	五常市	赣州市	九江市	盐城	益阳市	长沙市	大连市	盘锦市	锦州市	朝阳市	科左中旗	通辽市	菏泽	德州市	泰安市	华阴市	晋中市	运城市	巴中市	成都市	达州市	德阳市	广安市	广元市	乐山市	凉山州	泸州市	眉山市	绵阳市	南充市	内江市	攀枝花市	绵竹市
更多	0	0	0	0	0	0	0	0	0	0	0	0	0	0	0	0	0	1	0	0	0	0	0	0	0	0	0	0	0	0	0	0	0	1	0	1	2	0	2	0	0	1	0	0	3	0	2	1	0
合计	0	0		0		0	0		0				0			0		1		0	0		0				0		0			0	1		14
	福建省	甘肃省		广东省		贵州省	广西省		河北省				河南省			黑龙江省		江西省		江苏省	湖南省		辽宁省				内蒙古自治区		山东省			陕西省	山西省		四川省
	泉州市	陇南市	庆阳市	云浮市	梅州市	肖都匀市	贵港市	南宁市	廊坊市	石家庄市	邢台市	唐山市	许昌市	濮阳市	商丘市	大庆市	五常市	赣州市	九江市	盐城	益阳市	长沙市	大连市	盘锦市	锦州市	朝阳市	科左中旗	通辽市	菏泽	德州市	泰安市	华阴市	晋中市	运城市	巴中市	成都市	达州市	德阳市	广安市	广元市	乐山市	凉山州	泸州市	眉山市	绵阳市	南充市	内江市	攀枝花市	绵竹市
空	0	0	0	0	0	0	0	0	0	0	0	0	0	0	0	0	0	0	0	0	0	0	0	0	0	0	0	0	0	0	0	0	0	0	0	2	0	1	0	0	0	0	0	0	1	0	0	0	0
合计	0	0		0		0	0		0				0			0		0		0	0		0				0		0			0	0		5
性别分布
	半个月	1个月	2个月	3个月	更多	空	合计
男	95	57	19	15	11	1	198
女	82	45	11	6	5	4	153
空	5	3	1	1	1	0	11
合计	182	105	31	22	17	5	362
年龄分布
	半个月	1个月	2个月	3个月	更多	空	合计
20岁以下	16	9	12	1	0	1	39
20-30岁	123	80	17	15	9	3	247
30-40岁	21	7	2	2	4	1	37
40-50岁	11	5	0	3	3	0	22
50-60岁	4	1	0	1	0	0	6
60岁以上	0	1	0	0	0	0	1
空	7	2	0	0	1	0	10
合计	182	105	31	22	17	5	362
收入分布（近三年平均收入）
	半个月	1个月	2个月	3个月	更多	空	合计
1-5万	94	51	15	16	11	1	188
5-10万	36	23	6	2	1	1	69
10-20万	16	5	4	0	0	0	25
20万以上	7	2	0	2	0	0	11
空	29	24	6	2	5	3	69
合计	182	105	31	22	17	5	362
[truncated: 16 more columns]
