# Supplementary material for: Performance appraisal method for rural infrastructure construction based on public satisfaction
Source: PLoS One. 2018 Oct 4;13(10):e0204563. doi: 10.1371/journal.pone.0204563 (PMC6171859; doi:10.1371/journal.pone.0204563)
Supplement: S1 File — (ZIP) [file pone.0204563.s001.zip › ╬╩╛φ═│╝╞╘¡╩╝╩2╛▌/17╠Γ═│╝╞.xlsx]

## Sheet: 17.1
村内道路由谁出资建设	政府	村民	社会民间资本	空	总计
频数	222	134	40	17	413
地区分布
	福建省	甘肃省		广东省		贵州省	广西省		河北省				河南省			黑龙江省		江西省		江苏省	湖南省		辽宁省				内蒙古自治区		山东省			陕西省	山西省		四川省
	泉州市	陇南市	庆阳市	云浮市	梅州市	肖都匀市	贵港市	南宁市	廊坊市	石家庄市	邢台市	唐山市	许昌市	濮阳市	商丘市	大庆市	五常市	赣州市	九江市	盐城	益阳市	长沙市	大连市	盘锦市	锦州市	朝阳市	科左中旗	通辽市	菏泽	德州市	泰安市	华阴市	晋中市	运城市	巴中市	成都市	达州市	德阳市	广安市	广元市	乐山市	凉山州	泸州市	眉山市	绵阳市	南充市	内江市	攀枝花市	绵竹市
政府	1	0	0	0	0	1	1	0	2	1	1	0	1	1	1	0	1	1	1	1	1	1	1	0	0	0	1	3	1	2	1	1	2	1	3	30	10	7	11	5	2	15	2	3	9	18	15	6	1
合计	1	0		0		1	1		4				3			1		2		1	2		1				4		4			1	3		170
	福建省	甘肃省		广东省		贵州省	广西省		河北省				河南省			黑龙江省		江西省		江苏省	湖南省		辽宁省				内蒙古自治区		山东省			陕西省	山西省		四川省
	泉州市	陇南市	庆阳市	云浮市	梅州市	肖都匀市	贵港市	南宁市	廊坊市	石家庄市	邢台市	唐山市	许昌市	濮阳市	商丘市	大庆市	五常市	赣州市	九江市	盐城	益阳市	长沙市	大连市	盘锦市	锦州市	朝阳市	科左中旗	通辽市	菏泽	德州市	泰安市	华阴市	晋中市	运城市	巴中市	成都市	达州市	德阳市	广安市	广元市	乐山市	凉山州	泸州市	眉山市	绵阳市	南充市	内江市	攀枝花市	绵竹市
村民	0	1	1	1	1	0	0	1	0	0	1	1	0	0	1	0	0	0	0	0	0	1	0	1	1	1	0	1	1	0	0	0	1	2	4	9	7	1	7	3	4	9	2	5	10	8	3	4	0
合计	0	2		2		0	1		2				1			0		0		0	1		3				1		1			0	3		100
	福建省	甘肃省		广东省		贵州省	广西省		河北省				河南省			黑龙江省		江西省		江苏省	湖南省		辽宁省				内蒙古自治区		山东省			陕西省	山西省		四川省
	泉州市	陇南市	庆阳市	云浮市	梅州市	肖都匀市	贵港市	南宁市	廊坊市	石家庄市	邢台市	唐山市	许昌市	濮阳市	商丘市	大庆市	五常市	赣州市	九江市	盐城	益阳市	长沙市	大连市	盘锦市	锦州市	朝阳市	科左中旗	通辽市	菏泽	德州市	泰安市	华阴市	晋中市	运城市	巴中市	成都市	达州市	德阳市	广安市	广元市	乐山市	凉山州	泸州市	眉山市	绵阳市	南充市	内江市	攀枝花市	绵竹市
社会民间资本	0	0	0	0	0	0	0	0	0	0	1	0	0	1	0	1	0	0	0	0	0	1	0	0	0	0	0	0	1	1	0	0	1	1	0	3	0	3	1	1	0	5	0	1	1	5	2	1	0
合计	0	0		0		0	0		1				1			1		0		0	1		0				0		2			0	2		28
	福建省	甘肃省		广东省		贵州省	广西省		河北省				河南省			黑龙江省		江西省		江苏省	湖南省		辽宁省				内蒙古自治区		山东省			陕西省	山西省		四川省
	泉州市	陇南市	庆阳市	云浮市	梅州市	肖都匀市	贵港市	南宁市	廊坊市	石家庄市	邢台市	唐山市	许昌市	濮阳市	商丘市	大庆市	五常市	赣州市	九江市	盐城	益阳市	长沙市	大连市	盘锦市	锦州市	朝阳市	科左中旗	通辽市	菏泽	德州市	泰安市	华阴市	晋中市	运城市	巴中市	成都市	达州市	德阳市	广安市	广元市	乐山市	凉山州	泸州市	眉山市	绵阳市	南充市	内江市	攀枝花市	绵竹市
空	0	0	0	0	0	0	0	0	0	1	0	0	0	0	0	0	0	0	0	0	0	0	0	0	0	0	0	0	0	0	0	0	1	0	0	2	0	0	0	0	0	0	2	0	2	0	0	0	0
合计	0	0		0		0	0		1				0			0		0		0	0		0				0		0			0	1		8
性别分布
	政府	村民	社会民间资本	空	合计
男	117	81	23	6	227
女	99	47	16	11	173
空	6	6	1	0	13
合计	222	134	40	17	413
年龄分布
	政府	村民	社会民间资本	空	合计
20岁以下	18	14	6	3	41
20-30岁	157	93	24	12	286
30-40岁	26	12	6	2	46
40-50岁	13	6	3	0	22
50-60岁	5	1	1	0	7
60岁以上	0	1	0	0	1
空	3	7	0	0	10
合计	222	134	40	17	413
收入分布（近三年平均收入）
	政府	村民	社会民间资本	空	合计
1-5万	119	66	18	3	206
5-10万	41	32	12	3	88
10-20万	19	6	2	1	28
20万以上	9	2	3	0	14
空	34	28	5	10	77
合计	222	134	40	17	413
[truncated: 16 more columns]

## Sheet: 17.2
村村道路由谁出资建设	政府	村民	社会民间资本	空	总计
频数	303	26	42	18	389
地区分布
	福建省	甘肃省		广东省		贵州省	广西省		河北省				河南省			黑龙江省		江西省		江苏省	湖南省		辽宁省				内蒙古自治区		山东省			陕西省	山西省		四川省
	泉州市	陇南市	庆阳市	云浮市	梅州市	肖都匀市	贵港市	南宁市	廊坊市	石家庄市	邢台市	唐山市	许昌市	濮阳市	商丘市	大庆市	五常市	赣州市	九江市	盐城	益阳市	长沙市	大连市	盘锦市	锦州市	朝阳市	科左中旗	通辽市	菏泽	德州市	泰安市	华阴市	晋中市	运城市	巴中市	成都市	达州市	德阳市	广安市	广元市	乐山市	凉山州	泸州市	眉山市	绵阳市	南充市	内江市	攀枝花市	绵竹市
政府	1	0	1	1	1	1	1	1	2	1	1	1	1	0	1	1	1	1	1	1	1	1	1	1	1	1	1	3	1	2	1	1	2	2	6	36	14	9	17	7	5	22	4	4	14	22	14	7	1
合计	1	1		2		1	2		5				2			2		2		1	2		4				4		4			1	4		230
	福建省	甘肃省		广东省		贵州省	广西省		河北省				河南省			黑龙江省		江西省		江苏省	湖南省		辽宁省				内蒙古自治区		山东省			陕西省	山西省		四川省
	泉州市	陇南市	庆阳市	云浮市	梅州市	肖都匀市	贵港市	南宁市	廊坊市	石家庄市	邢台市	唐山市	许昌市	濮阳市	商丘市	大庆市	五常市	赣州市	九江市	盐城	益阳市	长沙市	大连市	盘锦市	锦州市	朝阳市	科左中旗	通辽市	菏泽	德州市	泰安市	华阴市	晋中市	运城市	巴中市	成都市	达州市	德阳市	广安市	广元市	乐山市	凉山州	泸州市	眉山市	绵阳市	南充市	内江市	攀枝花市	绵竹市
村民	0	1	0	0	0	0	0	0	0	0	0	0	0	0	0	0	0	0	0	0	0	1	0	0	0	0	0	1	0	0	0	0	0	1	0	2	0	1	0	1	0	1	0	3	1	2	0	1	0
合计	0	1		0		0	0		0				0			0		0		0	1		0				1		0			0	1		16
	福建省	甘肃省		广东省		贵州省	广西省		河北省				河南省			黑龙江省		江西省		江苏省	湖南省		辽宁省				内蒙古自治区		山东省			陕西省	山西省		四川省
	泉州市	陇南市	庆阳市	云浮市	梅州市	肖都匀市	贵港市	南宁市	廊坊市	石家庄市	邢台市	唐山市	许昌市	濮阳市	商丘市	大庆市	五常市	赣州市	九江市	盐城	益阳市	长沙市	大连市	盘锦市	锦州市	朝阳市	科左中旗	通辽市	菏泽	德州市	泰安市	华阴市	晋中市	运城市	巴中市	成都市	达州市	德阳市	广安市	广元市	乐山市	凉山州	泸州市	眉山市	绵阳市	南充市	内江市	攀枝花市	绵竹市
社会民间资本	0	0	0	0	0	0	0	0	0	0	1	0	0	0	0	0	0	0	0	0	0	1	0	0	0	0	0	0	1	1	0	0	1	0	1	1	2	0	2	0	1	4	0	2	5	4	4	2	0
合计	0	0		0		0	0		1				0			0		0		0	1		0				0		2			0	1		36
	福建省	甘肃省		广东省		贵州省	广西省		河北省				河南省			黑龙江省		江西省		江苏省	湖南省		辽宁省				内蒙古自治区		山东省			陕西省	山西省		四川省
	泉州市	陇南市	庆阳市	云浮市	梅州市	肖都匀市	贵港市	南宁市	廊坊市	石家庄市	邢台市	唐山市	许昌市	濮阳市	商丘市	大庆市	五常市	赣州市	九江市	盐城	益阳市	长沙市	大连市	盘锦市	锦州市	朝阳市	科左中旗	通辽市	菏泽	德州市	泰安市	华阴市	晋中市	运城市	巴中市	成都市	达州市	德阳市	广安市	广元市	乐山市	凉山州	泸州市	眉山市	绵阳市	南充市	内江市	攀枝花市	绵竹市
空	0	0	0	0	0	0	0	0	0	1	0	0	0	1	0	0	0	0	0	0	0	0	0	0	0	0	0	0	0	0	0	0	1	0	0	2	0	0	0	0	0	0	2	0	2	0	0	0	0
合计	0	0		0		0	0		1				1			0		0		0	0		0				0		0			0	1		8
性别分布
	政府	村民	社会民间资本	空	合计
男	168	16	23	7	214
女	124	10	19	11	164
空	11	0	0	0	11
合计	303	26	42	18	389
年龄分布
	政府	村民	社会民间资本	空	合计
20岁以下	29	1	5	4	39
20-30岁	205	19	32	12	268
30-40岁	34	3	4	2	43
40-50岁	20	2	0	0	22
50-60岁	6	0	0	0	6
60岁以上	1	0	0	0	1
空	8	1	1	0	10
合计	303	26	42	18	389
收入分布（近三年平均收入）
	政府	村民	社会民间资本	空	合计
1-5万	170	9	15	3	197
5-10万	55	5	13	4	77
10-20万	21	2	4	1	28
20万以上	10	1	2	0	13
空	47	9	8	10	74
合计	303	26	42	18	389
[truncated: 16 more columns]

## Sheet: 17.3
村乡道路由谁出资建设	政府	村民	社会民间资本	空	总计
频数	311	26	26	19	382
地区分布
	福建省	甘肃省		广东省		贵州省	广西省		河北省				河南省			黑龙江省		江西省		江苏省	湖南省		辽宁省				内蒙古自治区		山东省			陕西省	山西省		四川省
	泉州市	陇南市	庆阳市	云浮市	梅州市	肖都匀市	贵港市	南宁市	廊坊市	石家庄市	邢台市	唐山市	许昌市	濮阳市	商丘市	大庆市	五常市	赣州市	九江市	盐城	益阳市	长沙市	大连市	盘锦市	锦州市	朝阳市	科左中旗	通辽市	菏泽	德州市	泰安市	华阴市	晋中市	运城市	巴中市	成都市	达州市	德阳市	广安市	广元市	乐山市	凉山州	泸州市	眉山市	绵阳市	南充市	内江市	攀枝花市	绵竹市
政府	1	0	1	1	1	1	1	1	2	1	1	1	1	1	1	1	1	1	1	1	1	1	1	1	1	1	1	3	2	2	1	1	2	2	7	35	14	7	17	6	5	25	4	6	16	23	16	8	0
合计	1	1		2		1	2		5				3			2		2		1	2		4				4		5			1	4		236
	福建省	甘肃省		广东省		贵州省	广西省		河北省				河南省			黑龙江省		江西省		江苏省	湖南省		辽宁省				内蒙古自治区		山东省			陕西省	山西省		四川省
	泉州市	陇南市	庆阳市	云浮市	梅州市	肖都匀市	贵港市	南宁市	廊坊市	石家庄市	邢台市	唐山市	许昌市	濮阳市	商丘市	大庆市	五常市	赣州市	九江市	盐城	益阳市	长沙市	大连市	盘锦市	锦州市	朝阳市	科左中旗	通辽市	菏泽	德州市	泰安市	华阴市	晋中市	运城市	巴中市	成都市	达州市	德阳市	广安市	广元市	乐山市	凉山州	泸州市	眉山市	绵阳市	南充市	内江市	攀枝花市	绵竹市
村民	0	1	0	0	0	0	0	0	0	0	0	0	0	0	0	0	0	0	0	0	0	1	0	0	0	0	0	0	0	0	0	0	0	1	0	1	2	0	2	1	1	1	0	0	1	1	1	1	1
合计	0	1		0		0	0		0				0			0		0		0	1		0				0		0			0	1		17
	福建省	甘肃省		广东省		贵州省	广西省		河北省				河南省			黑龙江省		江西省		江苏省	湖南省		辽宁省				内蒙古自治区		山东省			陕西省	山西省		四川省
	泉州市	陇南市	庆阳市	云浮市	梅州市	肖都匀市	贵港市	南宁市	廊坊市	石家庄市	邢台市	唐山市	许昌市	濮阳市	商丘市	大庆市	五常市	赣州市	九江市	盐城	益阳市	长沙市	大连市	盘锦市	锦州市	朝阳市	科左中旗	通辽市	菏泽	德州市	泰安市	华阴市	晋中市	运城市	巴中市	成都市	达州市	德阳市	广安市	广元市	乐山市	凉山州	泸州市	眉山市	绵阳市	南充市	内江市	攀枝花市	绵竹市
社会民间资本	0	0	0	0	0	0	0	0	0	0	1	0	0	0	0	0	0	0	0	0	0	1	0	0	0	0	0	0	0	1	0	0	1	0	0	3	0	3	0	1	0	0	0	2	1	1	0	1	0
合计	0	0		0		0	0		1				0			0		0		0	1		0				0		1			0	1		20
	福建省	甘肃省		广东省		贵州省	广西省		河北省				河南省			黑龙江省		江西省		江苏省	湖南省		辽宁省				内蒙古自治区		山东省			陕西省	山西省		四川省
	泉州市	陇南市	庆阳市	云浮市	梅州市	肖都匀市	贵港市	南宁市	廊坊市	石家庄市	邢台市	唐山市	许昌市	濮阳市	商丘市	大庆市	五常市	赣州市	九江市	盐城	益阳市	长沙市	大连市	盘锦市	锦州市	朝阳市	科左中旗	通辽市	菏泽	德州市	泰安市	华阴市	晋中市	运城市	巴中市	成都市	达州市	德阳市	广安市	广元市	乐山市	凉山州	泸州市	眉山市	绵阳市	南充市	内江市	攀枝花市	绵竹市
空	0	0	0	0	0	0	0	0	0	1	0	0	0	0	0	0	0	0	0	0	0	0	0	0	0	0	0	0	0	0	0	0	1	0	0	2	0	0	0	0	0	0	2	0	2	1	0	0	0
合计	0	0		0		0	0		1				0			0		0		0	0		0				0		0			0	1		10
性别分布
	政府	村民	社会民间资本	空	合计
男	173	12	15	7	207
女	127	14	11	12	164
空	11	0	0	0	11
合计	311	26	26	19	382
年龄分布
	政府	村民	社会民间资本	空	合计
20岁以下	32	2	2	3	39
20-30岁	214	19	18	13	264
30-40岁	32	3	3	2	40
40-50岁	17	1	3	1	22
50-60岁	6	0	0	0	6
60岁以上	1	0	0	0	1
空	9	1	0	0	10
合计	311	26	26	19	382
收入分布（近三年平均收入）
	政府	村民	社会民间资本	空	合计
1-5万	164	11	15	4	194
5-10万	63	4	5	4	76
10-20万	22	3	2	1	28
20万以上	11	1	1	0	13
空	51	7	3	10	71
合计	311	26	26	19	382
[truncated: 16 more columns]

## Sheet: 17.4
饮水井由谁出资建设	政府	村民	社会民间资本	空	总计
频数	183	155	31	24	393
地区分布
	福建省	甘肃省		广东省		贵州省	广西省		河北省				河南省			黑龙江省		江西省		江苏省	湖南省		辽宁省				内蒙古自治区		山东省			陕西省	山西省		四川省
	泉州市	陇南市	庆阳市	云浮市	梅州市	肖都匀市	贵港市	南宁市	廊坊市	石家庄市	邢台市	唐山市	许昌市	濮阳市	商丘市	大庆市	五常市	赣州市	九江市	盐城	益阳市	长沙市	大连市	盘锦市	锦州市	朝阳市	科左中旗	通辽市	菏泽	德州市	泰安市	华阴市	晋中市	运城市	巴中市	成都市	达州市	德阳市	广安市	广元市	乐山市	凉山州	泸州市	眉山市	绵阳市	南充市	内江市	攀枝花市	绵竹市
政府	1	0	1	1	1	1	1	0	1	1	1	0	1	1	0	0	1	1	0	1	1	1	0	0	1	0	0	3	0	2	1	0	2	0	4	21	10	6	10	4	2	9	1	3	4	17	14	4	1
合计	1	1		2		1	1		3				2			1		1		1	2		1				3		3			0	2		133
	福建省	甘肃省		广东省		贵州省	广西省		河北省				河南省			黑龙江省		江西省		江苏省	湖南省		辽宁省				内蒙古自治区		山东省			陕西省	山西省		四川省
	泉州市	陇南市	庆阳市	云浮市	梅州市	肖都匀市	贵港市	南宁市	廊坊市	石家庄市	邢台市	唐山市	许昌市	濮阳市	商丘市	大庆市	五常市	赣州市	九江市	盐城	益阳市	长沙市	大连市	盘锦市	锦州市	朝阳市	科左中旗	通辽市	菏泽	德州市	泰安市	华阴市	晋中市	运城市	巴中市	成都市	达州市	德阳市	广安市	广元市	乐山市	凉山州	泸州市	眉山市	绵阳市	南充市	内江市	攀枝花市	绵竹市
村民	0	0	1	0	0	0	0	1	0	0	1	1	0	0	1	1	0	0	0	0	0	1	1	0	0	1	1	0	2	0	0	0	1	1	2	16	6	4	9	5	3	14	2	4	11	8	6	5	0
合计	0	1		0		0	1		2				1			1		0		0	1		2				1		2			0	2		123
	福建省	甘肃省		广东省		贵州省	广西省		河北省				河南省			黑龙江省		江西省		江苏省	湖南省		辽宁省				内蒙古自治区		山东省			陕西省	山西省		四川省
	泉州市	陇南市	庆阳市	云浮市	梅州市	肖都匀市	贵港市	南宁市	廊坊市	石家庄市	邢台市	唐山市	许昌市	濮阳市	商丘市	大庆市	五常市	赣州市	九江市	盐城	益阳市	长沙市	大连市	盘锦市	锦州市	朝阳市	科左中旗	通辽市	菏泽	德州市	泰安市	华阴市	晋中市	运城市	巴中市	成都市	达州市	德阳市	广安市	广元市	乐山市	凉山州	泸州市	眉山市	绵阳市	南充市	内江市	攀枝花市	绵竹市
社会民间资本	0	0	0	0	0	0	0	0	1	0	1	0	0	0	0	0	0	0	1	0	0	1	0	1	0	0	0	0	0	1	0	1	1	0	1	3	0	0	0	0	0	3	1	2	2	2	2	1	0
合计	0	0		0		0	0		2				0			0		1		0	1		1				0		1			1	1		22
	福建省	甘肃省		广东省		贵州省	广西省		河北省				河南省			黑龙江省		江西省		江苏省	湖南省		辽宁省				内蒙古自治区		山东省			陕西省	山西省		四川省
	泉州市	陇南市	庆阳市	云浮市	梅州市	肖都匀市	贵港市	南宁市	廊坊市	石家庄市	邢台市	唐山市	许昌市	濮阳市	商丘市	大庆市	五常市	赣州市	九江市	盐城	益阳市	长沙市	大连市	盘锦市	锦州市	朝阳市	科左中旗	通辽市	菏泽	德州市	泰安市	华阴市	晋中市	运城市	巴中市	成都市	达州市	德阳市	广安市	广元市	乐山市	凉山州	泸州市	眉山市	绵阳市	南充市	内江市	攀枝花市	绵竹市
空	0	0	0	0	0	0	0	0	0	1	0	0	0	0	0	0	0	0	0	0	0	0	0	0	0	0	0	0	0	0	0	0	1	1	0	2	0	0	0	0	1	1	2	0	2	0	0	0	0
合计	0	0		0		0	0		1				0			0		0		0	0		0				0		0			0	2		13
性别分布
	政府	村民	社会民间资本	空	合计
男	96	88	18	11	213
女	82	62	13	12	169
空	5	5	0	1	11
合计	183	155	31	24	393
年龄分布
	政府	村民	社会民间资本	空	合计
20岁以下	18	18	1	3	40
20-30岁	125	104	26	18	273
30-40岁	23	13	3	2	41
40-50岁	8	14	0	0	22
50-60岁	2	3	1	0	6
60岁以上	0	1	0	0	1
空	7	2	0	1	10
合计	183	155	31	24	393
收入分布（近三年平均收入）
	政府	村民	社会民间资本	空	合计
1-5万	91	92	6	7	196
5-10万	33	30	9	5	77
10-20万	18	4	5	1	28
20万以上	7	5	1	0	13
空	34	24	10	11	79
合计	183	155	31	24	393
[truncated: 16 more columns]

## Sheet: 17.5
自来水厂由谁出资建设	政府	村民	社会民间资本	空	总计
频数	297	21	43	24	385
地区分布
	福建省	甘肃省		广东省		贵州省	广西省		河北省				河南省			黑龙江省		江西省		江苏省	湖南省		辽宁省				内蒙古自治区		山东省			陕西省	山西省		四川省
	泉州市	陇南市	庆阳市	云浮市	梅州市	肖都匀市	贵港市	南宁市	廊坊市	石家庄市	邢台市	唐山市	许昌市	濮阳市	商丘市	大庆市	五常市	赣州市	九江市	盐城	益阳市	长沙市	大连市	盘锦市	锦州市	朝阳市	科左中旗	通辽市	菏泽	德州市	泰安市	华阴市	晋中市	运城市	巴中市	成都市	达州市	德阳市	广安市	广元市	乐山市	凉山州	泸州市	眉山市	绵阳市	南充市	内江市	攀枝花市	绵竹市
政府	1	1	1	1	1	1	1	1	2	0	1	1	1	0	1	1	1	1	1	1	1	1	1	1	1	1	1	3	0	2	1	1	2	1	6	34	13	9	15	5	4	22	3	6	15	23	17	7	1
合计	1	2		2		1	2		4				2			2		2		1	2		4				4		3			1	3		226
	福建省	甘肃省		广东省		贵州省	广西省		河北省				河南省			黑龙江省		江西省		江苏省	湖南省		辽宁省				内蒙古自治区		山东省			陕西省	山西省		四川省
	泉州市	陇南市	庆阳市	云浮市	梅州市	肖都匀市	贵港市	南宁市	廊坊市	石家庄市	邢台市	唐山市	许昌市	濮阳市	商丘市	大庆市	五常市	赣州市	九江市	盐城	益阳市	长沙市	大连市	盘锦市	锦州市	朝阳市	科左中旗	通辽市	菏泽	德州市	泰安市	华阴市	晋中市	运城市	巴中市	成都市	达州市	德阳市	广安市	广元市	乐山市	凉山州	泸州市	眉山市	绵阳市	南充市	内江市	攀枝花市	绵竹市
村民	0	0	0	0	0	0	0	0	0	0	1	0	0	0	0	0	0	0	0	0	0	0	0	0	0	0	0	0	2	0	0	0	0	1	0	1	0	0	0	2	0	2	1	1	1	0	1	1	0
合计	0	0		0		0	0		1				0			0		0		0	0		0				0		2			0	1		13
	福建省	甘肃省		广东省		贵州省	广西省		河北省				河南省			黑龙江省		江西省		江苏省	湖南省		辽宁省				内蒙古自治区		山东省			陕西省	山西省		四川省
	泉州市	陇南市	庆阳市	云浮市	梅州市	肖都匀市	贵港市	南宁市	廊坊市	石家庄市	邢台市	唐山市	许昌市	濮阳市	商丘市	大庆市	五常市	赣州市	九江市	盐城	益阳市	长沙市	大连市	盘锦市	锦州市	朝阳市	科左中旗	通辽市	菏泽	德州市	泰安市	华阴市	晋中市	运城市	巴中市	成都市	达州市	德阳市	广安市	广元市	乐山市	凉山州	泸州市	眉山市	绵阳市	南充市	内江市	攀枝花市	绵竹市
社会民间资本	0	0	0	0	0	0	0	0	0	1	1	0	0	1	0	0	0	0	0	0	0	1	0	0	0	0	0	0	0	1	0	0	1	2	1	4	2	0	3	1	1	4	0	1	2	2	1	1	0
合计	0	0		0		0	0		2				1			0		0		0	1		0				0		1			0	3		31
	福建省	甘肃省		广东省		贵州省	广西省		河北省				河南省			黑龙江省		江西省		江苏省	湖南省		辽宁省				内蒙古自治区		山东省			陕西省	山西省		四川省
	泉州市	陇南市	庆阳市	云浮市	梅州市	肖都匀市	贵港市	南宁市	廊坊市	石家庄市	邢台市	唐山市	许昌市	濮阳市	商丘市	大庆市	五常市	赣州市	九江市	盐城	益阳市	长沙市	大连市	盘锦市	锦州市	朝阳市	科左中旗	通辽市	菏泽	德州市	泰安市	华阴市	晋中市	运城市	巴中市	成都市	达州市	德阳市	广安市	广元市	乐山市	凉山州	泸州市	眉山市	绵阳市	南充市	内江市	攀枝花市	绵竹市
空	0	0	0	0	0	0	0	0	0	1	0	0	0	0	0	0	0	0	0	0	0	0	0	0	0	0	0	0	0	0	0	0	1	0	0	2	1	1	0	0	1	0	2	0	2	0	0	1	0
合计	0	0		0		0	0		1				0			0		0		0	0		0				0		0			0	1		14
性别分布
	政府	村民	社会民间资本	空	合计
男	165	11	23	10	209
女	124	9	19	13	165
空	8	1	1	1	11
合计	297	21	43	24	385
年龄分布
	政府	村民	社会民间资本	空	合计
20岁以下	29	1	4	5	39
20-30岁	199	18	34	17	268
30-40岁	32	0	5	2	39
40-50岁	22	0	0	0	22
50-60岁	6	0	0	0	6
60岁以上	1	0	0	0	1
空	8	2	0	0	10
合计	297	21	43	24	385
收入分布（近三年平均收入）
	政府	村民	社会民间资本	空	合计
1-5万	157	11	19	7	194
5-10万	57	5	13	4	79
10-20万	22	1	3	2	28
20万以上	11	0	1	0	12
空	50	4	7	11	72
合计	297	21	43	24	385
[truncated: 16 more columns]

## Sheet: 17.6
垃圾站由谁出资建设	政府	村民	社会民间资本	空	总计
频数	291	37	34	20	382
地区分布
	福建省	甘肃省		广东省		贵州省	广西省		河北省				河南省			黑龙江省		江西省		江苏省	湖南省		辽宁省				内蒙古自治区		山东省			陕西省	山西省		四川省
	泉州市	陇南市	庆阳市	云浮市	梅州市	肖都匀市	贵港市	南宁市	廊坊市	石家庄市	邢台市	唐山市	许昌市	濮阳市	商丘市	大庆市	五常市	赣州市	九江市	盐城	益阳市	长沙市	大连市	盘锦市	锦州市	朝阳市	科左中旗	通辽市	菏泽	德州市	泰安市	华阴市	晋中市	运城市	巴中市	成都市	达州市	德阳市	广安市	广元市	乐山市	凉山州	泸州市	眉山市	绵阳市	南充市	内江市	攀枝花市	绵竹市
政府	1	1	0	1	1	1	1	1	2	1	1	1	1	0	1	0	1	1	1	1	1	0	1	0	1	1	1	3	2	2	1	1	1	1	7	30	15	7	17	5	6	20	3	7	12	23	17	7	1
合计	1	1		2		1	2		5				2			1		2		1	1		3				4		5			1	2		224
	福建省	甘肃省		广东省		贵州省	广西省		河北省				河南省			黑龙江省		江西省		江苏省	湖南省		辽宁省				内蒙古自治区		山东省			陕西省	山西省		四川省
	泉州市	陇南市	庆阳市	云浮市	梅州市	肖都匀市	贵港市	南宁市	廊坊市	石家庄市	邢台市	唐山市	许昌市	濮阳市	商丘市	大庆市	五常市	赣州市	九江市	盐城	益阳市	长沙市	大连市	盘锦市	锦州市	朝阳市	科左中旗	通辽市	菏泽	德州市	泰安市	华阴市	晋中市	运城市	巴中市	成都市	达州市	德阳市	广安市	广元市	乐山市	凉山州	泸州市	眉山市	绵阳市	南充市	内江市	攀枝花市	绵竹市
村民	0	0	1	0	0	0	0	0	0	0	0	0	0	0	0	1	0	0	0	0	0	0	0	0	0	0	0	0	0	0	0	0	1	1	0	5	1	3	2	0	0	1	0	0	4	0	1	2	0
合计	0	1		0		0	0		0				0			1		0		0	0		0				0		0			0	2		25
	福建省	甘肃省		广东省		贵州省	广西省		河北省				河南省			黑龙江省		江西省		江苏省	湖南省		辽宁省				内蒙古自治区		山东省			陕西省	山西省		四川省
	泉州市	陇南市	庆阳市	云浮市	梅州市	肖都匀市	贵港市	南宁市	廊坊市	石家庄市	邢台市	唐山市	许昌市	濮阳市	商丘市	大庆市	五常市	赣州市	九江市	盐城	益阳市	长沙市	大连市	盘锦市	锦州市	朝阳市	科左中旗	通辽市	菏泽	德州市	泰安市	华阴市	晋中市	运城市	巴中市	成都市	达州市	德阳市	广安市	广元市	乐山市	凉山州	泸州市	眉山市	绵阳市	南充市	内江市	攀枝花市	绵竹市
社会民间资本	0	0	0	0	0	0	0	0	0	0	0	0	0	1	0	0	0	0	0	0	0	1	0	1	0	0	0	0	0	1	0	0	1	1	0	4	1	1	0	2	0	6	1	0	2	3	0	1	0
合计	0	0		0		0	0		0				1			0		0		0	1		1				0		1			0	2		26
	福建省	甘肃省		广东省		贵州省	广西省		河北省				河南省			黑龙江省		江西省		江苏省	湖南省		辽宁省				内蒙古自治区		山东省			陕西省	山西省		四川省
	泉州市	陇南市	庆阳市	云浮市	梅州市	肖都匀市	贵港市	南宁市	廊坊市	石家庄市	邢台市	唐山市	许昌市	濮阳市	商丘市	大庆市	五常市	赣州市	九江市	盐城	益阳市	长沙市	大连市	盘锦市	锦州市	朝阳市	科左中旗	通辽市	菏泽	德州市	泰安市	华阴市	晋中市	运城市	巴中市	成都市	达州市	德阳市	广安市	广元市	乐山市	凉山州	泸州市	眉山市	绵阳市	南充市	内江市	攀枝花市	绵竹市
空	0	0	0	0	0	0	0	0	0	1	0	0	0	0	0	0	0	0	0	0	0	0	0	0	0	0	0	0	0	0	0	0	1	0	0	3	0	0	0	0	0	0	2	0	2	0	0	0	0
合计	0	0		0		0	0		1				0			0		0		0	0		0				0		0			0	1		11
性别分布
	政府	村民	社会民间资本	空	合计
男	165	16	18	8	207
女	118	19	15	12	164
空	8	2	1	0	11
合计	291	37	34	20	382
年龄分布
	政府	村民	社会民间资本	空	合计
20岁以下	28	2	7	3	40
20-30岁	200	27	22	14	263
30-40岁	32	2	3	2	39
40-50岁	17	4	1	1	23
50-60岁	5	0	1	0	6
60岁以上	1	0	0	0	1
空	8	2	0	0	10
合计	291	37	34	20	382
收入分布（近三年平均收入）
	政府	村民	社会民间资本	空	合计
1-5万	155	18	19	5	197
5-10万	54	10	7	4	75
10-20万	24	1	2	1	28
20万以上	8	3	1	0	12
空	50	5	5	10	70
合计	291	37	34	20	382
[truncated: 16 more columns]

## Sheet: 17.7
污水处理厂由谁出资建设	政府	村民	社会民间资本	空	总计
频数	306	14	35	22	377
地区分布
	福建省	甘肃省		广东省		贵州省	广西省		河北省				河南省			黑龙江省		江西省		江苏省	湖南省		辽宁省				内蒙古自治区		山东省			陕西省	山西省		四川省
	泉州市	陇南市	庆阳市	云浮市	梅州市	肖都匀市	贵港市	南宁市	廊坊市	石家庄市	邢台市	唐山市	许昌市	濮阳市	商丘市	大庆市	五常市	赣州市	九江市	盐城	益阳市	长沙市	大连市	盘锦市	锦州市	朝阳市	科左中旗	通辽市	菏泽	德州市	泰安市	华阴市	晋中市	运城市	巴中市	成都市	达州市	德阳市	广安市	广元市	乐山市	凉山州	泸州市	眉山市	绵阳市	南充市	内江市	攀枝花市	绵竹市
政府	1	1	1	1	1	1	1	1	2	1	1	1	1	1	1	1	1	1	1	1	1	0	1	0	1	1	1	3	2	2	1	1	2	0	7	32	15	7	17	7	4	23	3	6	15	24	17	7	1
合计	1	2		2		1	2		5				3			2		2		1	1		3				4		5			1	2		233
	福建省	甘肃省		广东省		贵州省	广西省		河北省				河南省			黑龙江省		江西省		江苏省	湖南省		辽宁省				内蒙古自治区		山东省			陕西省	山西省		四川省
	泉州市	陇南市	庆阳市	云浮市	梅州市	肖都匀市	贵港市	南宁市	廊坊市	石家庄市	邢台市	唐山市	许昌市	濮阳市	商丘市	大庆市	五常市	赣州市	九江市	盐城	益阳市	长沙市	大连市	盘锦市	锦州市	朝阳市	科左中旗	通辽市	菏泽	德州市	泰安市	华阴市	晋中市	运城市	巴中市	成都市	达州市	德阳市	广安市	广元市	乐山市	凉山州	泸州市	眉山市	绵阳市	南充市	内江市	攀枝花市	绵竹市
村民	0	0	0	0	0	0	0	0	0	0	0	0	0	0	0	0	0	0	0	0	0	0	0	0	0	0	0	0	0	0	0	0	0	0	0	1	0	0	2	0	0	0	0	1	1	0	1	2	0
合计	0	0		0		0	0		0				0			0		0		0	0		0				0		0			0	0		11
	福建省	甘肃省		广东省		贵州省	广西省		河北省				河南省			黑龙江省		江西省		江苏省	湖南省		辽宁省				内蒙古自治区		山东省			陕西省	山西省		四川省
	泉州市	陇南市	庆阳市	云浮市	梅州市	肖都匀市	贵港市	南宁市	廊坊市	石家庄市	邢台市	唐山市	许昌市	濮阳市	商丘市	大庆市	五常市	赣州市	九江市	盐城	益阳市	长沙市	大连市	盘锦市	锦州市	朝阳市	科左中旗	通辽市	菏泽	德州市	泰安市	华阴市	晋中市	运城市	巴中市	成都市	达州市	德阳市	广安市	广元市	乐山市	凉山州	泸州市	眉山市	绵阳市	南充市	内江市	攀枝花市	绵竹市
社会民间资本	0	0	0	0	0	0	0	0	0	0	0	0	0	0	0	0	0	0	0	0	0	1	0	1	0	0	0	0	0	1	0	0	1	1	0	7	1	3	0	0	2	2	1	0	2	1	1	1	0
合计	0	0		0		0	0		0				0			0		0		0	1		1				0		1			0	2		26
	福建省	甘肃省		广东省		贵州省	广西省		河北省				河南省			黑龙江省		江西省		江苏省	湖南省		辽宁省				内蒙古自治区		山东省			陕西省	山西省		四川省
	泉州市	陇南市	庆阳市	云浮市	梅州市	肖都匀市	贵港市	南宁市	廊坊市	石家庄市	邢台市	唐山市	许昌市	濮阳市	商丘市	大庆市	五常市	赣州市	九江市	盐城	益阳市	长沙市	大连市	盘锦市	锦州市	朝阳市	科左中旗	通辽市	菏泽	德州市	泰安市	华阴市	晋中市	运城市	巴中市	成都市	达州市	德阳市	广安市	广元市	乐山市	凉山州	泸州市	眉山市	绵阳市	南充市	内江市	攀枝花市	绵竹市
空	0	0	0	0	0	0	0	0	0	1	0	0	0	0	0	0	0	0	0	0	0	0	0	0	0	0	0	0	0	0	0	0	1	1	0	2	0	0	0	0	0	1	2	0	2	0	0	0	0
合计	0	0		0		0	0		1				0			0		0		0	0		0				0		0			0	2		12
性别分布
	政府	村民	社会民间资本	空	合计
男	169	7	19	10	205
女	127	5	15	12	159
空	10	0	1	0	11
合计	306	12	35	22	375
年龄分布
	政府	村民	社会民间资本	空	合计
20岁以下	34	0	2	3	39
20-30岁	204	14	27	16	261
30-40岁	33	0	3	2	38
40-50岁	18	0	3	1	22
50-60岁	6	0	0	0	6
60岁以上	1	0	0	0	1
空	10	0	0	0	10
合计	306	14	35	22	377
收入分布（近三年平均收入）
	政府	村民	社会民间资本	空	合计
1-5万	162	4	22	6	194
5-10万	61	4	3	5	73
10-20万	23	2	2	1	28
20万以上	9	0	2	0	11
空	51	4	6	10	71
合计	306	14	35	22	377
[truncated: 16 more columns]

## Sheet: 17.8
公厕建设改造 由谁出资建设	政府	村民	社会民间资本	空	总计
频数	269	51	39	22	381
地区分布
	福建省	甘肃省		广东省		贵州省	广西省		河北省				河南省			黑龙江省		江西省		江苏省	湖南省		辽宁省				内蒙古自治区		山东省			陕西省	山西省		四川省
	泉州市	陇南市	庆阳市	云浮市	梅州市	肖都匀市	贵港市	南宁市	廊坊市	石家庄市	邢台市	唐山市	许昌市	濮阳市	商丘市	大庆市	五常市	赣州市	九江市	盐城	益阳市	长沙市	大连市	盘锦市	锦州市	朝阳市	科左中旗	通辽市	菏泽	德州市	泰安市	华阴市	晋中市	运城市	巴中市	成都市	达州市	德阳市	广安市	广元市	乐山市	凉山州	泸州市	眉山市	绵阳市	南充市	内江市	攀枝花市	绵竹市
政府	0	1	0	0	0	1	1	0	2	1	1	1	0	1	1	1	1	0	0	1	1	1	0	1	1	1	1	3	2	2	0	1	2	1	7	29	14	5	15	5	6	19	3	4	14	22	13	6	1
合计	0	1		0		1	1		5				2			2		0		1	2		3				4		4			1	3		210
	福建省	甘肃省		广东省		贵州省	广西省		河北省				河南省			黑龙江省		江西省		江苏省	湖南省		辽宁省				内蒙古自治区		山东省			陕西省	山西省		四川省
	泉州市	陇南市	庆阳市	云浮市	梅州市	肖都匀市	贵港市	南宁市	廊坊市	石家庄市	邢台市	唐山市	许昌市	濮阳市	商丘市	大庆市	五常市	赣州市	九江市	盐城	益阳市	长沙市	大连市	盘锦市	锦州市	朝阳市	科左中旗	通辽市	菏泽	德州市	泰安市	华阴市	晋中市	运城市	巴中市	成都市	达州市	德阳市	广安市	广元市	乐山市	凉山州	泸州市	眉山市	绵阳市	南充市	内江市	攀枝花市	绵竹市
村民	1	0	1	1	1	0	0	1	0	0	0	0	1	0	0	0	0	1	0	0	0	0	0	0	0	0	0	0	0	0	1	0	0	1	0	7	1	2	2	1	0	7	0	1	0	2	4	2	0
合计	1	1		2		0	1		0				1			0		1		0	0		0				0		1			0	1		33
	福建省	甘肃省		广东省		贵州省	广西省		河北省				河南省			黑龙江省		江西省		江苏省	湖南省		辽宁省				内蒙古自治区		山东省			陕西省	山西省		四川省
	泉州市	陇南市	庆阳市	云浮市	梅州市	肖都匀市	贵港市	南宁市	廊坊市	石家庄市	邢台市	唐山市	许昌市	濮阳市	商丘市	大庆市	五常市	赣州市	九江市	盐城	益阳市	长沙市	大连市	盘锦市	锦州市	朝阳市	科左中旗	通辽市	菏泽	德州市	泰安市	华阴市	晋中市	运城市	巴中市	成都市	达州市	德阳市	广安市	广元市	乐山市	凉山州	泸州市	眉山市	绵阳市	南充市	内江市	攀枝花市	绵竹市
社会民间资本	0	0	0	0	0	0	0	0	0	0	0	0	0	0	0	0	0	0	1	0	0	1	1	0	0	0	0	0	0	1	0	0	1	0	0	2	1	2	2	1	0	0	1	3	3	1	4	2	0
合计	0	0		0		0	0		0				0			0		1		0	1		1				0		1			0	1		29
	福建省	甘肃省		广东省		贵州省	广西省		河北省				河南省			黑龙江省		江西省		江苏省	湖南省		辽宁省				内蒙古自治区		山东省			陕西省	山西省		四川省
	泉州市	陇南市	庆阳市	云浮市	梅州市	肖都匀市	贵港市	南宁市	廊坊市	石家庄市	邢台市	唐山市	许昌市	濮阳市	商丘市	大庆市	五常市	赣州市	九江市	盐城	益阳市	长沙市	大连市	盘锦市	锦州市	朝阳市	科左中旗	通辽市	菏泽	德州市	泰安市	华阴市	晋中市	运城市	巴中市	成都市	达州市	德阳市	广安市	广元市	乐山市	凉山州	泸州市	眉山市	绵阳市	南充市	内江市	攀枝花市	绵竹市
空	0	0	0	0	0	0	0	0	0	1	0	0	0	0	0	0	0	0	0	0	0	0	0	0	0	0	0	0	0	0	0	0	1	0	0	4	0	1	0	0	0	0	2	0	2	0	0	0	0
合计	0	0		0		0	0		1				0			0		0		0	0		0				0		0			0	1		12
性别分布
	政府	村民	社会民间资本	空	合计
男	145	34	17	10	206
女	114	16	22	12	164
空	10	1	0	0	11
合计	269	51	39	22	381
年龄分布
	政府	村民	社会民间资本	空	合计
20岁以下	29	3	4	10	46
20-30岁	178	42	29	12	261
30-40岁	30	3	3	0	36
40-50岁	16	2	3	0	21
50-60岁	6	0	0	0	6
60岁以上	1	0	0	0	1
空	9	1	0	0	10
合计	269	51	39	22	381
收入分布（近三年平均收入）
	政府	村民	社会民间资本	空	合计
1-5万	140	33	17	5	195
5-10万	55	7	6	4	72
10-20万	17	3	7	1	28
20万以上	11	0	1	0	12
空	46	8	8	12	74
合计	269	51	39	22	381
[truncated: 16 more columns]

## Sheet: 17.9
村庄规划、村容改造 由谁出资建设	政府	村民	社会民间资本	空	总计
频数	292	53	31	18	394
地区分布
	福建省	甘肃省		广东省		贵州省	广西省		河北省				河南省			黑龙江省		江西省		江苏省	湖南省		辽宁省				内蒙古自治区		山东省			陕西省	山西省		四川省
	泉州市	陇南市	庆阳市	云浮市	梅州市	肖都匀市	贵港市	南宁市	廊坊市	石家庄市	邢台市	唐山市	许昌市	濮阳市	商丘市	大庆市	五常市	赣州市	九江市	盐城	益阳市	长沙市	大连市	盘锦市	锦州市	朝阳市	科左中旗	通辽市	菏泽	德州市	泰安市	华阴市	晋中市	运城市	巴中市	成都市	达州市	德阳市	广安市	广元市	乐山市	凉山州	泸州市	眉山市	绵阳市	南充市	内江市	攀枝花市	绵竹市
政府	0	1	1	0	1	1	1	1	2	1	1	1	0	1	1	0	1	1	1	1	1	1	0	0	1	1	1	3	1	2	0	1	2	1	6	33	15	10	18	6	5	23	4	5	13	22	17	7	1
合计	0	2		1		1	2		5				2			1		2		1	2		2				4		3			1	3		230
	福建省	甘肃省		广东省		贵州省	广西省		河北省				河南省			黑龙江省		江西省		江苏省	湖南省		辽宁省				内蒙古自治区		山东省			陕西省	山西省		四川省
	泉州市	陇南市	庆阳市	云浮市	梅州市	肖都匀市	贵港市	南宁市	廊坊市	石家庄市	邢台市	唐山市	许昌市	濮阳市	商丘市	大庆市	五常市	赣州市	九江市	盐城	益阳市	长沙市	大连市	盘锦市	锦州市	朝阳市	科左中旗	通辽市	菏泽	德州市	泰安市	华阴市	晋中市	运城市	巴中市	成都市	达州市	德阳市	广安市	广元市	乐山市	凉山州	泸州市	眉山市	绵阳市	南充市	内江市	攀枝花市	绵竹市
村民	1	0	0	1	0	0	0	1	0	0	1	0	1	0	1	1	0	0	0	0	0	0	1	0	0	0	0	0	1	0	1	0	1	1	1	4	1	0	1	2	1	2	0	2	3	5	1	1	0
合计	1	0		1		0	1		1				2			1		0		0	0		1				0		2			0	2		33
	福建省	甘肃省		广东省		贵州省	广西省		河北省				河南省			黑龙江省		江西省		江苏省	湖南省		辽宁省				内蒙古自治区		山东省			陕西省	山西省		四川省
	泉州市	陇南市	庆阳市	云浮市	梅州市	肖都匀市	贵港市	南宁市	廊坊市	石家庄市	邢台市	唐山市	许昌市	濮阳市	商丘市	大庆市	五常市	赣州市	九江市	盐城	益阳市	长沙市	大连市	盘锦市	锦州市	朝阳市	科左中旗	通辽市	菏泽	德州市	泰安市	华阴市	晋中市	运城市	巴中市	成都市	达州市	德阳市	广安市	广元市	乐山市	凉山州	泸州市	眉山市	绵阳市	南充市	内江市	攀枝花市	绵竹市
社会民间资本	0	0	0	0	0	0	0	0	0	0	1	0	0	0	0	0	0	0	0	0	0	1	0	1	0	0	0	0	0	1	0	0	1	0	0	3	0	0	0	1	0	1	0	2	2	1	1	2	0
合计	0	0		0		0	0		1				0			0		0		0	1		1				0		1			0	1		21
	福建省	甘肃省		广东省		贵州省	广西省		河北省				河南省			黑龙江省		江西省		江苏省	湖南省		辽宁省				内蒙古自治区		山东省			陕西省	山西省		四川省
	泉州市	陇南市	庆阳市	云浮市	梅州市	肖都匀市	贵港市	南宁市	廊坊市	石家庄市	邢台市	唐山市	许昌市	濮阳市	商丘市	大庆市	五常市	赣州市	九江市	盐城	益阳市	长沙市	大连市	盘锦市	锦州市	朝阳市	科左中旗	通辽市	菏泽	德州市	泰安市	华阴市	晋中市	运城市	巴中市	成都市	达州市	德阳市	广安市	广元市	乐山市	凉山州	泸州市	眉山市	绵阳市	南充市	内江市	攀枝花市	绵竹市
空	0	0	0	0	0	0	0	0	0	1	0	0	0	0	0	0	0	0	0	0	0	0	0	0	0	0	0	0	0	0	0	0	1	0	0	2	0	0	0	0	0	0	2	0	2	0	0	0	0
合计	0	0		0		0	0		1				0			0		0		0	0		0				0		0			0	1		8
性别分布
	政府	村民	社会民间资本	空	合计
男	159	36	18	6	219
女	122	17	13	12	164
空	11	0	0	0	11
合计	292	53	31	18	394
年龄分布
	政府	村民	社会民间资本	空	合计
20岁以下	29	6	2	3	40
20-30岁	196	37	26	13	272
30-40岁	31	7	2	2	42
40-50岁	19	2	1	0	22
50-60岁	6	1	0	0	7
60岁以上	1	0	0	0	1
空	10	0	0	0	10
合计	292	53	31	18	394
收入分布（近三年平均收入）
	政府	村民	社会民间资本	空	合计
1-5万	155	31	13	3	202
5-10万	60	7	5	4	76
10-20万	22	3	3	1	29
20万以上	10	1	1	0	12
空	45	11	9	10	75
合计	292	53	31	18	394
[truncated: 16 more columns]

## Sheet: 17.10
通讯、通电、电视信号 由谁出资建设	政府	村民	社会民间资本	空	总计
频数	245	79	48	17	389
地区分布
	福建省	甘肃省		广东省		贵州省	广西省		河北省				河南省			黑龙江省		江西省		江苏省	湖南省		辽宁省				内蒙古自治区		山东省			陕西省	山西省		四川省
	泉州市	陇南市	庆阳市	云浮市	梅州市	肖都匀市	贵港市	南宁市	廊坊市	石家庄市	邢台市	唐山市	许昌市	濮阳市	商丘市	大庆市	五常市	赣州市	九江市	盐城	益阳市	长沙市	大连市	盘锦市	锦州市	朝阳市	科左中旗	通辽市	菏泽	德州市	泰安市	华阴市	晋中市	运城市	巴中市	成都市	达州市	德阳市	广安市	广元市	乐山市	凉山州	泸州市	眉山市	绵阳市	南充市	内江市	攀枝花市	绵竹市
政府	0	1	0	1	1	1	1	0	2	0	1	0	0	0	1	0	1	0	1	1	1	1	0	1	1	1	1	2	1	2	0	1	2	1	6	28	14	7	10	7	4	15	3	5	9	19	14	6	1
合计	0	1		2		1	1		3				1			1		1		1	2		3				3		3			1	3		187
	福建省	甘肃省		广东省		贵州省	广西省		河北省				河南省			黑龙江省		江西省		江苏省	湖南省		辽宁省				内蒙古自治区		山东省			陕西省	山西省		四川省
	泉州市	陇南市	庆阳市	云浮市	梅州市	肖都匀市	贵港市	南宁市	廊坊市	石家庄市	邢台市	唐山市	许昌市	濮阳市	商丘市	大庆市	五常市	赣州市	九江市	盐城	益阳市	长沙市	大连市	盘锦市	锦州市	朝阳市	科左中旗	通辽市	菏泽	德州市	泰安市	华阴市	晋中市	运城市	巴中市	成都市	达州市	德阳市	广安市	广元市	乐山市	凉山州	泸州市	眉山市	绵阳市	南充市	内江市	攀枝花市	绵竹市
村民	1	0	1	0	0	0	0	0	0	0	0	1	0	0	0	1	0	1	0	0	0	1	1	0	0	0	0	1	1	0	1	0	0	1	0	5	2	3	6	2	0	6	1	3	6	6	3	3	0
合计	1	1		0		0	0		1				0			1		1		0	1		1				1		2			0	1		59
	福建省	甘肃省		广东省		贵州省	广西省		河北省				河南省			黑龙江省		江西省		江苏省	湖南省		辽宁省				内蒙古自治区		山东省			陕西省	山西省		四川省
	泉州市	陇南市	庆阳市	云浮市	梅州市	肖都匀市	贵港市	南宁市	廊坊市	石家庄市	邢台市	唐山市	许昌市	濮阳市	商丘市	大庆市	五常市	赣州市	九江市	盐城	益阳市	长沙市	大连市	盘锦市	锦州市	朝阳市	科左中旗	通辽市	菏泽	德州市	泰安市	华阴市	晋中市	运城市	巴中市	成都市	达州市	德阳市	广安市	广元市	乐山市	凉山州	泸州市	眉山市	绵阳市	南充市	内江市	攀枝花市	绵竹市
社会民间资本	0	0	0	0	0	0	0	1	0	1	0	0	1	1	0	0	0	0	0	0	0	0	0	0	0	0	0	0	0	1	0	0	1	0	1	6	0	0	3	0	2	6	0	1	4	2	3	1	0
合计	0	0		0		0	1		1				2			0		0		0	0		0				0		1			0	1		38
	福建省	甘肃省		广东省		贵州省	广西省		河北省				河南省			黑龙江省		江西省		江苏省	湖南省		辽宁省				内蒙古自治区		山东省			陕西省	山西省		四川省
	泉州市	陇南市	庆阳市	云浮市	梅州市	肖都匀市	贵港市	南宁市	廊坊市	石家庄市	邢台市	唐山市	许昌市	濮阳市	商丘市	大庆市	五常市	赣州市	九江市	盐城	益阳市	长沙市	大连市	盘锦市	锦州市	朝阳市	科左中旗	通辽市	菏泽	德州市	泰安市	华阴市	晋中市	运城市	巴中市	成都市	达州市	德阳市	广安市	广元市	乐山市	凉山州	泸州市	眉山市	绵阳市	南充市	内江市	攀枝花市	绵竹市
空	0	0	0	0	0	0	0	0	0	1	0	0	0	0	0	0	0	0	0	0	0	0	0	0	0	0	0	0	0	0	0	0	1	0	0	2	0	0	1	0	0	0	2	0	2	0	0	0	0
合计	0	0		0		0	0		1				0			0		0		0	0		0				0		0			0	1		9
性别分布
	政府	村民	社会民间资本	空	合计
男	138	43	25	7	213
女	99	35	21	10	165
空	8	1	2	0	11
合计	245	79	48	17	389
年龄分布
	政府	村民	社会民间资本	空	合计
20岁以下	24	6	8	3	41
20-30岁	174	50	34	11	269
30-40岁	26	7	3	2	38
40-50岁	10	11	1	1	23
50-60岁	5	1	1	0	7
60岁以上	1	0	0	0	1
空	5	4	1	0	10
合计	245	79	48	17	389
收入分布（近三年平均收入）
	政府	村民	社会民间资本	空	合计
1-5万	130	42	24	3	199
5-10万	48	13	10	4	75
10-20万	20	1	5	1	27
20万以上	6	5	1	0	12
空	41	18	8	9	76
合计	245	79	48	17	389
[truncated: 16 more columns]

[truncated: 7 more sheets: 17.11, 17.12, 17.13, 17.14, 17.15, 17.16, 17.17]
