# Supplementary material for: Performance appraisal method for rural infrastructure construction based on public satisfaction
Source: PLoS One. 2018 Oct 4;13(10):e0204563. doi: 10.1371/journal.pone.0204563 (PMC6171859; doi:10.1371/journal.pone.0204563)
Supplement: S1 File — (ZIP) [file pone.0204563.s001.zip › ╬╩╛φ═│╝╞╘¡╩╝╩2╛▌/18╠Γ═│╝╞.xlsx]

## Sheet: 18.1
村内道路由谁来维护	政府	村委会	村民	专业的社会管理公司	空	总计
频数	104	200	88	31	17	440
地区分布
	福建省	甘肃省		广东省		贵州省	广西省		河北省				河南省			黑龙江省		江西省		江苏省	湖南省		辽宁省				内蒙古自治区		山东省			陕西省	山西省		四川省
	泉州市	陇南市	庆阳市	云浮市	梅州市	肖都匀市	贵港市	南宁市	廊坊市	石家庄市	邢台市	唐山市	许昌市	濮阳市	商丘市	大庆市	五常市	赣州市	九江市	盐城	益阳市	长沙市	大连市	盘锦市	锦州市	朝阳市	科左中旗	通辽市	菏泽	德州市	泰安市	华阴市	晋中市	运城市	巴中市	成都市	达州市	德阳市	广安市	广元市	乐山市	凉山州	泸州市	眉山市	绵阳市	南充市	内江市	攀枝花市	绵竹市
政府	0	1	0	0	0	1	1	0	2	0	0	1	0	1	1	0	1	1	0	1	1	1	0	0	0	0	1	3	0	2	0	0	2	0	2	13	3	3	4	2	2	7	2	1	2	7	4	0	1
合计	0	1		0		1	1		3				2			1		1		1	2		0				4		2			0	2		69
	福建省	甘肃省		广东省		贵州省	广西省		河北省				河南省			黑龙江省		江西省		江苏省	湖南省		辽宁省				内蒙古自治区		山东省			陕西省	山西省		四川省
	泉州市	陇南市	庆阳市	云浮市	梅州市	肖都匀市	贵港市	南宁市	廊坊市	石家庄市	邢台市	唐山市	许昌市	濮阳市	商丘市	大庆市	五常市	赣州市	九江市	盐城	益阳市	长沙市	大连市	盘锦市	锦州市	朝阳市	科左中旗	通辽市	菏泽	德州市	泰安市	华阴市	晋中市	运城市	巴中市	成都市	达州市	德阳市	广安市	广元市	乐山市	凉山州	泸州市	眉山市	绵阳市	南充市	内江市	攀枝花市	绵竹市
村委会	0	1	1	1	0	0	0	1	0	0	1	0	1	0	1	1	1	0	1	0	0	1	1	0	1	1	0	2	1	2	1	1	2	1	4	22	9	4	14	4	2	14	2	7	9	13	11	6	0
合计	0	2		1		0	1		1				2			2		1		0	1		3				2		4			1	3		153
	福建省	甘肃省		广东省		贵州省	广西省		河北省				河南省			黑龙江省		江西省		江苏省	湖南省		辽宁省				内蒙古自治区		山东省			陕西省	山西省		四川省
	泉州市	陇南市	庆阳市	云浮市	梅州市	肖都匀市	贵港市	南宁市	廊坊市	石家庄市	邢台市	唐山市	许昌市	濮阳市	商丘市	大庆市	五常市	赣州市	九江市	盐城	益阳市	长沙市	大连市	盘锦市	锦州市	朝阳市	科左中旗	通辽市	菏泽	德州市	泰安市	华阴市	晋中市	运城市	巴中市	成都市	达州市	德阳市	广安市	广元市	乐山市	凉山州	泸州市	眉山市	绵阳市	南充市	内江市	攀枝花市	绵竹市
村民	1	0	0	0	0	0	0	0	0	1	1	0	0	0	1	0	0	0	0	0	1	1	0	1	0	0	0	2	2	1	1	0	2	1	1	4	5	3	1	3	2	7	2	2	9	9	2	3	0
合计	1	0		0		0	0		2				1			0		0		0	2		1				2		4			0	3		63
	福建省	甘肃省		广东省		贵州省	广西省		河北省				河南省			黑龙江省		江西省		江苏省	湖南省		辽宁省				内蒙古自治区		山东省			陕西省	山西省		四川省
	泉州市	陇南市	庆阳市	云浮市	梅州市	肖都匀市	贵港市	南宁市	廊坊市	石家庄市	邢台市	唐山市	许昌市	濮阳市	商丘市	大庆市	五常市	赣州市	九江市	盐城	益阳市	长沙市	大连市	盘锦市	锦州市	朝阳市	科左中旗	通辽市	菏泽	德州市	泰安市	华阴市	晋中市	运城市	巴中市	成都市	达州市	德阳市	广安市	广元市	乐山市	凉山州	泸州市	眉山市	绵阳市	南充市	内江市	攀枝花市	绵竹市
专业的社会管理公司	0	1	0	0	1	0	0	0	0	0	0	0	0	0	1	0	0	0	0	0	1	0	0	0	0	0	0	2	0	1	0	0	2	1	0	4	1	0	0	1	0	0	0	1	1	4	4	0	0
合计	0	1		1		0	0		0				1			0		0		0	1		0				2		1			0	3		18
	福建省	甘肃省		广东省		贵州省	广西省		河北省				河南省			黑龙江省		江西省		江苏省	湖南省		辽宁省				内蒙古自治区		山东省			陕西省	山西省		四川省
	泉州市	陇南市	庆阳市	云浮市	梅州市	肖都匀市	贵港市	南宁市	廊坊市	石家庄市	邢台市	唐山市	许昌市	濮阳市	商丘市	大庆市	五常市	赣州市	九江市	盐城	益阳市	长沙市	大连市	盘锦市	锦州市	朝阳市	科左中旗	通辽市	菏泽	德州市	泰安市	华阴市	晋中市	运城市	巴中市	成都市	达州市	德阳市	广安市	广元市	乐山市	凉山州	泸州市	眉山市	绵阳市	南充市	内江市	攀枝花市	绵竹市
空	0	0	0	0	0	0	0	0	0	1	0	0	0	0	0	0	0	0	0	0	0	0	0	0	0	0	0	0	0	0	0	0	1	0	0	2	0	0	0	0	0	0	1	0	2	0	1	0	0
合计	0	0		0		0	0		1				0			0		0		0	0		0				0		0			0	1		8
性别分布
	政府	村维护	村民	专业的社会管理公司	空	合计
男	51	114	48	19	5	237
女	50	81	37	12	12	192
空	3	5	3	0	0	11
合计	104	200	88	31	17	440
年龄分布
	政府	村维护	村民	专业的社会管理公司	空	合计
20岁以下	7	14	15	0	3	39
20-30岁	73	140	60	23	12	308
30-40岁	16	20	8	6	2	52
40-50岁	5	14	2	1	0	22
50-60岁	1	5	1	1	0	8
60岁以上	0	1	0	0	0	1
空	2	6	2	0	0	10
合计	104	200	88	31	17	440
收入分布（近三年平均收入）
	政府	村维护	村民	专业的社会管理公司	空	合计
1-5万	54	103	50	12	2	221
5-10万	21	40	13	7	4	85
10-20万	11	13	2	4	1	31
20万以上	4	8	2	1	0	15
空	14	36	21	7	10	88
合计	104	200	88	31	17	440
[truncated: 16 more columns]

## Sheet: 18.2
村村道路由谁来维护	政府	村委会	村民	专业的社会管理公司	空	总计
频数	154	171	44	45	17	431
地区分布
	福建省	甘肃省		广东省		贵州省	广西省		河北省				河南省			黑龙江省		江西省		江苏省	湖南省		辽宁省				内蒙古自治区		山东省			陕西省	山西省		四川省
	泉州市	陇南市	庆阳市	云浮市	梅州市	肖都匀市	贵港市	南宁市	廊坊市	石家庄市	邢台市	唐山市	许昌市	濮阳市	商丘市	大庆市	五常市	赣州市	九江市	盐城	益阳市	长沙市	大连市	盘锦市	锦州市	朝阳市	科左中旗	通辽市	菏泽	德州市	泰安市	华阴市	晋中市	运城市	巴中市	成都市	达州市	德阳市	广安市	广元市	乐山市	凉山州	泸州市	眉山市	绵阳市	南充市	内江市	攀枝花市	绵竹市
政府	0	0	1	1	0	0	1	1	2	0	0	1	0	0	1	0	1	1	1	1	1	1	0	0	0	0	0	3	0	2	1	0	2	0	4	22	9	4	9	2	3	11	2	2	2	10	8	4	1
合计	0	1		1		0	2		3				1			1		2		1	2		0				3		3			0	2		115
	福建省	甘肃省		广东省		贵州省	广西省		河北省				河南省			黑龙江省		江西省		江苏省	湖南省		辽宁省				内蒙古自治区		山东省			陕西省	山西省		四川省
	泉州市	陇南市	庆阳市	云浮市	梅州市	肖都匀市	贵港市	南宁市	廊坊市	石家庄市	邢台市	唐山市	许昌市	濮阳市	商丘市	大庆市	五常市	赣州市	九江市	盐城	益阳市	长沙市	大连市	盘锦市	锦州市	朝阳市	科左中旗	通辽市	菏泽	德州市	泰安市	华阴市	晋中市	运城市	巴中市	成都市	达州市	德阳市	广安市	广元市	乐山市	凉山州	泸州市	眉山市	绵阳市	南充市	内江市	攀枝花市	绵竹市
村委会	0	1	0	0	0	1	0	0	0	1	1	0	1	0	1	0	0	0	0	0	1	1	1	1	1	1	1	2	1	1	1	1	2	1	3	13	5	6	9	5	3	13	1	5	14	12	8	2	0
合计	0	1		0		1	0		2				2			0		0		0	2		4				3		3			1	3		127
	福建省	甘肃省		广东省		贵州省	广西省		河北省				河南省			黑龙江省		江西省		江苏省	湖南省		辽宁省				内蒙古自治区		山东省			陕西省	山西省		四川省
	泉州市	陇南市	庆阳市	云浮市	梅州市	肖都匀市	贵港市	南宁市	廊坊市	石家庄市	邢台市	唐山市	许昌市	濮阳市	商丘市	大庆市	五常市	赣州市	九江市	盐城	益阳市	长沙市	大连市	盘锦市	锦州市	朝阳市	科左中旗	通辽市	菏泽	德州市	泰安市	华阴市	晋中市	运城市	巴中市	成都市	达州市	德阳市	广安市	广元市	乐山市	凉山州	泸州市	眉山市	绵阳市	南充市	内江市	攀枝花市	绵竹市
村民	1	1	0	0	0	0	0	0	0	0	0	0	0	0	0	0	0	0	0	0	1	0	0	0	0	0	0	2	2	1	1	0	1	1	0	1	2	0	1	2	0	3	2	1	4	4	1	2	0
合计	1	1		0		0	0		0				0			0		0		0	1		0				2		4			0	2		28
	福建省	甘肃省		广东省		贵州省	广西省		河北省				河南省			黑龙江省		江西省		江苏省	湖南省		辽宁省				内蒙古自治区		山东省			陕西省	山西省		四川省
	泉州市	陇南市	庆阳市	云浮市	梅州市	肖都匀市	贵港市	南宁市	廊坊市	石家庄市	邢台市	唐山市	许昌市	濮阳市	商丘市	大庆市	五常市	赣州市	九江市	盐城	益阳市	长沙市	大连市	盘锦市	锦州市	朝阳市	科左中旗	通辽市	菏泽	德州市	泰安市	华阴市	晋中市	运城市	巴中市	成都市	达州市	德阳市	广安市	广元市	乐山市	凉山州	泸州市	眉山市	绵阳市	南充市	内江市	攀枝花市	绵竹市
专业的社会管理公司	0	0	0	0	1	0	0	0	0	0	1	0	0	1	1	1	0	0	0	0	1	1	0	0	0	0	0	2	0	1	0	0	2	1	0	7	2	0	1	1	0	1	0	1	1	4	3	1	0
合计	0	0		1		0	0		1				2			1		0		0	2		0				2		1			0	3		28
	福建省	甘肃省		广东省		贵州省	广西省		河北省				河南省			黑龙江省		江西省		江苏省	湖南省		辽宁省				内蒙古自治区		山东省			陕西省	山西省		四川省
	泉州市	陇南市	庆阳市	云浮市	梅州市	肖都匀市	贵港市	南宁市	廊坊市	石家庄市	邢台市	唐山市	许昌市	濮阳市	商丘市	大庆市	五常市	赣州市	九江市	盐城	益阳市	长沙市	大连市	盘锦市	锦州市	朝阳市	科左中旗	通辽市	菏泽	德州市	泰安市	华阴市	晋中市	运城市	巴中市	成都市	达州市	德阳市	广安市	广元市	乐山市	凉山州	泸州市	眉山市	绵阳市	南充市	内江市	攀枝花市	绵竹市
空	0	0	0	0	0	0	0	0	0	1	0	0	0	0	0	0	0	0	0	0	0	0	0	0	0	0	0	0	0	0	0	0	1	0	0	2	0	0	0	0	0	0	1	0	2	0	1	0	0
合计	0	0		0		0	0		1				0			0		0		0	0		0				0		0			0	1		8
性别分布
	政府	村委会	村民	专业的社会管理公司	空	合计
男	83	92	22	27	5	229
女	64	75	22	18	12	191
空	7	4	0	0	0	11
合计	154	171	44	45	17	431
年龄分布
	政府	村委会	村民	专业的社会管理公司	空	合计
20岁以下	9	19	3	5	3	39
20-30岁	109	117	34	30	12	302
30-40岁	19	17	5	7	2	50
40-50岁	9	10	1	2	0	22
50-60岁	3	2	1	1	0	7
60岁以上	0	1	0	0	0	1
空	5	5	0	0	0	10
合计	154	171	44	45	17	431
收入分布（近三年平均收入）
	政府	村委会	村民	专业的社会管理公司	空	合计
1-5万	79	87	29	20	2	217
5-10万	35	29	6	10	4	84
10-20万	12	11	2	6	1	32
20万以上	8	4	0	3	0	15
空	20	40	7	6	10	83
合计	154	171	44	45	17	431
[truncated: 16 more columns]

## Sheet: 18.3
村乡道路由谁来维护	政府	村委会	村民	专业的社会管理公司	空	总计
频数	192	128	45	44	18	427
地区分布
	福建省	甘肃省		广东省		贵州省	广西省		河北省				河南省			黑龙江省		江西省		江苏省	湖南省		辽宁省				内蒙古自治区		山东省			陕西省	山西省		四川省
	泉州市	陇南市	庆阳市	云浮市	梅州市	肖都匀市	贵港市	南宁市	廊坊市	石家庄市	邢台市	唐山市	许昌市	濮阳市	商丘市	大庆市	五常市	赣州市	九江市	盐城	益阳市	长沙市	大连市	盘锦市	锦州市	朝阳市	科左中旗	通辽市	菏泽	德州市	泰安市	华阴市	晋中市	运城市	巴中市	成都市	达州市	德阳市	广安市	广元市	乐山市	凉山州	泸州市	眉山市	绵阳市	南充市	内江市	攀枝花市	绵竹市
政府	0	0	1	1	0	1	1	1	2	0	1	1	0	0	1	1	1	1	1	1	1	1	0	1	0	1	0	3	0	2	1	1	2	0	5	20	10	4	10	3	6	18	1	3	8	16	7	3	0
合计	0	1		1		1	2		4				1			2		2		1	2		2				3		3			1	2		145
	福建省	甘肃省		广东省		贵州省	广西省		河北省				河南省			黑龙江省		江西省		江苏省	湖南省		辽宁省				内蒙古自治区		山东省			陕西省	山西省		四川省
	泉州市	陇南市	庆阳市	云浮市	梅州市	肖都匀市	贵港市	南宁市	廊坊市	石家庄市	邢台市	唐山市	许昌市	濮阳市	商丘市	大庆市	五常市	赣州市	九江市	盐城	益阳市	长沙市	大连市	盘锦市	锦州市	朝阳市	科左中旗	通辽市	菏泽	德州市	泰安市	华阴市	晋中市	运城市	巴中市	成都市	达州市	德阳市	广安市	广元市	乐山市	凉山州	泸州市	眉山市	绵阳市	南充市	内江市	攀枝花市	绵竹市
村委会	0	1	0	0	0	0	0	0	0	1	0	0	1	0	1	0	1	0	0	0	1	1	1	0	1	0	1	2	1	1	1	0	1	0	2	15	4	3	8	4	0	7	2	4	9	8	7	1	1
合计	0	1		0		0	0		1				2			1		0		0	2		2				3		3			0	1		93
	福建省	甘肃省		广东省		贵州省	广西省		河北省				河南省			黑龙江省		江西省		江苏省	湖南省		辽宁省				内蒙古自治区		山东省			陕西省	山西省		四川省
	泉州市	陇南市	庆阳市	云浮市	梅州市	肖都匀市	贵港市	南宁市	廊坊市	石家庄市	邢台市	唐山市	许昌市	濮阳市	商丘市	大庆市	五常市	赣州市	九江市	盐城	益阳市	长沙市	大连市	盘锦市	锦州市	朝阳市	科左中旗	通辽市	菏泽	德州市	泰安市	华阴市	晋中市	运城市	巴中市	成都市	达州市	德阳市	广安市	广元市	乐山市	凉山州	泸州市	眉山市	绵阳市	南充市	内江市	攀枝花市	绵竹市
村民	1	1	0	0	0	0	0	0	0	0	0	0	0	0	0	0	0	0	0	0	1	0	0	0	0	0	0	2	2	1	1	0	1	0	0	2	3	3	1	1	0	2	2	0	3	4	1	3	0
合计	1	1		0		0	0		0				0			0		0		0	1		0				2		4			0	1		31
	福建省	甘肃省		广东省		贵州省	广西省		河北省				河南省			黑龙江省		江西省		江苏省	湖南省		辽宁省				内蒙古自治区		山东省			陕西省	山西省		四川省
	泉州市	陇南市	庆阳市	云浮市	梅州市	肖都匀市	贵港市	南宁市	廊坊市	石家庄市	邢台市	唐山市	许昌市	濮阳市	商丘市	大庆市	五常市	赣州市	九江市	盐城	益阳市	长沙市	大连市	盘锦市	锦州市	朝阳市	科左中旗	通辽市	菏泽	德州市	泰安市	华阴市	晋中市	运城市	巴中市	成都市	达州市	德阳市	广安市	广元市	乐山市	凉山州	泸州市	眉山市	绵阳市	南充市	内江市	攀枝花市	绵竹市
专业的社会管理公司	0	0	0	0	1	0	0	0	0	0	0	0	0	1	1	0	0	0	0	0	1	1	0	0	0	0	0	2	0	1	0	0	2	2	0	5	1	0	1	1	0	1	0	2	1	2	3	2	0
合计	0	0		1		0	0		0				2			0		0		0	2		0				2		1			0	4		26
	福建省	甘肃省		广东省		贵州省	广西省		河北省				河南省			黑龙江省		江西省		江苏省	湖南省		辽宁省				内蒙古自治区		山东省			陕西省	山西省		四川省
	泉州市	陇南市	庆阳市	云浮市	梅州市	肖都匀市	贵港市	南宁市	廊坊市	石家庄市	邢台市	唐山市	许昌市	濮阳市	商丘市	大庆市	五常市	赣州市	九江市	盐城	益阳市	长沙市	大连市	盘锦市	锦州市	朝阳市	科左中旗	通辽市	菏泽	德州市	泰安市	华阴市	晋中市	运城市	巴中市	成都市	达州市	德阳市	广安市	广元市	乐山市	凉山州	泸州市	眉山市	绵阳市	南充市	内江市	攀枝花市	绵竹市
空	0	0	0	0	0	0	0	0	0	1	0	0	0	0	0	0	0	0	0	0	0	0	0	0	0	0	0	0	0	0	0	0	1	0	0	2	0	0	0	0	0	0	1	0	2	1	1	0	0
合计	0	0		0		0	0		1				0			0		0		0	0		0				0		0			0	1		9
性别分布
	政府	村委会	村民	专业的社会管理公司	空	合计
男	113	62	20	25	6	226
女	72	63	24	19	12	190
空	7	3	1	0	0	11
合计	192	128	45	44	18	427
年龄分布
	政府	村委会	村民	专业的社会管理公司	空	合计
20岁以下	17	12	4	4	3	40
20-30岁	134	89	32	30	12	297
30-40岁	22	14	5	7	2	50
40-50岁	9	8	2	2	1	22
50-60岁	4	2	0	1	0	7
60岁以上	0	1	0	0	0	1
空	6	2	2	0	0	10
合计	192	128	45	44	18	427
收入分布（近三年平均收入）
	政府	村委会	村民	专业的社会管理公司	空	合计
1-5万	93	74	31	20	2	220
5-10万	45	15	5	11	4	80
10-20万	16	8	2	5	1	32
20万以上	9	4	0	2	0	15
空	29	27	7	6	11	80
合计	192	128	45	44	18	427
[truncated: 16 more columns]

## Sheet: 18.4
饮水井 由谁来维护	政府	村委会	村民	专业的社会管理公司	空	总计
频数	118	135	103	45	19	420
地区分布
	福建省	甘肃省		广东省		贵州省	广西省		河北省				河南省			黑龙江省		江西省		江苏省	湖南省		辽宁省				内蒙古自治区		山东省			陕西省	山西省		四川省
	泉州市	陇南市	庆阳市	云浮市	梅州市	肖都匀市	贵港市	南宁市	廊坊市	石家庄市	邢台市	唐山市	许昌市	濮阳市	商丘市	大庆市	五常市	赣州市	九江市	盐城	益阳市	长沙市	大连市	盘锦市	锦州市	朝阳市	科左中旗	通辽市	菏泽	德州市	泰安市	华阴市	晋中市	运城市	巴中市	成都市	达州市	德阳市	广安市	广元市	乐山市	凉山州	泸州市	眉山市	绵阳市	南充市	内江市	攀枝花市	绵竹市
政府	0	0	0	0	1	1	1	0	2	0	0	0	0	0	0	0	1	0	1	1	1	0	1	0	0	1	1	2	0	2	0	0	2	0	3	19	1	5	8	2	3	7	2	2	2	8	5	0	1
合计	0	0		1		1	1		2				0			1		1		1	1		2				3		2			0	2		84
	福建省	甘肃省		广东省		贵州省	广西省		河北省				河南省			黑龙江省		江西省		江苏省	湖南省		辽宁省				内蒙古自治区		山东省			陕西省	山西省		四川省
	泉州市	陇南市	庆阳市	云浮市	梅州市	肖都匀市	贵港市	南宁市	廊坊市	石家庄市	邢台市	唐山市	许昌市	濮阳市	商丘市	大庆市	五常市	赣州市	九江市	盐城	益阳市	长沙市	大连市	盘锦市	锦州市	朝阳市	科左中旗	通辽市	菏泽	德州市	泰安市	华阴市	晋中市	运城市	巴中市	成都市	达州市	德阳市	广安市	广元市	乐山市	凉山州	泸州市	眉山市	绵阳市	南充市	内江市	攀枝花市	绵竹市
村委会	0	1	1	1	0	0	0	0	0	0	1	1	0	0	0	1	0	0	0	0	1	0	0	0	1	0	0	2	1	1	1	1	1	0	2	13	6	2	7	2	2	12	1	5	7	11	6	6	0
合计	0	2		1		0	0		2				0			1		0		0	1		1				2		3			1	1		105
	福建省	甘肃省		广东省		贵州省	广西省		河北省				河南省			黑龙江省		江西省		江苏省	湖南省		辽宁省				内蒙古自治区		山东省			陕西省	山西省		四川省
	泉州市	陇南市	庆阳市	云浮市	梅州市	肖都匀市	贵港市	南宁市	廊坊市	石家庄市	邢台市	唐山市	许昌市	濮阳市	商丘市	大庆市	五常市	赣州市	九江市	盐城	益阳市	长沙市	大连市	盘锦市	锦州市	朝阳市	科左中旗	通辽市	菏泽	德州市	泰安市	华阴市	晋中市	运城市	巴中市	成都市	达州市	德阳市	广安市	广元市	乐山市	凉山州	泸州市	眉山市	绵阳市	南充市	内江市	攀枝花市	绵竹市
村民	1	1	0	0	0	0	0	1	0	1	0	0	1	0	0	0	0	1	0	0	1	1	0	1	0	0	0	1	1	1	1	0	1	0	1	5	9	0	3	5	1	7	2	2	9	9	7	3	0
合计	1	1		0		0	1		1				1			0		1		0	2		1				1		3			0	1		78
	福建省	甘肃省		广东省		贵州省	广西省		河北省				河南省			黑龙江省		江西省		江苏省	湖南省		辽宁省				内蒙古自治区		山东省			陕西省	山西省		四川省
	泉州市	陇南市	庆阳市	云浮市	梅州市	肖都匀市	贵港市	南宁市	廊坊市	石家庄市	邢台市	唐山市	许昌市	濮阳市	商丘市	大庆市	五常市	赣州市	九江市	盐城	益阳市	长沙市	大连市	盘锦市	锦州市	朝阳市	科左中旗	通辽市	菏泽	德州市	泰安市	华阴市	晋中市	运城市	巴中市	成都市	达州市	德阳市	广安市	广元市	乐山市	凉山州	泸州市	眉山市	绵阳市	南充市	内江市	攀枝花市	绵竹市
专业的社会管理公司	0	0	0	0	0	0	0	0	0	0	0	0	0	1	0	0	0	0	0	0	1	1	0	0	0	0	0	0	1	1	0	0	2	2	1	5	0	3	2	1	0	2	0	1	3	4	4	0	0
合计	0	0		0		0	0		0				1			0		0		0	2		0				0		2			0	4		31
	福建省	甘肃省		广东省		贵州省	广西省		河北省				河南省			黑龙江省		江西省		江苏省	湖南省		辽宁省				内蒙古自治区		山东省			陕西省	山西省		四川省
	泉州市	陇南市	庆阳市	云浮市	梅州市	肖都匀市	贵港市	南宁市	廊坊市	石家庄市	邢台市	唐山市	许昌市	濮阳市	商丘市	大庆市	五常市	赣州市	九江市	盐城	益阳市	长沙市	大连市	盘锦市	锦州市	朝阳市	科左中旗	通辽市	菏泽	德州市	泰安市	华阴市	晋中市	运城市	巴中市	成都市	达州市	德阳市	广安市	广元市	乐山市	凉山州	泸州市	眉山市	绵阳市	南充市	内江市	攀枝花市	绵竹市
空	0	0	0	0	0	0	0	0	0	1	0	0	0	0	1	0	0	0	0	0	0	0	0	0	0	0	0	0	0	0	0	0	1	0	0	2	0	0	0	0	0	0	1	0	2	0	1	0	0
合计	0	0		0		0	0		1				1			0		0		0	0		0				0		0			0	1		8
性别分布
	政府	村委会	村民	专业的社会管理公司	空	合计
男	60	79	60	21	7	227
女	54	52	42	22	12	182
空	4	4	1	2	0	11
合计	118	135	103	45	19	420
年龄分布
	政府	村委会	村民	专业的社会管理公司	空	合计
20岁以下	7	13	13	4	3	40
20-30岁	88	98	68	26	14	294
30-40岁	11	13	14	6	2	46
40-50岁	7	7	4	4	0	22
50-60岁	1	1	2	3	0	7
60岁以上	0	1	0	0	0	1
空	4	2	2	2	0	10
合计	118	135	103	45	19	420
收入分布（近三年平均收入）
	政府	村委会	村民	专业的社会管理公司	空	合计
1-5万	59	75	59	22	2	217
5-10万	21	25	15	11	5	77
10-20万	13	7	5	4	1	30
20万以上	5	3	3	1	0	12
空	20	25	21	7	11	84
合计	118	135	103	45	19	420
[truncated: 16 more columns]

## Sheet: 18.5
自来水厂 由谁来维护	政府	村委会	村民	专业的社会管理公司	空	总计
频数	199	88	34	80	20	421
地区分布
	福建省	甘肃省		广东省		贵州省	广西省		河北省				河南省			黑龙江省		江西省		江苏省	湖南省		辽宁省				内蒙古自治区		山东省			陕西省	山西省		四川省
	泉州市	陇南市	庆阳市	云浮市	梅州市	肖都匀市	贵港市	南宁市	廊坊市	石家庄市	邢台市	唐山市	许昌市	濮阳市	商丘市	大庆市	五常市	赣州市	九江市	盐城	益阳市	长沙市	大连市	盘锦市	锦州市	朝阳市	科左中旗	通辽市	菏泽	德州市	泰安市	华阴市	晋中市	运城市	巴中市	成都市	达州市	德阳市	广安市	广元市	乐山市	凉山州	泸州市	眉山市	绵阳市	南充市	内江市	攀枝花市	绵竹市
政府	0	1	0	1	1	0	1	1	2	0	0	0	0	1	0	1	1	1	1	1	1	1	1	0	0	1	1	3	0	2	1	1	2	0	4	22	9	9	13	3	3	15	4	6	5	13	7	4	0
合计	0	1		2		0	2		2				1			2		2		1	2		2				4		3			1	2		149
	福建省	甘肃省		广东省		贵州省	广西省		河北省				河南省			黑龙江省		江西省		江苏省	湖南省		辽宁省				内蒙古自治区		山东省			陕西省	山西省		四川省
	泉州市	陇南市	庆阳市	云浮市	梅州市	肖都匀市	贵港市	南宁市	廊坊市	石家庄市	邢台市	唐山市	许昌市	濮阳市	商丘市	大庆市	五常市	赣州市	九江市	盐城	益阳市	长沙市	大连市	盘锦市	锦州市	朝阳市	科左中旗	通辽市	菏泽	德州市	泰安市	华阴市	晋中市	运城市	巴中市	成都市	达州市	德阳市	广安市	广元市	乐山市	凉山州	泸州市	眉山市	绵阳市	南充市	内江市	攀枝花市	绵竹市
村委会	0	0	1	0	0	1	0	0	0	0	0	1	0	0	0	0	0	0	0	0	1	0	0	0	1	0	0	1	1	1	0	0	1	0	3	7	4	1	1	3	1	9	1	2	7	8	3	3	1
合计	0	1		0		1	0		1				0			0		0		0	1		1				1		2			0	1		67
	福建省	甘肃省		广东省		贵州省	广西省		河北省				河南省			黑龙江省		江西省		江苏省	湖南省		辽宁省				内蒙古自治区		山东省			陕西省	山西省		四川省
	泉州市	陇南市	庆阳市	云浮市	梅州市	肖都匀市	贵港市	南宁市	廊坊市	石家庄市	邢台市	唐山市	许昌市	濮阳市	商丘市	大庆市	五常市	赣州市	九江市	盐城	益阳市	长沙市	大连市	盘锦市	锦州市	朝阳市	科左中旗	通辽市	菏泽	德州市	泰安市	华阴市	晋中市	运城市	巴中市	成都市	达州市	德阳市	广安市	广元市	乐山市	凉山州	泸州市	眉山市	绵阳市	南充市	内江市	攀枝花市	绵竹市
村民	1	0	0	0	0	0	0	0	0	0	0	0	1	0	0	0	0	0	0	0	1	0	0	0	0	0	0	1	1	1	0	0	1	0	0	2	1	0	3	0	0	2	1	1	3	2	2	2	0
合计	1	0		0		0	0		0				1			0		0		0	1		0				1		2			0	1		21
	福建省	甘肃省		广东省		贵州省	广西省		河北省				河南省			黑龙江省		江西省		江苏省	湖南省		辽宁省				内蒙古自治区		山东省			陕西省	山西省		四川省
	泉州市	陇南市	庆阳市	云浮市	梅州市	肖都匀市	贵港市	南宁市	廊坊市	石家庄市	邢台市	唐山市	许昌市	濮阳市	商丘市	大庆市	五常市	赣州市	九江市	盐城	益阳市	长沙市	大连市	盘锦市	锦州市	朝阳市	科左中旗	通辽市	菏泽	德州市	泰安市	华阴市	晋中市	运城市	巴中市	成都市	达州市	德阳市	广安市	广元市	乐山市	凉山州	泸州市	眉山市	绵阳市	南充市	内江市	攀枝花市	绵竹市
专业的社会管理公司	0	1	0	0	0	0	0	0	0	1	1	0	0	0	1	0	0	0	0	0	1	1	0	1	0	0	0	1	1	1	1	0	2	1	0	11	3	0	4	1	2	3	0	2	6	9	8	0	0
合计	0	1		0		0	0		2				1			0		0		0	2		1				1		3			0	3		60
	福建省	甘肃省		广东省		贵州省	广西省		河北省				河南省			黑龙江省		江西省		江苏省	湖南省		辽宁省				内蒙古自治区		山东省			陕西省	山西省		四川省
	泉州市	陇南市	庆阳市	云浮市	梅州市	肖都匀市	贵港市	南宁市	廊坊市	石家庄市	邢台市	唐山市	许昌市	濮阳市	商丘市	大庆市	五常市	赣州市	九江市	盐城	益阳市	长沙市	大连市	盘锦市	锦州市	朝阳市	科左中旗	通辽市	菏泽	德州市	泰安市	华阴市	晋中市	运城市	巴中市	成都市	达州市	德阳市	广安市	广元市	乐山市	凉山州	泸州市	眉山市	绵阳市	南充市	内江市	攀枝花市	绵竹市
空	0	0	0	0	0	0	0	0	0	1	0	0	0	0	0	0	0	0	0	0	0	0	0	0	0	0	0	0	0	0	0	0	1	0	0	2	0	0	1	0	0	0	1	0	2	0	1	0	0
合计	0	0		0		0	0		1				0			0		0		0	0		0				0		0			0	1		9
性别分布
	政府	村委会	村民	专业的社会管理公司	空	合计
男	113	47	16	45	6	227
女	81	36	18	34	14	183
空	5	5	0	1	0	11
合计	199	88	34	80	20	421
年龄分布
	政府	村委会	村民	专业的社会管理公司	空	合计
20岁以下	16	10	3	7	3	39
20-30岁	136	64	26	52	14	292
30-40岁	21	11	3	11	2	48
40-50岁	15	2	1	4	1	23
50-60岁	4	0	0	4	0	8
60岁以上	0	1	0	0	0	1
空	7	0	1	2	0	10
合计	199	88	34	80	20	421
收入分布（近三年平均收入）
	政府	村委会	村民	专业的社会管理公司	空	合计
1-5万	102	55	19	40	3	219
5-10万	43	8	5	16	5	77
10-20万	16	6	3	4	1	30
20万以上	9	2	0	2	0	13
空	29	17	7	18	11	82
合计	199	88	34	80	20	421
[truncated: 16 more columns]

## Sheet: 18.6
垃圾站 由谁来维护	政府	村委会	村民	专业的社会管理公司	空	总计
频数	177	118	46	67	18	426
地区分布
	福建省	甘肃省		广东省		贵州省	广西省		河北省				河南省			黑龙江省		江西省		江苏省	湖南省		辽宁省				内蒙古自治区		山东省			陕西省	山西省		四川省
	泉州市	陇南市	庆阳市	云浮市	梅州市	肖都匀市	贵港市	南宁市	廊坊市	石家庄市	邢台市	唐山市	许昌市	濮阳市	商丘市	大庆市	五常市	赣州市	九江市	盐城	益阳市	长沙市	大连市	盘锦市	锦州市	朝阳市	科左中旗	通辽市	菏泽	德州市	泰安市	华阴市	晋中市	运城市	巴中市	成都市	达州市	德阳市	广安市	广元市	乐山市	凉山州	泸州市	眉山市	绵阳市	南充市	内江市	攀枝花市	绵竹市
政府	0	1	0	0	0	1	1	1	2	0	0	0	0	0	1	0	1	1	1	1	0	1	1	0	0	1	1	3	0	2	1	1	2	0	3	23	10	5	12	2	5	13	3	6	4	11	7	3	1
合计	0	1		0		1	2		2				1			1		2		1	1		2				4		3			1	2		131
	福建省	甘肃省		广东省		贵州省	广西省		河北省				河南省			黑龙江省		江西省		江苏省	湖南省		辽宁省				内蒙古自治区		山东省			陕西省	山西省		四川省
	泉州市	陇南市	庆阳市	云浮市	梅州市	肖都匀市	贵港市	南宁市	廊坊市	石家庄市	邢台市	唐山市	许昌市	濮阳市	商丘市	大庆市	五常市	赣州市	九江市	盐城	益阳市	长沙市	大连市	盘锦市	锦州市	朝阳市	科左中旗	通辽市	菏泽	德州市	泰安市	华阴市	晋中市	运城市	巴中市	成都市	达州市	德阳市	广安市	广元市	乐山市	凉山州	泸州市	眉山市	绵阳市	南充市	内江市	攀枝花市	绵竹市
村委会	0	0	1	1	1	0	0	0	0	0	1	1	0	0	0	1	0	0	0	0	0	0	0	0	1	0	0	1	1	1	0	0	2	0	2	10	4	4	4	5	0	10	1	2	9	11	6	4	0
合计	0	1		2		0	0		2				0			1		0		0	0		1				1		2			0	2		92
	福建省	甘肃省		广东省		贵州省	广西省		河北省				河南省			黑龙江省		江西省		江苏省	湖南省		辽宁省				内蒙古自治区		山东省			陕西省	山西省		四川省
	泉州市	陇南市	庆阳市	云浮市	梅州市	肖都匀市	贵港市	南宁市	廊坊市	石家庄市	邢台市	唐山市	许昌市	濮阳市	商丘市	大庆市	五常市	赣州市	九江市	盐城	益阳市	长沙市	大连市	盘锦市	锦州市	朝阳市	科左中旗	通辽市	菏泽	德州市	泰安市	华阴市	晋中市	运城市	巴中市	成都市	达州市	德阳市	广安市	广元市	乐山市	凉山州	泸州市	眉山市	绵阳市	南充市	内江市	攀枝花市	绵竹市
村民	1	0	0	0	0	0	0	0	0	1	1	0	0	0	0	0	0	0	0	0	1	0	0	0	0	0	0	1	0	1	0	0	2	1	0	2	1	1	1	1	0	4	2	0	7	4	3	2	0
合计	1	0		0		0	0		2				0			0		0		0	1		0				1		1			0	3		33
	福建省	甘肃省		广东省		贵州省	广西省		河北省				河南省			黑龙江省		江西省		江苏省	湖南省		辽宁省				内蒙古自治区		山东省			陕西省	山西省		四川省
	泉州市	陇南市	庆阳市	云浮市	梅州市	肖都匀市	贵港市	南宁市	廊坊市	石家庄市	邢台市	唐山市	许昌市	濮阳市	商丘市	大庆市	五常市	赣州市	九江市	盐城	益阳市	长沙市	大连市	盘锦市	锦州市	朝阳市	科左中旗	通辽市	菏泽	德州市	泰安市	华阴市	晋中市	运城市	巴中市	成都市	达州市	德阳市	广安市	广元市	乐山市	凉山州	泸州市	眉山市	绵阳市	南充市	内江市	攀枝花市	绵竹市
专业的社会管理公司	0	1	0	0	0	0	0	0	0	0	0	0	1	1	1	0	0	0	0	0	0	1	0	1	0	0	0	1	1	1	1	0	2	1	2	7	3	0	3	1	1	2	0	2	1	8	4	0	0
合计	0	1		0		0	0		0				3			0		0		0	1		1				1		3			0	3		47
	福建省	甘肃省		广东省		贵州省	广西省		河北省				河南省			黑龙江省		江西省		江苏省	湖南省		辽宁省				内蒙古自治区		山东省			陕西省	山西省		四川省
	泉州市	陇南市	庆阳市	云浮市	梅州市	肖都匀市	贵港市	南宁市	廊坊市	石家庄市	邢台市	唐山市	许昌市	濮阳市	商丘市	大庆市	五常市	赣州市	九江市	盐城	益阳市	长沙市	大连市	盘锦市	锦州市	朝阳市	科左中旗	通辽市	菏泽	德州市	泰安市	华阴市	晋中市	运城市	巴中市	成都市	达州市	德阳市	广安市	广元市	乐山市	凉山州	泸州市	眉山市	绵阳市	南充市	内江市	攀枝花市	绵竹市
空	0	0	0	0	0	0	0	0	0	1	0	0	0	0	0	0	0	0	0	0	0	0	0	0	0	0	0	0	0	0	0	0	1	0	0	2	0	0	0	0	0	0	1	0	2	0	1	0	0
合计	0	0		0		0	0		1				0			0		0		0	0		0				0		0			0	1		8
性别分布
	政府	村委会	村民	专业的社会管理公司	空	合计
男	96	66	25	43	5	235
女	76	48	21	22	13	180
空	5	4	0	2	0	11
合计	177	118	46	67	18	426
年龄分布
	政府	村委会	村民	专业的社会管理公司	空	合计
20岁以下	15	13	6	4	3	41
20-30岁	117	82	34	50	12	295
30-40岁	22	13	4	7	2	48
40-50岁	13	6	1	3	1	24
50-60岁	4	1	0	2	0	7
60岁以上	0	1	0	0	0	1
空	6	2	1	1	0	10
合计	177	118	46	67	18	426
收入分布（近三年平均收入）
	政府	村委会	村民	专业的社会管理公司	空	合计
1-5万	90	69	25	29	3	216
5-10万	33	20	10	18	4	85
10-20万	17	5	2	5	1	30
20万以上	7	3	2	2	0	14
空	30	21	7	13	10	81
合计	177	118	46	67	18	426
[truncated: 16 more columns]

## Sheet: 18.7
污水处理厂 由谁来维护	政府	村委会	村民	专业的社会管理公司	空	总计
频数	207	68	25	89	20	409
地区分布
	福建省	甘肃省		广东省		贵州省	广西省		河北省				河南省			黑龙江省		江西省		江苏省	湖南省		辽宁省				内蒙古自治区		山东省			陕西省	山西省		四川省
	泉州市	陇南市	庆阳市	云浮市	梅州市	肖都匀市	贵港市	南宁市	廊坊市	石家庄市	邢台市	唐山市	许昌市	濮阳市	商丘市	大庆市	五常市	赣州市	九江市	盐城	益阳市	长沙市	大连市	盘锦市	锦州市	朝阳市	科左中旗	通辽市	菏泽	德州市	泰安市	华阴市	晋中市	运城市	巴中市	成都市	达州市	德阳市	广安市	广元市	乐山市	凉山州	泸州市	眉山市	绵阳市	南充市	内江市	攀枝花市	绵竹市
政府	0	1	0	1	0	0	1	1	2	0	1	0	0	1	1	1	1	1	1	1	0	1	1	0	0	1	1	3	0	2	1	0	2	0	4	23	12	6	13	2	5	18	3	5	8	14	7	3	0
合计	0	1		1		0	2		3				2			2		2		1	1		2				4		3			0	2		158
	福建省	甘肃省		广东省		贵州省	广西省		河北省				河南省			黑龙江省		江西省		江苏省	湖南省		辽宁省				内蒙古自治区		山东省			陕西省	山西省		四川省
	泉州市	陇南市	庆阳市	云浮市	梅州市	肖都匀市	贵港市	南宁市	廊坊市	石家庄市	邢台市	唐山市	许昌市	濮阳市	商丘市	大庆市	五常市	赣州市	九江市	盐城	益阳市	长沙市	大连市	盘锦市	锦州市	朝阳市	科左中旗	通辽市	菏泽	德州市	泰安市	华阴市	晋中市	运城市	巴中市	成都市	达州市	德阳市	广安市	广元市	乐山市	凉山州	泸州市	眉山市	绵阳市	南充市	内江市	攀枝花市	绵竹市
村委会	0	0	1	0	1	1	0	0	0	0	0	1	0	0	0	0	1	0	0	0	0	0	0	0	1	0	0	1	1	1	0	0	1	0	2	5	1	1	2	5	0	4	1	2	5	6	3	4	1
合计	0	1		1		1	0		1				0			1		0		0	0		1				1		2			0	1		49
	福建省	甘肃省		广东省		贵州省	广西省		河北省				河南省			黑龙江省		江西省		江苏省	湖南省		辽宁省				内蒙古自治区		山东省			陕西省	山西省		四川省
	泉州市	陇南市	庆阳市	云浮市	梅州市	肖都匀市	贵港市	南宁市	廊坊市	石家庄市	邢台市	唐山市	许昌市	濮阳市	商丘市	大庆市	五常市	赣州市	九江市	盐城	益阳市	长沙市	大连市	盘锦市	锦州市	朝阳市	科左中旗	通辽市	菏泽	德州市	泰安市	华阴市	晋中市	运城市	巴中市	成都市	达州市	德阳市	广安市	广元市	乐山市	凉山州	泸州市	眉山市	绵阳市	南充市	内江市	攀枝花市	绵竹市
村民	1	0	0	0	0	0	0	0	0	0	0	0	0	0	0	0	0	0	0	0	0	0	0	0	0	0	0	1	0	1	0	0	1	0	0	2	1	3	0	1	0	2	0	0	3	0	1	1	0
合计	1	0		0		0	0		0				0			0		0		0	0		0				1		1			0	1		16
	福建省	甘肃省		广东省		贵州省	广西省		河北省				河南省			黑龙江省		江西省		江苏省	湖南省		辽宁省				内蒙古自治区		山东省			陕西省	山西省		四川省
	泉州市	陇南市	庆阳市	云浮市	梅州市	肖都匀市	贵港市	南宁市	廊坊市	石家庄市	邢台市	唐山市	许昌市	濮阳市	商丘市	大庆市	五常市	赣州市	九江市	盐城	益阳市	长沙市	大连市	盘锦市	锦州市	朝阳市	科左中旗	通辽市	菏泽	德州市	泰安市	华阴市	晋中市	运城市	巴中市	成都市	达州市	德阳市	广安市	广元市	乐山市	凉山州	泸州市	眉山市	绵阳市	南充市	内江市	攀枝花市	绵竹市
专业的社会管理公司	0	1	0	0	0	0	0	0	0	1	0	0	1	0	1	0	0	0	0	0	1	1	0	1	0	0	0	1	1	1	1	1	2	2	1	11	3	0	4	1	1	4	1	2	5	8	8	1	0
合计	0	1		0		0	0		1				2			0		0		0	2		1				1		3			1	4		65
	福建省	甘肃省		广东省		贵州省	广西省		河北省				河南省			黑龙江省		江西省		江苏省	湖南省		辽宁省				内蒙古自治区		山东省			陕西省	山西省		四川省
	泉州市	陇南市	庆阳市	云浮市	梅州市	肖都匀市	贵港市	南宁市	廊坊市	石家庄市	邢台市	唐山市	许昌市	濮阳市	商丘市	大庆市	五常市	赣州市	九江市	盐城	益阳市	长沙市	大连市	盘锦市	锦州市	朝阳市	科左中旗	通辽市	菏泽	德州市	泰安市	华阴市	晋中市	运城市	巴中市	成都市	达州市	德阳市	广安市	广元市	乐山市	凉山州	泸州市	眉山市	绵阳市	南充市	内江市	攀枝花市	绵竹市
空	0	0	0	0	0	0	0	0	0	1	0	0	0	0	0	0	0	0	0	0	0	0	0	0	0	0	0	0	0	0	0	0	1	0	0	3	0	0	0	0	0	0	1	0	2	0	1	0	0
合计	0	0		0		0	0		1				0			0		0		0	0		0				0		0			0	1		9
性别分布
	政府	村委会	村民	专业的社会管理公司	空	合计
男	116	41	8	50	6	221
女	85	25	17	36	14	177
空	6	2	0	3	0	11
合计	207	68	25	89	20	409
年龄分布
	政府	村委会	村民	专业的社会管理公司	空	合计
20岁以下	24	5	2	7	3	41
20-30岁	137	50	19	65	14	285
30-40岁	25	7	0	8	2	42
40-50岁	12	3	3	4	1	23
50-60岁	4	0	0	3	0	7
60岁以上	0	1	0	0	0	1
空	5	2	1	2	0	10
合计	207	68	25	89	20	409
收入分布（近三年平均收入）
	政府	村委会	村民	专业的社会管理公司	空	合计
1-5万	111	38	15	41	4	209
5-10万	42	7	3	21	4	77
10-20万	16	5	2	6	1	30
20万以上	7	3	0	3	0	13
空	31	15	5	18	11	80
合计	207	68	25	89	20	409
[truncated: 16 more columns]

## Sheet: 18.8
公厕建设改造 由谁来维护	政府	村委会	村民	专业的社会管理公司	空	总计
频数	168	131	41	50	21	411
地区分布
	福建省	甘肃省		广东省		贵州省	广西省		河北省				河南省			黑龙江省		江西省		江苏省	湖南省		辽宁省				内蒙古自治区		山东省			陕西省	山西省		四川省
	泉州市	陇南市	庆阳市	云浮市	梅州市	肖都匀市	贵港市	南宁市	廊坊市	石家庄市	邢台市	唐山市	许昌市	濮阳市	商丘市	大庆市	五常市	赣州市	九江市	盐城	益阳市	长沙市	大连市	盘锦市	锦州市	朝阳市	科左中旗	通辽市	菏泽	德州市	泰安市	华阴市	晋中市	运城市	巴中市	成都市	达州市	德阳市	广安市	广元市	乐山市	凉山州	泸州市	眉山市	绵阳市	南充市	内江市	攀枝花市	绵竹市
政府	0	1	0	0	0	1	1	1	2	0	1	0	0	1	1	0	1	1	1	1	1	1	0	1	0	0	0	2	0	2	1	0	2	0	4	22	8	3	9	3	4	16	2	4	4	12	5	4	1
合计	0	1		0		1	2		3				2			1		2		1	2		1				2		3			0	2		125
	福建省	甘肃省		广东省		贵州省	广西省		河北省				河南省			黑龙江省		江西省		江苏省	湖南省		辽宁省				内蒙古自治区		山东省			陕西省	山西省		四川省
	泉州市	陇南市	庆阳市	云浮市	梅州市	肖都匀市	贵港市	南宁市	廊坊市	石家庄市	邢台市	唐山市	许昌市	濮阳市	商丘市	大庆市	五常市	赣州市	九江市	盐城	益阳市	长沙市	大连市	盘锦市	锦州市	朝阳市	科左中旗	通辽市	菏泽	德州市	泰安市	华阴市	晋中市	运城市	巴中市	成都市	达州市	德阳市	广安市	广元市	乐山市	凉山州	泸州市	眉山市	绵阳市	南充市	内江市	攀枝花市	绵竹市
村委会	0	0	0	1	1	0	0	0	0	1	0	1	0	0	0	0	0	0	0	0	1	0	1	0	1	0	1	2	1	1	1	0	2	1	1	10	7	3	6	4	1	10	1	4	13	7	7	3	0
合计	0	0		2		0	0		2				0			0		0		0	1		2				3		3			0	3		98
	福建省	甘肃省		广东省		贵州省	广西省		河北省				河南省			黑龙江省		江西省		江苏省	湖南省		辽宁省				内蒙古自治区		山东省			陕西省	山西省		四川省
	泉州市	陇南市	庆阳市	云浮市	梅州市	肖都匀市	贵港市	南宁市	廊坊市	石家庄市	邢台市	唐山市	许昌市	濮阳市	商丘市	大庆市	五常市	赣州市	九江市	盐城	益阳市	长沙市	大连市	盘锦市	锦州市	朝阳市	科左中旗	通辽市	菏泽	德州市	泰安市	华阴市	晋中市	运城市	巴中市	成都市	达州市	德阳市	广安市	广元市	乐山市	凉山州	泸州市	眉山市	绵阳市	南充市	内江市	攀枝花市	绵竹市
村民	1	0	1	0	0	0	0	0	0	0	0	0	0	0	0	0	0	0	0	0	1	0	0	0	0	1	0	1	1	1	1	0	1	0	0	3	1	1	2	1	1	2	0	0	2	1	4	1	0
合计	1	1		0		0	0		0				0			0		0		0	1		1				1		3			0	1		28
	福建省	甘肃省		广东省		贵州省	广西省		河北省				河南省			黑龙江省		江西省		江苏省	湖南省		辽宁省				内蒙古自治区		山东省			陕西省	山西省		四川省
	泉州市	陇南市	庆阳市	云浮市	梅州市	肖都匀市	贵港市	南宁市	廊坊市	石家庄市	邢台市	唐山市	许昌市	濮阳市	商丘市	大庆市	五常市	赣州市	九江市	盐城	益阳市	长沙市	大连市	盘锦市	锦州市	朝阳市	科左中旗	通辽市	菏泽	德州市	泰安市	华阴市	晋中市	运城市	巴中市	成都市	达州市	德阳市	广安市	广元市	乐山市	凉山州	泸州市	眉山市	绵阳市	南充市	内江市	攀枝花市	绵竹市
专业的社会管理公司	0	0	0	0	0	0	0	0	0	0	0	0	1	0	1	1	0	0	0	0	0	1	0	0	0	0	0	1	0	1	0	1	1	1	2	6	1	3	2	1	0	0	1	2	2	6	4	1	0
合计	0	0		0		0	0		0				2			1		0		0	1		0				1		1			1	2		35
	福建省	甘肃省		广东省		贵州省	广西省		河北省				河南省			黑龙江省		江西省		江苏省	湖南省		辽宁省				内蒙古自治区		山东省			陕西省	山西省		四川省
	泉州市	陇南市	庆阳市	云浮市	梅州市	肖都匀市	贵港市	南宁市	廊坊市	石家庄市	邢台市	唐山市	许昌市	濮阳市	商丘市	大庆市	五常市	赣州市	九江市	盐城	益阳市	长沙市	大连市	盘锦市	锦州市	朝阳市	科左中旗	通辽市	菏泽	德州市	泰安市	华阴市	晋中市	运城市	巴中市	成都市	达州市	德阳市	广安市	广元市	乐山市	凉山州	泸州市	眉山市	绵阳市	南充市	内江市	攀枝花市	绵竹市
空	0	0	0	0	0	0	0	0	0	1	0	0	0	0	0	0	0	0	0	0	0	0	0	0	0	0	0	0	0	0	0	0	1	0	0	3	0	0	0	0	0	0	2	0	2	1	1	0	0
合计	0	0		0		0	0		1				0			0		0		0	0		0				0		0			0	1		11
性别分布
	政府	村委会	村民	专业的社会管理公司	空	合计
男	84	78	24	27	8	221
女	79	49	17	21	13	179
空	5	4	0	2	0	11
合计	168	131	41	50	21	411
年龄分布
	政府	村委会	村民	专业的社会管理公司	空	合计
20岁以下	18	14	2	2	3	39
20-30岁	115	94	30	32	16	287
30-40岁	16	11	5	10	2	44
40-50岁	9	5	4	5	0	23
50-60岁	4	2	0	1	0	7
60岁以上	1	0	0	0	0	1
空	5	5	0	0	0	10
合计	168	131	41	50	21	411
收入分布（近三年平均收入）
	政府	村委会	村民	专业的社会管理公司	空	合计
1-5万	93	66	25	23	4	211
5-10万	28	24	6	15	4	77
10-20万	14	7	4	3	2	30
20万以上	7	4	0	2	0	13
空	26	30	6	7	11	80
合计	168	131	41	50	21	411
[truncated: 16 more columns]

## Sheet: 18.9
村庄规划、村容改造 由谁来维护	政府	村委会	村民	专业的社会管理公司	空	总计
频数	204	123	29	47	22	425
地区分布
	福建省	甘肃省		广东省		贵州省	广西省		河北省				河南省			黑龙江省		江西省		江苏省	湖南省		辽宁省				内蒙古自治区		山东省			陕西省	山西省		四川省
	泉州市	陇南市	庆阳市	云浮市	梅州市	肖都匀市	贵港市	南宁市	廊坊市	石家庄市	邢台市	唐山市	许昌市	濮阳市	商丘市	大庆市	五常市	赣州市	九江市	盐城	益阳市	长沙市	大连市	盘锦市	锦州市	朝阳市	科左中旗	通辽市	菏泽	德州市	泰安市	华阴市	晋中市	运城市	巴中市	成都市	达州市	德阳市	广安市	广元市	乐山市	凉山州	泸州市	眉山市	绵阳市	南充市	内江市	攀枝花市	绵竹市
政府	0	1	1	0	0	1	1	1	2	0	0	0	1	0	1	0	1	1	1	1	1	1	0	0	0	1	1	2	0	2	1	1	2	0	5	26	9	4	13	3	4	17	2	3	6	13	9	3	0
合计	0	2		0		1	2		2				2			1		2		1	2		1				3		3			1	2		154
	福建省	甘肃省		广东省		贵州省	广西省		河北省				河南省			黑龙江省		江西省		江苏省	湖南省		辽宁省				内蒙古自治区		山东省			陕西省	山西省		四川省
	泉州市	陇南市	庆阳市	云浮市	梅州市	肖都匀市	贵港市	南宁市	廊坊市	石家庄市	邢台市	唐山市	许昌市	濮阳市	商丘市	大庆市	五常市	赣州市	九江市	盐城	益阳市	长沙市	大连市	盘锦市	锦州市	朝阳市	科左中旗	通辽市	菏泽	德州市	泰安市	华阴市	晋中市	运城市	巴中市	成都市	达州市	德阳市	广安市	广元市	乐山市	凉山州	泸州市	眉山市	绵阳市	南充市	内江市	攀枝花市	绵竹市
村委会	0	0	0	1	1	0	0	1	0	1	0	0	0	0	0	0	1	0	0	0	1	0	1	1	1	0	0	2	1	2	1	0	2	1	1	6	4	6	4	4	1	8	3	5	10	12	5	3	1
合计	0	0		2		0	1		1				0			1		0		0	1		3				2		4			0	3		89
	福建省	甘肃省		广东省		贵州省	广西省		河北省				河南省			黑龙江省		江西省		江苏省	湖南省		辽宁省				内蒙古自治区		山东省			陕西省	山西省		四川省
	泉州市	陇南市	庆阳市	云浮市	梅州市	肖都匀市	贵港市	南宁市	廊坊市	石家庄市	邢台市	唐山市	许昌市	濮阳市	商丘市	大庆市	五常市	赣州市	九江市	盐城	益阳市	长沙市	大连市	盘锦市	锦州市	朝阳市	科左中旗	通辽市	菏泽	德州市	泰安市	华阴市	晋中市	运城市	巴中市	成都市	达州市	德阳市	广安市	广元市	乐山市	凉山州	泸州市	眉山市	绵阳市	南充市	内江市	攀枝花市	绵竹市
村民	1	0	0	0	0	0	0	0	0	0	0	1	0	0	0	0	0	0	0	0	1	0	0	0	0	0	0	1	0	1	0	0	1	0	1	1	3	0	0	1	0	2	0	1	1	2	1	1	0
合计	1	0		0		0	0		1				0			0		0		0	1		0				1		1			0	1		19
	福建省	甘肃省		广东省		贵州省	广西省		河北省				河南省			黑龙江省		江西省		江苏省	湖南省		辽宁省				内蒙古自治区		山东省			陕西省	山西省		四川省
	泉州市	陇南市	庆阳市	云浮市	梅州市	肖都匀市	贵港市	南宁市	廊坊市	石家庄市	邢台市	唐山市	许昌市	濮阳市	商丘市	大庆市	五常市	赣州市	九江市	盐城	益阳市	长沙市	大连市	盘锦市	锦州市	朝阳市	科左中旗	通辽市	菏泽	德州市	泰安市	华阴市	晋中市	运城市	巴中市	成都市	达州市	德阳市	广安市	广元市	乐山市	凉山州	泸州市	眉山市	绵阳市	南充市	内江市	攀枝花市	绵竹市
专业的社会管理公司	0	1	0	0	0	0	0	0	0	0	0	0	0	1	1	1	0	0	0	0	0	1	0	0	0	0	0	1	1	1	0	0	1	1	0	9	1	0	2	1	1	1	0	1	2	7	2	1	0
合计	0	1		0		0	0		0				2			1		0		0	1		0				1		2			0	2		33
	福建省	甘肃省		广东省		贵州省	广西省		河北省				河南省			黑龙江省		江西省		江苏省	湖南省		辽宁省				内蒙古自治区		山东省			陕西省	山西省		四川省
	泉州市	陇南市	庆阳市	云浮市	梅州市	肖都匀市	贵港市	南宁市	廊坊市	石家庄市	邢台市	唐山市	许昌市	濮阳市	商丘市	大庆市	五常市	赣州市	九江市	盐城	益阳市	长沙市	大连市	盘锦市	锦州市	朝阳市	科左中旗	通辽市	菏泽	德州市	泰安市	华阴市	晋中市	运城市	巴中市	成都市	达州市	德阳市	广安市	广元市	乐山市	凉山州	泸州市	眉山市	绵阳市	南充市	内江市	攀枝花市	绵竹市
空	0	0	0	0	0	0	0	0	0	1	1	0	0	0	0	0	0	0	0	0	0	0	0	0	0	0	0	0	0	0	0	0	1	0	0	2	0	0	0	0	0	1	1	0	2	0	4	0	0
合计	0	0		0		0	0		2				0			0		0		0	0		0				0		0			0	1		12
性别分布
	政府	村委会	村民	专业的社会管理公司	空	合计
男	111	69	13	29	9	231
女	87	50	16	17	13	183
空	6	4	0	1	0	11
合计	204	123	29	47	22	425
年龄分布
	政府	村委会	村民	专业的社会管理公司	空	合计
20岁以下	15	18	2	3	3	41
20-30岁	149	81	20	30	13	293
30-40岁	20	11	3	9	5	48
40-50岁	11	8	1	3	0	23
50-60岁	4	2	1	1	1	9
60岁以上	1	0	0	0	0	1
空	4	3	2	1	0	10
合计	204	123	29	47	22	425
收入分布（近三年平均收入）
	政府	村委会	村民	专业的社会管理公司	空	合计
1-5万	107	68	20	20	3	218
5-10万	42	17	1	13	5	78
10-20万	16	11	2	3	2	34
20万以上	8	3	0	2	0	13
空	31	24	6	9	12	82
合计	204	123	29	47	22	425
[truncated: 16 more columns]

## Sheet: 18.10
通讯、通电、电视信号 由谁来维护	政府	村委会	村民	专业的社会管理公司	空	总计
频数	195	65	48	88	18	414
地区分布
	福建省	甘肃省		广东省		贵州省	广西省		河北省				河南省			黑龙江省		江西省		江苏省	湖南省		辽宁省				内蒙古自治区		山东省			陕西省	山西省		四川省
	泉州市	陇南市	庆阳市	云浮市	梅州市	肖都匀市	贵港市	南宁市	廊坊市	石家庄市	邢台市	唐山市	许昌市	濮阳市	商丘市	大庆市	五常市	赣州市	九江市	盐城	益阳市	长沙市	大连市	盘锦市	锦州市	朝阳市	科左中旗	通辽市	菏泽	德州市	泰安市	华阴市	晋中市	运城市	巴中市	成都市	达州市	德阳市	广安市	广元市	乐山市	凉山州	泸州市	眉山市	绵阳市	南充市	内江市	攀枝花市	绵竹市
政府	0	1	0	0	0	0	1	0	2	0	1	0	0	0	0	0	1	0	1	1	1	1	0	1	0	1	1	3	1	2	1	0	2	0	5	24	9	7	12	4	5	11	2	4	8	16	8	3	1
合计	0	1		0		0	1		3				0			1		1		1	2		2				4		4			0	2		148
	福建省	甘肃省		广东省		贵州省	广西省		河北省				河南省			黑龙江省		江西省		江苏省	湖南省		辽宁省				内蒙古自治区		山东省			陕西省	山西省		四川省
	泉州市	陇南市	庆阳市	云浮市	梅州市	肖都匀市	贵港市	南宁市	廊坊市	石家庄市	邢台市	唐山市	许昌市	濮阳市	商丘市	大庆市	五常市	赣州市	九江市	盐城	益阳市	长沙市	大连市	盘锦市	锦州市	朝阳市	科左中旗	通辽市	菏泽	德州市	泰安市	华阴市	晋中市	运城市	巴中市	成都市	达州市	德阳市	广安市	广元市	乐山市	凉山州	泸州市	眉山市	绵阳市	南充市	内江市	攀枝花市	绵竹市
村委会	0	0	0	1	1	1	0	0	0	0	0	0	0	0	0	1	0	0	0	0	1	0	0	0	1	0	0	1	1	1	1	0	2	0	1	6	3	0	1	3	0	4	0	2	4	4	5	2	0
合计	0	0		2		1	0		0				0			1		0		0	1		1				1		3			0	2		42
	福建省	甘肃省		广东省		贵州省	广西省		河北省				河南省			黑龙江省		江西省		江苏省	湖南省		辽宁省				内蒙古自治区		山东省			陕西省	山西省		四川省
	泉州市	陇南市	庆阳市	云浮市	梅州市	肖都匀市	贵港市	南宁市	廊坊市	石家庄市	邢台市	唐山市	许昌市	濮阳市	商丘市	大庆市	五常市	赣州市	九江市	盐城	益阳市	长沙市	大连市	盘锦市	锦州市	朝阳市	科左中旗	通辽市	菏泽	德州市	泰安市	华阴市	晋中市	运城市	巴中市	成都市	达州市	德阳市	广安市	广元市	乐山市	凉山州	泸州市	眉山市	绵阳市	南充市	内江市	攀枝花市	绵竹市
村民	1	0	1	0	0	0	0	0	0	1	0	1	0	0	0	0	0	1	0	0	1	0	1	0	0	0	0	0	0	1	0	0	1	1	0	4	3	3	2	1	0	5	0	1	4	1	2	2	0
合计	1	1		0		0	0		2				0			0		1		0	1		1				0		1			0	2		35
	福建省	甘肃省		广东省		贵州省	广西省		河北省				河南省			黑龙江省		江西省		江苏省	湖南省		辽宁省				内蒙古自治区		山东省			陕西省	山西省		四川省
	泉州市	陇南市	庆阳市	云浮市	梅州市	肖都匀市	贵港市	南宁市	廊坊市	石家庄市	邢台市	唐山市	许昌市	濮阳市	商丘市	大庆市	五常市	赣州市	九江市	盐城	益阳市	长沙市	大连市	盘锦市	锦州市	朝阳市	科左中旗	通辽市	菏泽	德州市	泰安市	华阴市	晋中市	运城市	巴中市	成都市	达州市	德阳市	广安市	广元市	乐山市	凉山州	泸州市	眉山市	绵阳市	南充市	内江市	攀枝花市	绵竹市
专业的社会管理公司	0	1	0	0	0	0	0	1	0	0	1	0	1	1	1	0	0	0	0	0	1	1	0	0	0	0	0	1	0	1	0	1	2	2	1	8	1	0	3	1	1	8	3	3	3	9	6	2	0
合计	0	1		0		0	1		1				3			0		0		0	2		0				1		1			1	4		65
	福建省	甘肃省		广东省		贵州省	广西省		河北省				河南省			黑龙江省		江西省		江苏省	湖南省		辽宁省				内蒙古自治区		山东省			陕西省	山西省		四川省
	泉州市	陇南市	庆阳市	云浮市	梅州市	肖都匀市	贵港市	南宁市	廊坊市	石家庄市	邢台市	唐山市	许昌市	濮阳市	商丘市	大庆市	五常市	赣州市	九江市	盐城	益阳市	长沙市	大连市	盘锦市	锦州市	朝阳市	科左中旗	通辽市	菏泽	德州市	泰安市	华阴市	晋中市	运城市	巴中市	成都市	达州市	德阳市	广安市	广元市	乐山市	凉山州	泸州市	眉山市	绵阳市	南充市	内江市	攀枝花市	绵竹市
空	0	0	0	0	0	0	0	0	0	1	0	0	0	0	0	0	0	0	0	0	0	0	0	0	0	0	0	0	0	0	0	0	1	0	0	2	0	0	1	0	0	0	1	0	2	0	1	0	0
合计	0	0		0		0	0		1				0			0		0		0	0		0				0		0			0	1		9
性别分布
	政府	村委会	村民	专业的社会管理公司	空	合计
男	108	37	26	48	5	224
女	80	26	22	38	13	179
空	7	2	0	2	0	11
合计	195	65	48	88	18	414
年龄分布
	政府	村委会	村民	专业的社会管理公司	空	合计
20岁以下	18	6	2	10	3	39
20-30岁	142	44	34	58	13	291
30-40岁	18	8	3	11	2	42
40-50岁	11	3	5	4	0	23
50-60岁	2	0	3	3	0	8
60岁以上	1	0	0	0	0	1
空	3	4	1	2	0	10
合计	195	65	48	88	18	414
收入分布（近三年平均收入）
	政府	村委会	村民	专业的社会管理公司	空	合计
1-5万	102	36	32	41	2	213
5-10万	35	7	5	26	5	78
10-20万	16	4	3	6	1	30
20万以上	7	1	2	2	0	12
空	35	17	6	13	10	81
合计	195	65	48	88	18	414
[truncated: 16 more columns]

[truncated: 7 more sheets: 18.11, 18.12, 18.13, 18.14, 18.15, 18.16, 18.17]
