# Supplementary material for: Performance appraisal method for rural infrastructure construction based on public satisfaction
Source: PLoS One. 2018 Oct 4;13(10):e0204563. doi: 10.1371/journal.pone.0204563 (PMC6171859; doi:10.1371/journal.pone.0204563)
Supplement: S1 File — (ZIP) [file pone.0204563.s001.zip › ╬╩╛φ═│╝╞╘¡╩╝╩2╛▌/27╠Γ═│╝╞.xls]

## Sheet: 27题地区、性别、收入
省份	市	数量	合计	总计		性别	男	女	空	合计
甘肃省	庆阳市	1	1	246		频数	138	97	11	246
	陇南市康县	0
广东省	云浮市	1	2			近3年平均收入	1-5万	5-10万	10-20万	20万以上	空	合计
	梅州市	1				频数	140	49	14	6	37	246
贵州省	肖都匀市	1	1
广西省	贵港市	1	1			年龄	20岁以下	20-30岁	30-40岁	40-50岁	50-60岁	60岁以上	空	合计
	南宁市	0				频数	39	159	14	18	5	1	10	246
河北省	廊坊市	2	5
	邢台市	0
	石家庄市	2
	唐山市	1
河南省	濮阳市	1	2
	许昌市	1
	商丘市	0
黑龙江省	大庆市	1	1
	五常市	0
江西省	赣州市	1	1
	九江市	0
辽宁省	大连市	1	2
	锦州市	0
	盘锦市	1
	朝阳市	0
四川省	巴中市	5	209
	成都市	33
	达州市	14
	德阳市	9
	广安市	14
	广元市	5
	乐山市	6
	凉山州	25
	泸州市	3
	眉山市	4
	绵阳市	17
	南充市	10
	内江市	7
	攀枝花市	7
	绵竹市	1
	阿坝州	3
	驰彝族自治县	1
	甘孜州	5
	宜宾市	15
	遂宁市	2
	雅安市	12
	资阳市	9
	自贡市	2
天津	天津	1	1
新疆维吾尔族自治区	阿克苏地区	2	4
	博尔塔拉	1
	伊犁哈萨克自治州	1
云南省	大理州	2	4
	昭通市	2
重庆	铜梁区		5
	奉节县
	垫江县
	秀山县
	綦江县
	潼南县
	云阳县
空	空	7	7

## Sheet: 27.1
您对之前本村基础设施的总体质量印象如何评价？	很不满意	较不满意	一般	较满意	很满意	空	总计
频数	15	59	125	40	3	4	246
地区分布
	甘肃省		广东省		贵州省	广西省		河北省				河南省			黑龙江省		江西省		辽宁省				四川省																							天津市	新疆维吾尔族自治区
	陇南市	庆阳市	云浮市	梅州市	肖都匀市	贵港市	南宁市	廊坊市	石家庄市	邢台市	唐山市	许昌市	濮阳市	商丘市	大庆市	五常市	赣州市	九江市	大连市	盘锦市	锦州市	朝阳市	巴中市	成都市	达州市	德阳市	广安市	广元市	乐山市	凉山州	泸州市	眉山市	绵阳市	南充市	内江市	攀枝花市	绵竹市	阿坝州	驰彝族自治州	甘孜州	宜宾市	遂宁市	雅安市	资阳市	自贡市	天津市	阿克苏地区	博尔塔拉	伊犁哈萨克自治州
很不满意	0	0	0	0	0	0	0		0	0	0	0	0	0	0	0	0	0	0	0	0	0	1	0	1	1	0	0	1	2	0	0	1	1	1	1	0	0	0	1	2	1	0	1	0	0	0	0	0
合计	0		0		0	0		0				0			0		0		0				15																							0	0
	甘肃省		广东省		贵州省	广西省		河北省				河南省			黑龙江省		江西省		辽宁省				四川省																							天津市	新疆维吾尔族自治区
	陇南市	庆阳市	云浮市	梅州市	肖都匀市	贵港市	南宁市	廊坊市	石家庄市	邢台市	唐山市	许昌市	濮阳市	商丘市	大庆市	五常市	赣州市	九江市	大连市	盘锦市	锦州市	朝阳市	巴中市	成都市	达州市	德阳市	广安市	广元市	乐山市	凉山州	泸州市	眉山市	绵阳市	南充市	内江市	攀枝花市	绵竹市	阿坝州	驰彝族自治州	甘孜州	宜宾市	遂宁市	雅安市	资阳市	自贡市	天津市	阿克苏地区	博尔塔拉	伊犁哈萨克自治州
较不满意	0	0	0	0	0	1	0	0	0	0	1	0	1	0	0	0	0	0	1	0	0	0	1	4	9	1	5	1	2	10	1	1	5	2	0	1	0	0	0	2	4	0	1	1	0	0	0	0	0
合计	0		0		0	1		1				1			0		0		1				51																							0	0
	甘肃省		广东省		贵州省	广西省		河北省				河南省			黑龙江省		江西省		辽宁省				四川省																							天津市	新疆维吾尔族自治区
	陇南市	庆阳市	云浮市	梅州市	肖都匀市	贵港市	南宁市	廊坊市	石家庄市	邢台市	唐山市	许昌市	濮阳市	商丘市	大庆市	五常市	赣州市	九江市	大连市	盘锦市	锦州市	朝阳市	巴中市	成都市	达州市	德阳市	广安市	广元市	乐山市	凉山州	泸州市	眉山市	绵阳市	南充市	内江市	攀枝花市	绵竹市	阿坝州	驰彝族自治州	甘孜州	宜宾市	遂宁市	雅安市	资阳市	自贡市	天津市	阿克苏地区	博尔塔拉	伊犁哈萨克自治州
一般	0	1	1	1	1	0	0	2	1	0	0	1	0	0	0	0	0	0	0	1	0	0	2	19	2	6	6	3	3	10	1	3	7	6	4	5	1	2	1	2	8	1	8	4	2	0	1	1	1
合计	1		2		1	0		3				1			0		0		1				106																							0	3
	甘肃省		广东省		贵州省	广西省		河北省				河南省			黑龙江省		江西省		辽宁省				四川省																							天津市	新疆维吾尔族自治区
	陇南市	庆阳市	云浮市	梅州市	肖都匀市	贵港市	南宁市	廊坊市	石家庄市	邢台市	唐山市	许昌市	濮阳市	商丘市	大庆市	五常市	赣州市	九江市	大连市	盘锦市	锦州市	朝阳市	巴中市	成都市	达州市	德阳市	广安市	广元市	乐山市	凉山州	泸州市	眉山市	绵阳市	南充市	内江市	攀枝花市	绵竹市	阿坝州	驰彝族自治州	甘孜州	宜宾市	遂宁市	雅安市	资阳市	自贡市	天津市	阿克苏地区	博尔塔拉	伊犁哈萨克自治州
较满意	0	0	1	0	0	0	0	0	1	0	0	0	0	0	0	0	0	0	0	0	0	0	1	7	2	0	3	3	0	3	2	0	3	0	0	0	0	1	0	0	1	0	3	3	1	1	0	0	0
合计	0		1		0	0		1				0			0		0		0				33																							1	0
	甘肃省		广东省		贵州省	广西省		河北省				河南省			黑龙江省		江西省		辽宁省				四川省																							天津市	新疆维吾尔族自治区
	陇南市	庆阳市	云浮市	梅州市	肖都匀市	贵港市	南宁市	廊坊市	石家庄市	邢台市	唐山市	许昌市	濮阳市	商丘市	大庆市	五常市	赣州市	九江市	大连市	盘锦市	锦州市	朝阳市	巴中市	成都市	达州市	德阳市	广安市	广元市	乐山市	凉山州	泸州市	眉山市	绵阳市	南充市	内江市	攀枝花市	绵竹市	阿坝州	驰彝族自治州	甘孜州	宜宾市	遂宁市	雅安市	资阳市	自贡市	天津市	阿克苏地区	博尔塔拉	伊犁哈萨克自治州
很满意	0	0	0	0	0	0	0	0	0	0	0	0	0	0	1	0	0	0	0	0	0	0	0	1	0	0	1	0	0	0	0	0	0	0	0	0	0	0	0	0	0	0	0	0	0	0	0	0	0
合计	0		0		0	0		0				0			1		0		0				2																							0	0
	甘肃省		广东省		贵州省	广西省		河北省				河南省			黑龙江省		江西省		辽宁省				四川省																							天津市	新疆维吾尔族自治区
	陇南市	庆阳市	云浮市	梅州市	肖都匀市	贵港市	南宁市	廊坊市	石家庄市	邢台市	唐山市	许昌市	濮阳市	商丘市	大庆市	五常市	赣州市	九江市	大连市	盘锦市	锦州市	朝阳市	巴中市	成都市	达州市	德阳市	广安市	广元市	乐山市	凉山州	泸州市	眉山市	绵阳市	南充市	内江市	攀枝花市	绵竹市	阿坝州	驰彝族自治州	甘孜州	宜宾市	遂宁市	雅安市	资阳市	自贡市	天津市	阿克苏地区	博尔塔拉	伊犁哈萨克自治州
空	0	0	0	0	0	0	0	0	1	0	0	0	0	0	0	0	0	0	0	0	0	0	0	0	0	0	0	0	0	0	0	0	2	0	0	0	0	0	0	0	0	0	0	1	0	0	0	0	0
合计	0		0		0	0		1				0			0		0		0				3																							0	0
性别分布
	很不满意	较不满意	一般	较满意	很满意	空	合计
男	9	36	67	20	2	2	136
女	6	22	49	19	1	2	99
空	0	1	9	1	0	0	11
合计	15	59	125	40	3	4	246
年龄分布
	很不满意	较不满意	一般	较满意	很满意	空	合计
20岁以下	0	7	18	0	2	2	29
20-30岁	12	40	82	31	0	1	166
30-40岁	1	3	5	5	1	1	16
40-50岁	1	4	11	3	0	0	19
50-60岁	0	3	2	0	0	0	5
60岁以上	0	0	1	0	0	0	1
空	1	2	6	1	0	0	10
合计	15	59	125	40	3	4	246
收入分布（近三年平均收入）
	很不满意	较不满意	一般	较满意	很满意	空	合计
1-5万	11	37	69	15	1	1	134
5-10万	1	10	23	17	1	2	54
10-20万	0	3	8	4	0	0	15
20万以上	0	0	3	2	1	0	6
空	3	9	22	2	0	1	37
合计	15	59	125	40	3	4	246
[truncated: 4 more columns]

## Sheet: 27.2
您认对本村的基础设施发挥它本身作用的满意度如何？	很不满意	较不满意	一般	较满意	很满意	空	合计
频数	67	82	75	13	4	5	246
地区分布
	甘肃省		广东省		贵州省	广西省		河北省				河南省			黑龙江省		江西省		辽宁省				四川省																							天津市	新疆维吾尔族自治区
	陇南市	庆阳市	云浮市	梅州市	肖都匀市	贵港市	南宁市	廊坊市	石家庄市	邢台市	唐山市	许昌市	濮阳市	商丘市	大庆市	五常市	赣州市	九江市	大连市	盘锦市	锦州市	朝阳市	巴中市	成都市	达州市	德阳市	广安市	广元市	乐山市	凉山州	泸州市	眉山市	绵阳市	南充市	内江市	攀枝花市	绵竹市	阿坝州	驰彝族自治州	甘孜州	宜宾市	遂宁市	雅安市	资阳市	自贡市	天津市	阿克苏地区	博尔塔拉	伊犁哈萨克自治州
很不满意	0	0	0	0	0	0	0	1	0	0	0	0	1	0	0	0	0	0	0	0	0	0	0	5	3	4	3	0	5	8	0	1	3	1	5	2	0	5	0	7	3	2	0	4	0	0	0	0	0
合计	0		0		0	0		1				1			0		0		0				61																							0	0
	甘肃省		广东省		贵州省	广西省		河北省				河南省			黑龙江省		江西省		辽宁省				四川省																							天津市	新疆维吾尔族自治区
	陇南市	庆阳市	云浮市	梅州市	肖都匀市	贵港市	南宁市	廊坊市	石家庄市	邢台市	唐山市	许昌市	濮阳市	商丘市	大庆市	五常市	赣州市	九江市	大连市	盘锦市	锦州市	朝阳市	巴中市	成都市	达州市	德阳市	广安市	广元市	乐山市	凉山州	泸州市	眉山市	绵阳市	南充市	内江市	攀枝花市	绵竹市	阿坝州	驰彝族自治州	甘孜州	宜宾市	遂宁市	雅安市	资阳市	自贡市	天津市	阿克苏地区	博尔塔拉	伊犁哈萨克自治州
较不满意	0	1	0	1	0	1	0	0	0	0	1	0	0	0	0	0	1	0	1	1	0	0	1	10	6	3	5	1	2	9	1	2	4	5	1	4	1	0	3	0	5	0	2	3	2	0	1	0	0
合计	1		1		0	1		1				0			0		1		2				70																							0	1
	甘肃省		广东省		贵州省	广西省		河北省				河南省			黑龙江省		江西省		辽宁省				四川省																							天津市	新疆维吾尔族自治区
	陇南市	庆阳市	云浮市	梅州市	肖都匀市	贵港市	南宁市	廊坊市	石家庄市	邢台市	唐山市	许昌市	濮阳市	商丘市	大庆市	五常市	赣州市	九江市	大连市	盘锦市	锦州市	朝阳市	巴中市	成都市	达州市	德阳市	广安市	广元市	乐山市	凉山州	泸州市	眉山市	绵阳市	南充市	内江市	攀枝花市	绵竹市	阿坝州	驰彝族自治州	甘孜州	宜宾市	遂宁市	雅安市	资阳市	自贡市	天津市	阿克苏地区	博尔塔拉	伊犁哈萨克自治州
一般	0	1	1	0	1	0	0	1	0	0	0	0	0	0	1	0	0	0	0	0	0	0	2	5	6	4	5	2	3	5	1	2	4	5	2	2	1	1	0	1	3	1	5	3	0	0	0	1	0
合计	1		1		1	0		1				0			1		0		0				63																							0	1
	甘肃省		广东省		贵州省	广西省		河北省				河南省			黑龙江省		江西省		辽宁省				四川省																							天津市	新疆维吾尔族自治区
	陇南市	庆阳市	云浮市	梅州市	肖都匀市	贵港市	南宁市	廊坊市	石家庄市	邢台市	唐山市	许昌市	濮阳市	商丘市	大庆市	五常市	赣州市	九江市	大连市	盘锦市	锦州市	朝阳市	巴中市	成都市	达州市	德阳市	广安市	广元市	乐山市	凉山州	泸州市	眉山市	绵阳市	南充市	内江市	攀枝花市	绵竹市	阿坝州	驰彝族自治州	甘孜州	宜宾市	遂宁市	雅安市	资阳市	自贡市	天津市	阿克苏地区	博尔塔拉	伊犁哈萨克自治州
较满意	0	0	0	0	0	0	0	1	0	0	0	0	0	0	0	0	0	0	0	0	0	0	0	1	0	0	1	0	0	1	0	0	2	0	0	0	0	1	0	1	1	0	1	0	0	1	1	0	0
合计	0		0		0	0		1				0			0		0		0				9																							1	1
	甘肃省		广东省		贵州省	广西省		河北省				河南省			黑龙江省		江西省		辽宁省				四川省																							天津市	新疆维吾尔族自治区
	陇南市	庆阳市	云浮市	梅州市	肖都匀市	贵港市	南宁市	廊坊市	石家庄市	邢台市	唐山市	许昌市	濮阳市	商丘市	大庆市	五常市	赣州市	九江市	大连市	盘锦市	锦州市	朝阳市	巴中市	成都市	达州市	德阳市	广安市	广元市	乐山市	凉山州	泸州市	眉山市	绵阳市	南充市	内江市	攀枝花市	绵竹市	阿坝州	驰彝族自治州	甘孜州	宜宾市	遂宁市	雅安市	资阳市	自贡市	天津市	阿克苏地区	博尔塔拉	伊犁哈萨克自治州
很满意	0	0	0	0	0	0	0	0	0	0	0	0	0	0	0	0	0	0	0	0	0	0	0	0	0	0	1	0	0	0	0	0	0	0	0	0	0	0	0	0	0	0	0	0	1	0	0	1	0
合计	0		0		0	0		0				0			0		0		0				2																							0	1
	甘肃省		广东省		贵州省	广西省		河北省				河南省			黑龙江省		江西省		辽宁省				四川省																							天津市	新疆维吾尔族自治区
	陇南市	庆阳市	云浮市	梅州市	肖都匀市	贵港市	南宁市	廊坊市	石家庄市	邢台市	唐山市	许昌市	濮阳市	商丘市	大庆市	五常市	赣州市	九江市	大连市	盘锦市	锦州市	朝阳市	巴中市	成都市	达州市	德阳市	广安市	广元市	乐山市	凉山州	泸州市	眉山市	绵阳市	南充市	内江市	攀枝花市	绵竹市	阿坝州	驰彝族自治州	甘孜州	宜宾市	遂宁市	雅安市	资阳市	自贡市	天津市	阿克苏地区	博尔塔拉	伊犁哈萨克自治州
空	0	0	0	0	0	0	0	0	1	0	0	0	0	0	0	0	0	0	0	0	0	0	0	0	0	0	0	0	0	0	0	0	1	0	0	0	0	0	0	0	1	0	0	1	0	0	0	0	0
合计	0		0		0	0		1				0			0		0		0				3																							0	0
性别分布
	很不满意	较不满意	一般	较满意	很满意	空	合计
男	43	47	37	5	2	3	137
女	24	32	31	7	1	2	97
空	0	3	7	1	1	0	12
合计	67	82	75	13	4	5	246
年龄分布
	很不满意	较不满意	一般	较满意	很满意	空	合计
20岁以下	3	6	3	0	0	2	14
20-30岁	46	51	51	5	1	0	154
30-40岁	17	13	5	3	1	1	40
40-50岁	0	6	8	4	1	0	19
50-60岁	1	3	1	0	0	0	5
60岁以上	0	0	1	0	0	0	1
空	0	3	6	1	1	2	13
合计	67	82	75	13	4	5	246
收入分布（近三年平均收入）
	很不满意	较不满意	一般	较满意	很满意	空	合计
1-5万	36	42	23	1	0	1	103
5-10万	23	19	22	5	1	2	72
10-20万	7	6	13	1	0	2	29
20万以上	0	2	2	1	2	0	7
空	1	13	15	5	2	0	36
合计	67	82	75	13	5	5	247
[truncated: 4 more columns]

## Sheet: 27.3
您对本村基础设施建设的期望程度如何？	很不满意	较不满意	一般	较满意	很满意	空	合计
频数	29	61	128	21	3	4	246
地区分布
	甘肃省		广东省		贵州省	广西省		河北省				河南省			黑龙江省		江西省		辽宁省				四川省																							天津市	新疆维吾尔族自治区
	陇南市	庆阳市	云浮市	梅州市	肖都匀市	贵港市	南宁市	廊坊市	石家庄市	邢台市	唐山市	许昌市	濮阳市	商丘市	大庆市	五常市	赣州市	九江市	大连市	盘锦市	锦州市	朝阳市	巴中市	成都市	达州市	德阳市	广安市	广元市	乐山市	凉山州	泸州市	眉山市	绵阳市	南充市	内江市	攀枝花市	绵竹市	阿坝州	驰彝族自治州	甘孜州	宜宾市	遂宁市	雅安市	资阳市	自贡市	天津市	阿克苏地区	博尔塔拉	伊犁哈萨克自治州
很不满意	0	0	0	0	0	0	0		0	0	1	0	1	0	0	0	0	0	0	0	0	0	1	1	3	0	1	1	2	2	1	0	2	0	2	0	0	1	0	1	1	1	1	2	1	0	1	0	0
合计	0		0		0	0		1				1			0		0		0				24																							0	1
	甘肃省		广东省		贵州省	广西省		河北省				河南省			黑龙江省		江西省		辽宁省				四川省																							天津市	新疆维吾尔族自治区
	陇南市	庆阳市	云浮市	梅州市	肖都匀市	贵港市	南宁市	廊坊市	石家庄市	邢台市	唐山市	许昌市	濮阳市	商丘市	大庆市	五常市	赣州市	九江市	大连市	盘锦市	锦州市	朝阳市	巴中市	成都市	达州市	德阳市	广安市	广元市	乐山市	凉山州	泸州市	眉山市	绵阳市	南充市	内江市	攀枝花市	绵竹市	阿坝州	驰彝族自治州	甘孜州	宜宾市	遂宁市	雅安市	资阳市	自贡市	天津市	阿克苏地区	博尔塔拉	伊犁哈萨克自治州
较不满意	0	0	0	1	0	0	0	0	0	0	0	0	0	0	0	0	1	0	0	0	0	0	2	2	0	2	4	1	2	6	1	1	3	5	3	3	1	2	0	5	3	1	1	5	1	0	0	0	0
合计	0		1		0	0		0				0			0		1		0				54																							0	0
	甘肃省		广东省		贵州省	广西省		河北省				河南省			黑龙江省		江西省		辽宁省				四川省																							天津市	新疆维吾尔族自治区
	陇南市	庆阳市	云浮市	梅州市	肖都匀市	贵港市	南宁市	廊坊市	石家庄市	邢台市	唐山市	许昌市	濮阳市	商丘市	大庆市	五常市	赣州市	九江市	大连市	盘锦市	锦州市	朝阳市	巴中市	成都市	达州市	德阳市	广安市	广元市	乐山市	凉山州	泸州市	眉山市	绵阳市	南充市	内江市	攀枝花市	绵竹市	阿坝州	驰彝族自治州	甘孜州	宜宾市	遂宁市	雅安市	资阳市	自贡市	天津市	阿克苏地区	博尔塔拉	伊犁哈萨克自治州
一般	0	1	0	0	1	1	0	1	1	0	0	0	0	1	0	0	1	0	1	0	0	0	5	15	11	7	4	3	3	9	5	3	6	4	3	4	2	5	1	2	6	3	6	5	1	0	1	0	1
合计	1		0		1	1		2				1			0		1		1				113																							0	2
	甘肃省		广东省		贵州省	广西省		河北省				河南省			黑龙江省		江西省		辽宁省				四川省																							天津市	新疆维吾尔族自治区
	陇南市	庆阳市	云浮市	梅州市	肖都匀市	贵港市	南宁市	廊坊市	石家庄市	邢台市	唐山市	许昌市	濮阳市	商丘市	大庆市	五常市	赣州市	九江市	大连市	盘锦市	锦州市	朝阳市	巴中市	成都市	达州市	德阳市	广安市	广元市	乐山市	凉山州	泸州市	眉山市	绵阳市	南充市	内江市	攀枝花市	绵竹市	阿坝州	驰彝族自治州	甘孜州	宜宾市	遂宁市	雅安市	资阳市	自贡市	天津市	阿克苏地区	博尔塔拉	伊犁哈萨克自治州
较满意	0	0	0	0	0	0	0	0	0	0	0	1	0	0	0	0	0	0	0	1	0	0	1	1	1	0	1	1	0	1	1	0	1	1	1	0	0	1	0	0	1	1	1	0	0	1	0	0	0
合计	0		0		0	0		0				1			0		0		1				14																							1	0
	甘肃省		广东省		贵州省	广西省		河北省				河南省			黑龙江省		江西省		辽宁省				四川省																							天津市	新疆维吾尔族自治区
	陇南市	庆阳市	云浮市	梅州市	肖都匀市	贵港市	南宁市	廊坊市	石家庄市	邢台市	唐山市	许昌市	濮阳市	商丘市	大庆市	五常市	赣州市	九江市	大连市	盘锦市	锦州市	朝阳市	巴中市	成都市	达州市	德阳市	广安市	广元市	乐山市	凉山州	泸州市	眉山市	绵阳市	南充市	内江市	攀枝花市	绵竹市	阿坝州	驰彝族自治州	甘孜州	宜宾市	遂宁市	雅安市	资阳市	自贡市	天津市	阿克苏地区	博尔塔拉	伊犁哈萨克自治州
很满意	0	0	1	0	0	0	0	0	0	0	0	0	0	0	0	0	0	0	0	0	0	0	0	1	0	0	0	0	0	0	0	0	0	0	0	0	0	0	0	0	1	0	0	0	0	0	0	0	0
合计	0		1		0	0		0				0			0		0		0				2																							0	0
	甘肃省		广东省		贵州省	广西省		河北省				河南省			黑龙江省		江西省		辽宁省				四川省																							天津市	新疆维吾尔族自治区
	陇南市	庆阳市	云浮市	梅州市	肖都匀市	贵港市	南宁市	廊坊市	石家庄市	邢台市	唐山市	许昌市	濮阳市	商丘市	大庆市	五常市	赣州市	九江市	大连市	盘锦市	锦州市	朝阳市	巴中市	成都市	达州市	德阳市	广安市	广元市	乐山市	凉山州	泸州市	眉山市	绵阳市	南充市	内江市	攀枝花市	绵竹市	阿坝州	驰彝族自治州	甘孜州	宜宾市	遂宁市	雅安市	资阳市	自贡市	天津市	阿克苏地区	博尔塔拉	伊犁哈萨克自治州
空	0	0	0	0	0	0	0	0	1	0	0	0	0	0	0	0	0	0	0	0	0	0	0	0	0	0	0	0	0	0	0	0	1	0	0	0	0	0	0	0	0	0	1	1	0	0	0	0	0
合计	0		0		0	0		1				0			0		0		0				3																							0	0
性别分布
	很不满意	较不满意	一般	较满意	很满意	空	合计
男	10	20	58	47	2	1	138
女	5	20	39	28	3	2	97
空	0	2	7	2	0	0	11
合计	15	42	104	77	5	3	246
年龄分布
	很不满意	较不满意	一般	较满意	很满意	空	合计
20岁以下	1	6	19	8	1	2	37
20-30岁	11	32	63	52	3	0	161
30-40岁	1	1	6	4	0	1	13
40-50岁	0	2	11	5	1	0	19
50-60岁	0	1	2	2	0	0	5
60岁以上	0	0	0	1	0	0	1
空	2	0	3	5	0	0	10
合计	15	42	104	77	5	3	246
收入分布（近三年平均收入）
	很不满意	较不满意	一般	较满意	很满意	空	合计
1-5万	10	29	62	38	0	1	140
5-10万	1	9	13	21	3	2	49
10-20万	0	1	12	1	0	0	14
20万以上	0	0	3	3	0	0	6
空	4	3	14	14	2	0	37
合计	15	42	104	77	5	3	246
[truncated: 4 more columns]

## Sheet: 27.4
您多大程度上期望通过完善基础设施来提高生活质量？	很不满意	较不满意	一般	较满意	很满意	空	合计
频数	9	53	117	57	6	4	246
地区分布
	甘肃省		广东省		贵州省	广西省		河北省				河南省			黑龙江省		江西省		辽宁省				四川省																							天津市	新疆维吾尔族自治区
	陇南市	庆阳市	云浮市	梅州市	肖都匀市	贵港市	南宁市	廊坊市	石家庄市	邢台市	唐山市	许昌市	濮阳市	商丘市	大庆市	五常市	赣州市	九江市	大连市	盘锦市	锦州市	朝阳市	巴中市	成都市	达州市	德阳市	广安市	广元市	乐山市	凉山州	泸州市	眉山市	绵阳市	南充市	内江市	攀枝花市	绵竹市	阿坝州	驰彝族自治州	甘孜州	宜宾市	遂宁市	雅安市	资阳市	自贡市	天津市	阿克苏地区	博尔塔拉	伊犁哈萨克自治州
很不满意	0	0	0	0	0	0	0		0	0	0	0	0	0	0	0	0	0	0	0	0	0	1	0	1	1	1	0	1	1	0	0	0	0	1	0	0	0	0	0	0	0	0	1	0	0	0	0	0
合计	0		0		0	0		0				0			0		0		0				8																							0	0
	甘肃省		广东省		贵州省	广西省		河北省				河南省			黑龙江省		江西省		辽宁省				四川省																							天津市	新疆维吾尔族自治区
	陇南市	庆阳市	云浮市	梅州市	肖都匀市	贵港市	南宁市	廊坊市	石家庄市	邢台市	唐山市	许昌市	濮阳市	商丘市	大庆市	五常市	赣州市	九江市	大连市	盘锦市	锦州市	朝阳市	巴中市	成都市	达州市	德阳市	广安市	广元市	乐山市	凉山州	泸州市	眉山市	绵阳市	南充市	内江市	攀枝花市	绵竹市	阿坝州	驰彝族自治州	甘孜州	宜宾市	遂宁市	雅安市	资阳市	自贡市	天津市	阿克苏地区	博尔塔拉	伊犁哈萨克自治州
较不满意	0	1	0	0	0	0	0	0	1	0	0	0	0	0	0	0	1	0	0	0	0	0	1	2	1	1	1	2	1	2	0	1	2	3	1	4	1	2	0	2	6	1	7	4	2	0	1	0	0
合计	1		0		0	0		1				0			0		1		0				47																							0	1
	甘肃省		广东省		贵州省	广西省		河北省				河南省			黑龙江省		江西省		辽宁省				四川省																							天津市	新疆维吾尔族自治区
	陇南市	庆阳市	云浮市	梅州市	肖都匀市	贵港市	南宁市	廊坊市	石家庄市	邢台市	唐山市	许昌市	濮阳市	商丘市	大庆市	五常市	赣州市	九江市	大连市	盘锦市	锦州市	朝阳市	巴中市	成都市	达州市	德阳市	广安市	广元市	乐山市	凉山州	泸州市	眉山市	绵阳市	南充市	内江市	攀枝花市	绵竹市	阿坝州	驰彝族自治州	甘孜州	宜宾市	遂宁市	雅安市	资阳市	自贡市	天津市	阿克苏地区	博尔塔拉	伊犁哈萨克自治州
一般	0	0	1	1	0	1	0	0	0	0	1	0	1	0	0	0	0	0	1	0	0	0	0	10	7	3	4	1	1	10	3	4	6	10	7	4	1	2	0	5	6	2	6	5	3	1	0	1	1
合计	0		2		0	1		1				1			0		0		1				100																							1	2
	甘肃省		广东省		贵州省	广西省		河北省				河南省			黑龙江省		江西省		辽宁省				四川省																							天津市	新疆维吾尔族自治区
	陇南市	庆阳市	云浮市	梅州市	肖都匀市	贵港市	南宁市	廊坊市	石家庄市	邢台市	唐山市	许昌市	濮阳市	商丘市	大庆市	五常市	赣州市	九江市	大连市	盘锦市	锦州市	朝阳市	巴中市	成都市	达州市	德阳市	广安市	广元市	乐山市	凉山州	泸州市	眉山市	绵阳市	南充市	内江市	攀枝花市	绵竹市	阿坝州	驰彝族自治州	甘孜州	宜宾市	遂宁市	雅安市	资阳市	自贡市	天津市	阿克苏地区	博尔塔拉	伊犁哈萨克自治州
较满意	0	0	0	0	1	0	0	1	0	0	0	1	0	0	1	0	0	0	0	0	0	0	2	15	0	1	3	2	1	3	2	0	3	3	2	2	0	1	0	0	3	0	3	2	1	0	1	1	0
合计	0		0		1	0		1				1			1		0		0				49																							0	2
	甘肃省		广东省		贵州省	广西省		河北省				河南省			黑龙江省		江西省		辽宁省				四川省																							天津市	新疆维吾尔族自治区
	陇南市	庆阳市	云浮市	梅州市	肖都匀市	贵港市	南宁市	廊坊市	石家庄市	邢台市	唐山市	许昌市	濮阳市	商丘市	大庆市	五常市	赣州市	九江市	大连市	盘锦市	锦州市	朝阳市	巴中市	成都市	达州市	德阳市	广安市	广元市	乐山市	凉山州	泸州市	眉山市	绵阳市	南充市	内江市	攀枝花市	绵竹市	阿坝州	驰彝族自治州	甘孜州	宜宾市	遂宁市	雅安市	资阳市	自贡市	天津市	阿克苏地区	博尔塔拉	伊犁哈萨克自治州
很满意	0	0	0	0	0	0	0	0	0	0	0	0	0	0	0	0	0	0	0	1	0	0	0	0	0	0	1	0	0	0	0	0	1	0	0	0	0	0	0	0	0	0	0	0	1	1	0	0	0
合计	0		0		0	0		0				0			0		0		1				3																							1	0
	甘肃省		广东省		贵州省	广西省		河北省				河南省			黑龙江省		江西省		辽宁省				四川省																							天津市	新疆维吾尔族自治区
	陇南市	庆阳市	云浮市	梅州市	肖都匀市	贵港市	南宁市	廊坊市	石家庄市	邢台市	唐山市	许昌市	濮阳市	商丘市	大庆市	五常市	赣州市	九江市	大连市	盘锦市	锦州市	朝阳市	巴中市	成都市	达州市	德阳市	广安市	广元市	乐山市	凉山州	泸州市	眉山市	绵阳市	南充市	内江市	攀枝花市	绵竹市	阿坝州	驰彝族自治州	甘孜州	宜宾市	遂宁市	雅安市	资阳市	自贡市	天津市	阿克苏地区	博尔塔拉	伊犁哈萨克自治州
空	0	0	0	0	0	0	0	1	1	0	0	0	0	0	0	0	0	0	0	0	0	0	0	0	0	0	0	0	0	0	0	0	1	0	0	0	0	0	0	0	0	0	0	1	0	0	0	0	0
合计	0		0		0	0		2				0			0		0		0				2																							0	0
性别分布
	很不满意	较不满意	一般	较满意	很满意	空	合计
男	5	33	63	29	4	2	136
女	4	25	47	25	2	2	105
空	0	1	7	3	0	0	11
合计	9	59	117	57	6	4	252
年龄分布
	很不满意	较不满意	一般	较满意	很满意	空	合计
20岁以下	1	1	19	3	1	2	27
20-30岁	6	38	71	41	4	1	161
30-40岁	1	2	15	7	1	1	27
40-50岁	1	5	7	3	0	0	16
50-60岁	0	2	1	2	0	0	5
60岁以上	0	1	0	0	0	0	1
空	0	4	4	1	0	0	9
合计	9	53	117	57	6	4	246
收入分布（近三年平均收入）
	很不满意	较不满意	一般	较满意	很满意	空	合计
1-5万	8	33	53	23	0	2	119
5-10万	0	7	41	16	3	2	69
10-20万	0	4	7	5	1	0	17
20万以上	0	2	1	4	0	0	7
空	1	7	15	9	2	0	34
合计	9	53	117	57	6	4	246
[truncated: 4 more columns]

## Sheet: 27.5
您多大程度上期望通过完善基础设施来改善村容村貌、乡村环境？	很不满意	较不满意	一般	较满意	很满意	空	合计
频数	11	62	104	57	8	4	246
地区分布
	甘肃省		广东省		贵州省	广西省		河北省				河南省			黑龙江省		江西省		辽宁省				四川省																							天津市	新疆维吾尔族自治区
	陇南市	庆阳市	云浮市	梅州市	肖都匀市	贵港市	南宁市	廊坊市	石家庄市	邢台市	唐山市	许昌市	濮阳市	商丘市	大庆市	五常市	赣州市	九江市	大连市	盘锦市	锦州市	朝阳市	巴中市	成都市	达州市	德阳市	广安市	广元市	乐山市	凉山州	泸州市	眉山市	绵阳市	南充市	内江市	攀枝花市	绵竹市	阿坝州	驰彝族自治州	甘孜州	宜宾市	遂宁市	雅安市	资阳市	自贡市	天津市	阿克苏地区	博尔塔拉	伊犁哈萨克自治州
很不满意	0	0	0	0	0	0	0		0	0	0	0	1	0	0	0	0	0	0	0	0	0	0	1	0	1	1	0	0	1	1	0	0	2	0	0	0	0	0	0	1	0	0	1	0	0	0	0	0
合计	0		0		0	0		0				1			0		0		0				9																							0	0
	甘肃省		广东省		贵州省	广西省		河北省				河南省			黑龙江省		江西省		辽宁省				四川省																							天津市	新疆维吾尔族自治区
	陇南市	庆阳市	云浮市	梅州市	肖都匀市	贵港市	南宁市	廊坊市	石家庄市	邢台市	唐山市	许昌市	濮阳市	商丘市	大庆市	五常市	赣州市	九江市	大连市	盘锦市	锦州市	朝阳市	巴中市	成都市	达州市	德阳市	广安市	广元市	乐山市	凉山州	泸州市	眉山市	绵阳市	南充市	内江市	攀枝花市	绵竹市	阿坝州	驰彝族自治州	甘孜州	宜宾市	遂宁市	雅安市	资阳市	自贡市	天津市	阿克苏地区	博尔塔拉	伊犁哈萨克自治州
较不满意	0	1	0	0	0	1	0	1	0	0	0	0	0	0	0	0	1	0	1	0	0	0	0	7	4	1	5	2	0	9	0	1	5	1	2	2	0	2	0	0	7	2	1	1	1	0	0	0	0
合计	1		0		0	1		1				0			0		1		1				53																							0	0
	甘肃省		广东省		贵州省	广西省		河北省				河南省			黑龙江省		江西省		辽宁省				四川省																							天津市	新疆维吾尔族自治区
	陇南市	庆阳市	云浮市	梅州市	肖都匀市	贵港市	南宁市	廊坊市	石家庄市	邢台市	唐山市	许昌市	濮阳市	商丘市	大庆市	五常市	赣州市	九江市	大连市	盘锦市	锦州市	朝阳市	巴中市	成都市	达州市	德阳市	广安市	广元市	乐山市	凉山州	泸州市	眉山市	绵阳市	南充市	内江市	攀枝花市	绵竹市	阿坝州	驰彝族自治州	甘孜州	宜宾市	遂宁市	雅安市	资阳市	自贡市	天津市	阿克苏地区	博尔塔拉	伊犁哈萨克自治州
一般	0	0	1	1	1	0	0	0	1	0	1	0	0	0	0	0	0	0	0	1	0	0	4	15	9	7	4	1	4	7	1	1	8	5	3	3	1	1	1	5	5	0	4	5	0	0	1	0	0
合计	0		2		1	0		2				0			0		0		1				94																							0	1
	甘肃省		广东省		贵州省	广西省		河北省				河南省			黑龙江省		江西省		辽宁省				四川省																							天津市	新疆维吾尔族自治区
	陇南市	庆阳市	云浮市	梅州市	肖都匀市	贵港市	南宁市	廊坊市	石家庄市	邢台市	唐山市	许昌市	濮阳市	商丘市	大庆市	五常市	赣州市	九江市	大连市	盘锦市	锦州市	朝阳市	巴中市	成都市	达州市	德阳市	广安市	广元市	乐山市	凉山州	泸州市	眉山市	绵阳市	南充市	内江市	攀枝花市	绵竹市	阿坝州	驰彝族自治州	甘孜州	宜宾市	遂宁市	雅安市	资阳市	自贡市	天津市	阿克苏地区	博尔塔拉	伊犁哈萨克自治州
较满意	0	0	0	0	0	0	0	1	0	0	0	1	0	0	0	0	0	0	0	0	0	0	0	7	0	0	2	2	3	5	1	2	2	2	2	2	0	3	0	3	4	2	4	0	1	0	1	0	0
合计	0		0		0	0		1				1			0		0		0				1																							0	1
	甘肃省		广东省		贵州省	广西省		河北省				河南省			黑龙江省		江西省		辽宁省				四川省																							天津市	新疆维吾尔族自治区
	陇南市	庆阳市	云浮市	梅州市	肖都匀市	贵港市	南宁市	廊坊市	石家庄市	邢台市	唐山市	许昌市	濮阳市	商丘市	大庆市	五常市	赣州市	九江市	大连市	盘锦市	锦州市	朝阳市	巴中市	成都市	达州市	德阳市	广安市	广元市	乐山市	凉山州	泸州市	眉山市	绵阳市	南充市	内江市	攀枝花市	绵竹市	阿坝州	驰彝族自治州	甘孜州	宜宾市	遂宁市	雅安市	资阳市	自贡市	天津市	阿克苏地区	博尔塔拉	伊犁哈萨克自治州
很满意	0	0	0	0	0	0	0	0	0	0	0	0	0	0	1	0	0	0	0	0	0	0	1	2	0	0	1	0	0	0	0	0	0	0	0	0	0	1	0	1	0	0	0	0	0	1	0	0	0
合计	0		0		0	0		0				0			1		0		0				6																							1	0
	甘肃省		广东省		贵州省	广西省		河北省				河南省			黑龙江省		江西省		辽宁省				四川省																							天津市	新疆维吾尔族自治区
	陇南市	庆阳市	云浮市	梅州市	肖都匀市	贵港市	南宁市	廊坊市	石家庄市	邢台市	唐山市	许昌市	濮阳市	商丘市	大庆市	五常市	赣州市	九江市	大连市	盘锦市	锦州市	朝阳市	巴中市	成都市	达州市	德阳市	广安市	广元市	乐山市	凉山州	泸州市	眉山市	绵阳市	南充市	内江市	攀枝花市	绵竹市	阿坝州	驰彝族自治州	甘孜州	宜宾市	遂宁市	雅安市	资阳市	自贡市	天津市	阿克苏地区	博尔塔拉	伊犁哈萨克自治州
空	0	0	0	0	0	0	0	0	1	0	0	0	0	0	0	0	0	0	0	0	0	0	0	1	0	0	0	0	0	0	0	0	1	0	0	0	0	0	0	0	0	0	0	1	0	0	0	0	0
合计	0		0		0	0		1				0			0		0		0				3																							0	0
性别分布
	很不满意	较不满意	一般	较满意	很满意	空	合计
男	7	33	51	36	5	1	133
女	4	26	45	21	3	3	102
空	0	3	8	0	0	0	11
合计	11	62	104	57	8	4	246
年龄分布
	很不满意	较不满意	一般	较满意	很满意	空	合计
20岁以下	1	10	11	5	0	2	29
20-30岁	7	42	69	31	4	1	154
30-40岁	1	3	6	14	3	1	28
40-50岁	0	5	10	3	1	0	19
50-60岁	1	1	2	1	0	0	5
60岁以上	0	0	1	0	0	0	1
空	1	1	5	3	0	0	10
合计	11	62	104	57	8	4	246
收入分布（近三年平均收入）
	很不满意	较不满意	一般	较满意	很满意	空	合计
1-5万	9	39	54	21	2	1	126
5-10万	1	12	19	17	3	2	54
10-20万	1	4	5	11	2	0	23
20万以上	0	2	2	1	1	0	6
空	0	5	24	7	0	1	37
合计	11	62	104	57	8	4	246
[truncated: 4 more columns]

## Sheet: 27.6
您多大程度上期望通过完善基础设施来提高家庭收入？	很不满意	较不满意	一般	较满意	很满意	空	合计
频数	23	57	112	42	8	4	246
地区分布
	甘肃省		广东省		贵州省	广西省		河北省				河南省			黑龙江省		江西省		辽宁省				四川省																							天津市	新疆维吾尔族自治区
	陇南市	庆阳市	云浮市	梅州市	肖都匀市	贵港市	南宁市	廊坊市	石家庄市	邢台市	唐山市	许昌市	濮阳市	商丘市	大庆市	五常市	赣州市	九江市	大连市	盘锦市	锦州市	朝阳市	巴中市	成都市	达州市	德阳市	广安市	广元市	乐山市	凉山州	泸州市	眉山市	绵阳市	南充市	内江市	攀枝花市	绵竹市	阿坝州	驰彝族自治州	甘孜州	宜宾市	遂宁市	雅安市	资阳市	自贡市	天津市	阿克苏地区	博尔塔拉	伊犁哈萨克自治州
很不满意	0	0	0	0	0	0	0		0	0	0	0	1	0	0	0	0	0	0	0	0	0	1	1	2	1	3	0	1	3	0	0	1	1	1	1	1	1	0	1	0	0	0	2	0	0	0	0	0
合计	0		0		0	0		0				1			0		0		0				21																							0	0
	甘肃省		广东省		贵州省	广西省		河北省				河南省			黑龙江省		江西省		辽宁省				四川省																							天津市	新疆维吾尔族自治区
	陇南市	庆阳市	云浮市	梅州市	肖都匀市	贵港市	南宁市	廊坊市	石家庄市	邢台市	唐山市	许昌市	濮阳市	商丘市	大庆市	五常市	赣州市	九江市	大连市	盘锦市	锦州市	朝阳市	巴中市	成都市	达州市	德阳市	广安市	广元市	乐山市	凉山州	泸州市	眉山市	绵阳市	南充市	内江市	攀枝花市	绵竹市	阿坝州	驰彝族自治州	甘孜州	宜宾市	遂宁市	雅安市	资阳市	自贡市	天津市	阿克苏地区	博尔塔拉	伊犁哈萨克自治州
较不满意	0	0	0	1	0	0	0	0	0	0	1	1	0	0	0	0	0	0	1	0	0	0	0	7	3	4	3	1	1	4	0	1	5	1	1	2	1	2	1	2	3	2	2	1	1	1	1	0	0
合计	0		1		0	0		1				1			0		0		1				48																							1	1
	甘肃省		广东省		贵州省	广西省		河北省				河南省			黑龙江省		江西省		辽宁省				四川省																							天津市	新疆维吾尔族自治区
	陇南市	庆阳市	云浮市	梅州市	肖都匀市	贵港市	南宁市	廊坊市	石家庄市	邢台市	唐山市	许昌市	濮阳市	商丘市	大庆市	五常市	赣州市	九江市	大连市	盘锦市	锦州市	朝阳市	巴中市	成都市	达州市	德阳市	广安市	广元市	乐山市	凉山州	泸州市	眉山市	绵阳市	南充市	内江市	攀枝花市	绵竹市	阿坝州	驰彝族自治州	甘孜州	宜宾市	遂宁市	雅安市	资阳市	自贡市	天津市	阿克苏地区	博尔塔拉	伊犁哈萨克自治州
一般	0	1	1	0	1	1	0	0	1	0	0	0	0	0	0	0	1	0	0	0	0	0	2	15	9	3	4	2	3	13	1	4	5	4	4	5	1	2	1	3	4	1	7	2	1	0	0	0	1
合计	1		1		1	1		1				0			0		1		0				96																							0	1
	甘肃省		广东省		贵州省	广西省		河北省				河南省			黑龙江省		江西省		辽宁省				四川省																							天津市	新疆维吾尔族自治区
	陇南市	庆阳市	云浮市	梅州市	肖都匀市	贵港市	南宁市	廊坊市	石家庄市	邢台市	唐山市	许昌市	濮阳市	商丘市	大庆市	五常市	赣州市	九江市	大连市	盘锦市	锦州市	朝阳市	巴中市	成都市	达州市	德阳市	广安市	广元市	乐山市	凉山州	泸州市	眉山市	绵阳市	南充市	内江市	攀枝花市	绵竹市	阿坝州	驰彝族自治州	甘孜州	宜宾市	遂宁市	雅安市	资阳市	自贡市	天津市	阿克苏地区	博尔塔拉	伊犁哈萨克自治州
较满意	0	0	0	0	0	0	0	2	0	0	0	0	0	0	0	0	0	0	0	1	0	0	2	10	1	2	3	2	1	5	2	0	1	1	2	0	0	1	0	1	2	0	0	0	0	0	0	0	0
合计	0		0		0	0		2				0			0		0		1				36																							0	0
	甘肃省		广东省		贵州省	广西省		河北省				河南省			黑龙江省		江西省		辽宁省				四川省																							天津市	新疆维吾尔族自治区
	陇南市	庆阳市	云浮市	梅州市	肖都匀市	贵港市	南宁市	廊坊市	石家庄市	邢台市	唐山市	许昌市	濮阳市	商丘市	大庆市	五常市	赣州市	九江市	大连市	盘锦市	锦州市	朝阳市	巴中市	成都市	达州市	德阳市	广安市	广元市	乐山市	凉山州	泸州市	眉山市	绵阳市	南充市	内江市	攀枝花市	绵竹市	阿坝州	驰彝族自治州	甘孜州	宜宾市	遂宁市	雅安市	资阳市	自贡市	天津市	阿克苏地区	博尔塔拉	伊犁哈萨克自治州
很满意	0	0	0	0	0	0	0	0	0	0	0	0	0	0	1	0	0	0	0	0	0	0	1	0	0	0	1	0	0	0	0	0	0	0	0	0	1	1	0	0	0	0	0	1	1	1	0	0	0
合计	0		0		0	0		0				0			1		0		0				6																							1	0
	甘肃省		广东省		贵州省	广西省		河北省				河南省			黑龙江省		江西省		辽宁省				四川省																							天津市	新疆维吾尔族自治区
	陇南市	庆阳市	云浮市	梅州市	肖都匀市	贵港市	南宁市	廊坊市	石家庄市	邢台市	唐山市	许昌市	濮阳市	商丘市	大庆市	五常市	赣州市	九江市	大连市	盘锦市	锦州市	朝阳市	巴中市	成都市	达州市	德阳市	广安市	广元市	乐山市	凉山州	泸州市	眉山市	绵阳市	南充市	内江市	攀枝花市	绵竹市	阿坝州	驰彝族自治州	甘孜州	宜宾市	遂宁市	雅安市	资阳市	自贡市	天津市	阿克苏地区	博尔塔拉	伊犁哈萨克自治州
空	0	0	0	0	0	0	0	0	1	0	0	0	0	0	0	0	0	0	0	0	0	0	0	0	0	0	0	0	0	0	0	0	1	0	0	0	0	0	0	0	1	0	0	1	0	0	0	0	0
合计	0		0		0	0		1				0			0		0		0				3																							0	0
性别分布
	很不满意	较不满意	一般	较满意	很满意	空	合计
男	14	34	59	23	4	2	136
女	9	23	45	16	4	2	99
空	0	0	8	3	0	0	11
合计	23	57	112	42	8	4	246
年龄分布
	很不满意	较不满意	一般	较满意	很满意	空	合计
20岁以下	1	6	15	7	0	2	31
20-30岁	10	31	75	26	3	0	145
30-40岁	10	11	6	2	0	1	30
40-50岁	0	6	10	2	1	0	19
50-60岁	1	2	1	1	4	1	10
60岁以上	0	0	1	0	0	0	1
空	1	1	4	4	0	0	10
合计	23	57	112	42	8	4	246
收入分布（近三年平均收入）
	很不满意	较不满意	一般	较满意	很满意	空	合计
1-5万	15	34	60	28	1	1	139
5-10万	7	14	21	7	2	2	53
10-20万	0	4	7	5	3	0	19
20万以上	0	0	4	1	2	1	8
空	1	5	20	1	0	0	27
合计	23	57	112	42	8	4	246
[truncated: 4 more columns]

## Sheet: 27.7
您认为农村基础设施建设的总体质量水平如何？	很不满意	较不满意	一般	较满意	很满意	空	合计
频数	18	64	110	44	6	4	246
地区分布
	甘肃省		广东省		贵州省	广西省		河北省				河南省			黑龙江省		江西省		辽宁省				四川省																							天津市	新疆维吾尔族自治区
	陇南市	庆阳市	云浮市	梅州市	肖都匀市	贵港市	南宁市	廊坊市	石家庄市	邢台市	唐山市	许昌市	濮阳市	商丘市	大庆市	五常市	赣州市	九江市	大连市	盘锦市	锦州市	朝阳市	巴中市	成都市	达州市	德阳市	广安市	广元市	乐山市	凉山州	泸州市	眉山市	绵阳市	南充市	内江市	攀枝花市	绵竹市	阿坝州	驰彝族自治州	甘孜州	宜宾市	遂宁市	雅安市	资阳市	自贡市	天津市	阿克苏地区	博尔塔拉	伊犁哈萨克自治州
很不满意	0	0	1	0	0	0	0		0	0	1	0	0	0	0	0	0	0	0	0	0	0	0	1	3	0	1	0	1	0	2	0	1	1	1	1	0	0	0	0	1	0	1	1	0	0	0	0	0
合计	0		1		0	0		1				0			0		0		0				15																							0	0
	甘肃省		广东省		贵州省	广西省		河北省				河南省			黑龙江省		江西省		辽宁省				四川省																							天津市	新疆维吾尔族自治区
	陇南市	庆阳市	云浮市	梅州市	肖都匀市	贵港市	南宁市	廊坊市	石家庄市	邢台市	唐山市	许昌市	濮阳市	商丘市	大庆市	五常市	赣州市	九江市	大连市	盘锦市	锦州市	朝阳市	巴中市	成都市	达州市	德阳市	广安市	广元市	乐山市	凉山州	泸州市	眉山市	绵阳市	南充市	内江市	攀枝花市	绵竹市	阿坝州	驰彝族自治州	甘孜州	宜宾市	遂宁市	雅安市	资阳市	自贡市	天津市	阿克苏地区	博尔塔拉	伊犁哈萨克自治州
较不满意	0	0	0	0	0	1	0	0	0	0	0	1	0	0	0	0	0	0	0	0	0	0	1	11	5	1	5	3	1	6	0	1	6	1	0	2	1	1	0	0	6	2	2	4	2	0	0	0	0
合计	0		0		0	1		0				1			0		0		0				61																							0	0
	甘肃省		广东省		贵州省	广西省		河北省				河南省			黑龙江省		江西省		辽宁省				四川省																							天津市	新疆维吾尔族自治区
	陇南市	庆阳市	云浮市	梅州市	肖都匀市	贵港市	南宁市	廊坊市	石家庄市	邢台市	唐山市	许昌市	濮阳市	商丘市	大庆市	五常市	赣州市	九江市	大连市	盘锦市	锦州市	朝阳市	巴中市	成都市	达州市	德阳市	广安市	广元市	乐山市	凉山州	泸州市	眉山市	绵阳市	南充市	内江市	攀枝花市	绵竹市	阿坝州	驰彝族自治州	甘孜州	宜宾市	遂宁市	雅安市	资阳市	自贡市	天津市	阿克苏地区	博尔塔拉	伊犁哈萨克自治州
一般	0	1	0	1	0	0	0	1	0	0	0	0	1	0	1	0	1	0	0	1	0	0	2	9	3	8	4	2	4	12	0	2	5	8	5	3	0	1	0	5	7	5	6	2	1	0	2	0	1
合计	1		1		0	0		1				1			1		1		1				94																							0	3
	甘肃省		广东省		贵州省	广西省		河北省				河南省			黑龙江省		江西省		辽宁省				四川省																							天津市	新疆维吾尔族自治区
	陇南市	庆阳市	云浮市	梅州市	肖都匀市	贵港市	南宁市	廊坊市	石家庄市	邢台市	唐山市	许昌市	濮阳市	商丘市	大庆市	五常市	赣州市	九江市	大连市	盘锦市	锦州市	朝阳市	巴中市	成都市	达州市	德阳市	广安市	广元市	乐山市	凉山州	泸州市	眉山市	绵阳市	南充市	内江市	攀枝花市	绵竹市	阿坝州	驰彝族自治州	甘孜州	宜宾市	遂宁市	雅安市	资阳市	自贡市	天津市	阿克苏地区	博尔塔拉	伊犁哈萨克自治州
较满意	0	0	0	0	1	0	0	1	1	0	0	0	0	0	0	0	0	0	1	0	0	0	1	11	2	0	2	0	0	2	1	1	4	0	1	0	0	1	0	4	1	0	3	1	0	0	0	1	0
合计	0		0		1	0		2				0			0		0		1				35																							0	1
	甘肃省		广东省		贵州省	广西省		河北省				河南省			黑龙江省		江西省		辽宁省				四川省																							天津市	新疆维吾尔族自治区
	陇南市	庆阳市	云浮市	梅州市	肖都匀市	贵港市	南宁市	廊坊市	石家庄市	邢台市	唐山市	许昌市	濮阳市	商丘市	大庆市	五常市	赣州市	九江市	大连市	盘锦市	锦州市	朝阳市	巴中市	成都市	达州市	德阳市	广安市	广元市	乐山市	凉山州	泸州市	眉山市	绵阳市	南充市	内江市	攀枝花市	绵竹市	阿坝州	驰彝族自治州	甘孜州	宜宾市	遂宁市	雅安市	资阳市	自贡市	天津市	阿克苏地区	博尔塔拉	伊犁哈萨克自治州
很满意	0	0	0	0	0	0	0	0	0	0	0	0	0	0	0	0	0	0	0	0	0	0	1	1	1	0	2	0	0	0	0	0	0	0	0	0	0	0	0	0	0	0	0	0	0	0	0	0	0
合计	0		0		0	0		0				0			0		0		0				5																							0	0
	甘肃省		广东省		贵州省	广西省		河北省				河南省			黑龙江省		江西省		辽宁省				四川省																							天津市	新疆维吾尔族自治区
	陇南市	庆阳市	云浮市	梅州市	肖都匀市	贵港市	南宁市	廊坊市	石家庄市	邢台市	唐山市	许昌市	濮阳市	商丘市	大庆市	五常市	赣州市	九江市	大连市	盘锦市	锦州市	朝阳市	巴中市	成都市	达州市	德阳市	广安市	广元市	乐山市	凉山州	泸州市	眉山市	绵阳市	南充市	内江市	攀枝花市	绵竹市	阿坝州	驰彝族自治州	甘孜州	宜宾市	遂宁市	雅安市	资阳市	自贡市	天津市	阿克苏地区	博尔塔拉	伊犁哈萨克自治州
空	0	0	0	0	0	0	0	0	1	0	0	0	0	0	0	0	0	0	0	0	0	0	0	0	0	0	0	0	0	0	0	0	1	0	0	0	0	0	1	0	0	0	0	1	0	0	0	0	0
合计	0		0		0	0		1				0			0		0		0				3																							0	0
性别分布
	很不满意	较不满意	一般	较满意	很满意	空	合计
男	11	33	58	21	4	3	130
女	7	27	48	20	2	0	104
空	0	4	4	3	0	1	12
合计	18	64	110	44	6	4	246
年龄分布
	很不满意	较不满意	一般	较满意	很满意	空	合计
20岁以下	0	6	21	3	0	3	33
20-30岁	13	46	67	26	3	0	155
30-40岁	1	3	9	8	0	1	22
40-50岁	2	5	6	5	1	0	19
50-60岁	2	1	2	0	1	0	6
60岁以上	0	0	0	1	0	0	1
空	0	3	5	1	1	0	10
合计	18	64	110	44	6	4	246
收入分布（近三年平均收入）
	很不满意	较不满意	一般	较满意	很满意	空	合计
1-5万	17	33	64	19	1	1	135
5-10万	1	18	21	14	3	2	59
10-20万	0	3	9	2	0	0	14
20万以上	0	3	1	0	2	0	6
空	0	7	15	9	0	1	32
合计	18	64	110	44	6	4	246
[truncated: 4 more columns]

## Sheet: 27.8
您认为农村基础设施建设在多大程度上提高了村民的生活质量？	很不满意	较不满意	一般	较满意	很满意	空	合计
频数	14	45	118	62	4	3	246
地区分布
	甘肃省		广东省		贵州省	广西省		河北省				河南省			黑龙江省		江西省		辽宁省				四川省																							天津市	新疆维吾尔族自治区
	陇南市	庆阳市	云浮市	梅州市	肖都匀市	贵港市	南宁市	廊坊市	石家庄市	邢台市	唐山市	许昌市	濮阳市	商丘市	大庆市	五常市	赣州市	九江市	大连市	盘锦市	锦州市	朝阳市	巴中市	成都市	达州市	德阳市	广安市	广元市	乐山市	凉山州	泸州市	眉山市	绵阳市	南充市	内江市	攀枝花市	绵竹市	阿坝州	驰彝族自治州	甘孜州	宜宾市	遂宁市	雅安市	资阳市	自贡市	天津市	阿克苏地区	博尔塔拉	伊犁哈萨克自治州
很不满意	0	0	1	0	0	0	0	0	0	0	1	0	1	0	0	0	0	0	0	0	0	0	0	1	1	0	3	1	1	1	0	0	0	1	1	1	0	0	0	0	0	0	0	0	0	0	0	0	0
合计	0		1		0	0		1				1			0		0		0				11																							0	0
	甘肃省		广东省		贵州省	广西省		河北省				河南省			黑龙江省		江西省		辽宁省				四川省																							天津市	新疆维吾尔族自治区
	陇南市	庆阳市	云浮市	梅州市	肖都匀市	贵港市	南宁市	廊坊市	石家庄市	邢台市	唐山市	许昌市	濮阳市	商丘市	大庆市	五常市	赣州市	九江市	大连市	盘锦市	锦州市	朝阳市	巴中市	成都市	达州市	德阳市	广安市	广元市	乐山市	凉山州	泸州市	眉山市	绵阳市	南充市	内江市	攀枝花市	绵竹市	阿坝州	驰彝族自治州	甘孜州	宜宾市	遂宁市	雅安市	资阳市	自贡市	天津市	阿克苏地区	博尔塔拉	伊犁哈萨克自治州
较不满意	0	0	0	0	0	1	0	0	0	0	0	1	0	0	0	0	0	0	0	1	0	0	1	1	7	1	3	2	0	8	0	0	5	2	2	2	0	0	0	3	0	1	0	2	0	0	0	0	0
合计	0		0		0	1		0				1			0		0		1				40																							0	0
	甘肃省		广东省		贵州省	广西省		河北省				河南省			黑龙江省		江西省		辽宁省				四川省																							天津市	新疆维吾尔族自治区
	陇南市	庆阳市	云浮市	梅州市	肖都匀市	贵港市	南宁市	廊坊市	石家庄市	邢台市	唐山市	许昌市	濮阳市	商丘市	大庆市	五常市	赣州市	九江市	大连市	盘锦市	锦州市	朝阳市	巴中市	成都市	达州市	德阳市	广安市	广元市	乐山市	凉山州	泸州市	眉山市	绵阳市	南充市	内江市	攀枝花市	绵竹市	阿坝州	驰彝族自治州	甘孜州	宜宾市	遂宁市	雅安市	资阳市	自贡市	天津市	阿克苏地区	博尔塔拉	伊犁哈萨克自治州
一般	0	1	0	1	1	0	0	1	1	0	0	0	0	0	0	0	1	0	1	0	0	0	2	16	3	4	5	2	3	10	2	3	8	6	4	4	0	6	0	2	9	1	7	5	2	0	1	1	1
合计	1		1		1	0		2				0			0		1		1				104																							0	3
	甘肃省		广东省		贵州省	广西省		河北省				河南省			黑龙江省		江西省		辽宁省				四川省																							天津市	新疆维吾尔族自治区
	陇南市	庆阳市	云浮市	梅州市	肖都匀市	贵港市	南宁市	廊坊市	石家庄市	邢台市	唐山市	许昌市	濮阳市	商丘市	大庆市	五常市	赣州市	九江市	大连市	盘锦市	锦州市	朝阳市	巴中市	成都市	达州市	德阳市	广安市	广元市	乐山市	凉山州	泸州市	眉山市	绵阳市	南充市	内江市	攀枝花市	绵竹市	阿坝州	驰彝族自治州	甘孜州	宜宾市	遂宁市	雅安市	资阳市	自贡市	天津市	阿克苏地区	博尔塔拉	伊犁哈萨克自治州
较满意	0	0	0	0	0	0	0	1	0	0	0	0	0	0	0	0	0	0	0	0	0	0	2	6	2	3	2	0	1	2	1	1	3	1	8	0	1	10	0	10	1	0	0	0	0	0	1	0	0
合计	0		0		0	0		1				0			0		0		0				54																							0	1
	甘肃省		广东省		贵州省	广西省		河北省				河南省			黑龙江省		江西省		辽宁省				四川省																							天津市	新疆维吾尔族自治区
	陇南市	庆阳市	云浮市	梅州市	肖都匀市	贵港市	南宁市	廊坊市	石家庄市	邢台市	唐山市	许昌市	濮阳市	商丘市	大庆市	五常市	赣州市	九江市	大连市	盘锦市	锦州市	朝阳市	巴中市	成都市	达州市	德阳市	广安市	广元市	乐山市	凉山州	泸州市	眉山市	绵阳市	南充市	内江市	攀枝花市	绵竹市	阿坝州	驰彝族自治州	甘孜州	宜宾市	遂宁市	雅安市	资阳市	自贡市	天津市	阿克苏地区	博尔塔拉	伊犁哈萨克自治州
很满意	0	0	0	0	0	0	0	0	0	0	0	0	0	0	1	0	0	0	0	0	0	0	0	1	1	0	1	0	0	0	0	0	0	0	0	0	0	0	0	0	0	0	0	0	0	0	0	0	0
合计	0		0		0	0		0				0			1		0		0				3																							0	0
	甘肃省		广东省		贵州省	广西省		河北省				河南省			黑龙江省		江西省		辽宁省				四川省																							天津市	新疆维吾尔族自治区
	陇南市	庆阳市	云浮市	梅州市	肖都匀市	贵港市	南宁市	廊坊市	石家庄市	邢台市	唐山市	许昌市	濮阳市	商丘市	大庆市	五常市	赣州市	九江市	大连市	盘锦市	锦州市	朝阳市	巴中市	成都市	达州市	德阳市	广安市	广元市	乐山市	凉山州	泸州市	眉山市	绵阳市	南充市	内江市	攀枝花市	绵竹市	阿坝州	驰彝族自治州	甘孜州	宜宾市	遂宁市	雅安市	资阳市	自贡市	天津市	阿克苏地区	博尔塔拉	伊犁哈萨克自治州
空	0	0	0	0	0	0	0	0	1	0	0	0	0	0	0	0	0	0	0	0	0	0	0	0	0	0	0	0	0	0	0	0	1	0	0	0	0	0	0	0	0	0	0	1	0	0	0	0	0
合计	0		0		0	0		1				0			0		0		0				2																							0	0
性别分布
	很不满意	较不满意	一般	较满意	很满意	空	合计
男	7	28	59	31	2	1	128
女	7	17	51	30	2	2	109
空	0	0	8	1	0	0	9
合计	14	45	118	62	4	3	246
年龄分布
	很不满意	较不满意	一般	较满意	很满意	空	合计
20岁以下	4	12	13	23	2	1	55
20-30岁	2	36	83	5	2	2	130
30-40岁	1	3	7	2	0	0	13
40-50岁	1	5	7	1	2	0	16
50-60岁	0	2	3	3	0	1	9
60岁以上	0	0	0	0	0	0	0
空	1	4	2	0	0	0	7
合计	14	45	118	62	4	3	246
收入分布（近三年平均收入）
	很不满意	较不满意	一般	较满意	很满意	空	合计
1-5万	2	36	60	23	2	1	124
5-10万	3	13	24	5	2	2	49
10-20万	0	2	10	1	0	0	13
20万以上	0	1	2	2	2	0	7
空	4	10	19	3	0	1	37
合计	14	45	118	62	4	3	246
[truncated: 4 more columns]

## Sheet: 27.9
您对农村基础设施建设改善村容村貌、乡村环境如何评价？	很不满意	较不满意	一般	较满意	很满意	空	合计
频数	36	92	83	26	5	4	246
地区分布
	甘肃省		广东省		贵州省	广西省		河北省				河南省			黑龙江省		江西省		辽宁省				四川省																							天津市	新疆维吾尔族自治区
	陇南市	庆阳市	云浮市	梅州市	肖都匀市	贵港市	南宁市	廊坊市	石家庄市	邢台市	唐山市	许昌市	濮阳市	商丘市	大庆市	五常市	赣州市	九江市	大连市	盘锦市	锦州市	朝阳市	巴中市	成都市	达州市	德阳市	广安市	广元市	乐山市	凉山州	泸州市	眉山市	绵阳市	南充市	内江市	攀枝花市	绵竹市	阿坝州	驰彝族自治州	甘孜州	宜宾市	遂宁市	雅安市	资阳市	自贡市	天津市	阿克苏地区	博尔塔拉	伊犁哈萨克自治州
很不满意
合计
	甘肃省		广东省		贵州省	广西省		河北省				河南省			黑龙江省		江西省		辽宁省				四川省																							天津市	新疆维吾尔族自治区
	陇南市	庆阳市	云浮市	梅州市	肖都匀市	贵港市	南宁市	廊坊市	石家庄市	邢台市	唐山市	许昌市	濮阳市	商丘市	大庆市	五常市	赣州市	九江市	大连市	盘锦市	锦州市	朝阳市	巴中市	成都市	达州市	德阳市	广安市	广元市	乐山市	凉山州	泸州市	眉山市	绵阳市	南充市	内江市	攀枝花市	绵竹市	阿坝州	驰彝族自治州	甘孜州	宜宾市	遂宁市	雅安市	资阳市	自贡市	天津市	阿克苏地区	博尔塔拉	伊犁哈萨克自治州
较不满意
合计
	甘肃省		广东省		贵州省	广西省		河北省				河南省			黑龙江省		江西省		辽宁省				四川省																							天津市	新疆维吾尔族自治区
	陇南市	庆阳市	云浮市	梅州市	肖都匀市	贵港市	南宁市	廊坊市	石家庄市	邢台市	唐山市	许昌市	濮阳市	商丘市	大庆市	五常市	赣州市	九江市	大连市	盘锦市	锦州市	朝阳市	巴中市	成都市	达州市	德阳市	广安市	广元市	乐山市	凉山州	泸州市	眉山市	绵阳市	南充市	内江市	攀枝花市	绵竹市	阿坝州	驰彝族自治州	甘孜州	宜宾市	遂宁市	雅安市	资阳市	自贡市	天津市	阿克苏地区	博尔塔拉	伊犁哈萨克自治州
一般
合计
	甘肃省		广东省		贵州省	广西省		河北省				河南省			黑龙江省		江西省		辽宁省				四川省																							天津市	新疆维吾尔族自治区
	陇南市	庆阳市	云浮市	梅州市	肖都匀市	贵港市	南宁市	廊坊市	石家庄市	邢台市	唐山市	许昌市	濮阳市	商丘市	大庆市	五常市	赣州市	九江市	大连市	盘锦市	锦州市	朝阳市	巴中市	成都市	达州市	德阳市	广安市	广元市	乐山市	凉山州	泸州市	眉山市	绵阳市	南充市	内江市	攀枝花市	绵竹市	阿坝州	驰彝族自治州	甘孜州	宜宾市	遂宁市	雅安市	资阳市	自贡市	天津市	阿克苏地区	博尔塔拉	伊犁哈萨克自治州
较满意
合计
	甘肃省		广东省		贵州省	广西省		河北省				河南省			黑龙江省		江西省		辽宁省				四川省																							天津市	新疆维吾尔族自治区
	陇南市	庆阳市	云浮市	梅州市	肖都匀市	贵港市	南宁市	廊坊市	石家庄市	邢台市	唐山市	许昌市	濮阳市	商丘市	大庆市	五常市	赣州市	九江市	大连市	盘锦市	锦州市	朝阳市	巴中市	成都市	达州市	德阳市	广安市	广元市	乐山市	凉山州	泸州市	眉山市	绵阳市	南充市	内江市	攀枝花市	绵竹市	阿坝州	驰彝族自治州	甘孜州	宜宾市	遂宁市	雅安市	资阳市	自贡市	天津市	阿克苏地区	博尔塔拉	伊犁哈萨克自治州
很满意
合计
	甘肃省		广东省		贵州省	广西省		河北省				河南省			黑龙江省		江西省		辽宁省				四川省																							天津市	新疆维吾尔族自治区
	陇南市	庆阳市	云浮市	梅州市	肖都匀市	贵港市	南宁市	廊坊市	石家庄市	邢台市	唐山市	许昌市	濮阳市	商丘市	大庆市	五常市	赣州市	九江市	大连市	盘锦市	锦州市	朝阳市	巴中市	成都市	达州市	德阳市	广安市	广元市	乐山市	凉山州	泸州市	眉山市	绵阳市	南充市	内江市	攀枝花市	绵竹市	阿坝州	驰彝族自治州	甘孜州	宜宾市	遂宁市	雅安市	资阳市	自贡市	天津市	阿克苏地区	博尔塔拉	伊犁哈萨克自治州
空
合计
性别分布
	很不满意	较不满意	一般	较满意	很满意	空	合计
男
女
空
合计
年龄分布
	很不满意	较不满意	一般	较满意	很满意	空	合计
20岁以下
20-30岁
30-40岁
40-50岁
50-60岁
60岁以上
空
合计
收入分布（近三年平均收入）
	很不满意	较不满意	一般	较满意	很满意	空	合计
1-5万
5-10万
10-20万
20万以上
空
合计
[truncated: 4 more columns]

[truncated: 15 more sheets: 27.10, 27.11, 27.12, 27.13, 27.14, 27.15, 27.16, 27.17, 27.18, 27.19, 27.20, 27.21, 27.22, 27.23, 27.24]
