# Supplementary material for: Performance appraisal method for rural infrastructure construction based on public satisfaction
Source: PLoS One. 2018 Oct 4;13(10):e0204563. doi: 10.1371/journal.pone.0204563 (PMC6171859; doi:10.1371/journal.pone.0204563)
Supplement: S1 File — (ZIP) [file pone.0204563.s001.zip › ╬╩╛φ═│╝╞╘¡╩╝╩2╛▌//╬╩╛φ═│╝╞╖╓╬÷1.0.xlsx]

## Sheet: 问卷统计
	1	2.村庄类型	3.到县城距离（Km）	到县城距离区间	4.性别	5.年龄	6	人口区间	7.家庭最高学历	8.家庭结构	9.收入来源(A.务农收入 B.外出打工 C.经营性收入 D.事业单位 E.其他 F.空	10.近三年收入（元）				A.1-5万 B.5-10万 C.10-20万 D.20万以上 E.空	11.对本村基础设施满意度调查（A.十分不满意 B.较不满意 C.一般 D.比较满意 E.十分满意 F.空）											12.与5年前相比本村基础设施变化调查（A.较以前恶化 B.几乎无变化 C.有一定改进 D.远远好于5年前 E.空）											13.与其他村相比，本村基础设施怎么样（A.最差之一 B.中等偏下 C.中等 D.中上等 E.最好之一 F.空）
（1、五一前；2、五一后；3、网络）	村庄地址	A.普通乡村 B.乡镇驻地 C.城郊结合 D.既是乡镇驻地也是城郊结合 E.空 F.市区	到县城距离（Km）	A.0-10公里 B.10-20公里 C.20-30公里 D.30-50公里 E.50-100公里 F.100公里以上 G.空	A.男 B.女 C.空	A.20以下 B.20-30 C.30-40 D.40-50 E.50-60 F.60以上 G.空	家庭中人口数	A.3人及以下 B.4-5人 C.6人及人以上 D.空	A.小学 B.初中 C.高中 D.本科 E.硕士 F.博士 G.空	A.党员家庭 B.干部家庭 C.普通家庭 D.空		2013年	2014年	2015年	平均年收入（元）	平均收入区间	道路（满意度）	饮用水	污水治理（环保、环卫）	公厕建设改造	村庄规划、村容改造	通讯、通电、电视信号	燃料厨房改造	农田灌溉设施	医疗设施	文化娱乐设施	教育设施	道路（与5年前比）	饮用水	污水治理（环保、环卫）	公厕建设改造	村庄规划、村容改造	通讯、通电、电视信号	燃料厨房改造	农田灌溉设施	医疗设施	文化娱乐设施	教育设施	道路（与其他村比）	饮用水	污水治理（环保、环卫）	公厕建设改造	村庄规划、村容改造	通讯、通电、电视信号	燃料厨房改造	农田灌溉设施	医疗设施	文化娱乐设施	教育设施
2	四川达州市宣汉县黄石乡百花村	E	23	C	B	A	4	B	G	C	B	200000	80000	80000	120000	C	C	B	B	B	B	B	B	B	B	B	B	C	B	B	B	C	A	B	B	B	B	B	B	B	B	B	C	B	B	B	C	B	B
2	四川资阳乐至县金顺镇街村	E	＞100	F	B	A	4	B	A	A	E	180000	60000	70000	103333	C	B	B	B	B	B	B	B	B	C	B	D	D	C	C	B	C	C	B	B	C	C	D	B	C	C	B	B	C	B	B	C	B	D
2	四川广安市武胜县白坪乡高洞村五.六社	A	12.2	B	A	B	5	B	C	C	B	100000	30000	30000	53333.3	B	E	D	D	D	E	D	D	D	C	C	D	D	C	C	C	E	E	C	C	C	C	D	D	D	D	D	D	D	D	D	D	D	D
2	四川宜宾市翠屏区李庄镇上坝村五组	A	30	C	A	D	5	B	D	C	AB	150000	40000	50000	80000	B	D	D	C	B	B	D	C	C	D	B	C	C	B	B	B	B	C	C	C	C	B	C	D	D	C	B	B	D	D	D	D	B	D
2	四川广安市武胜县飞龙镇白坪乡高洞村2社	A	23.3	B	A	D	4	B	C	C	B	120000	50000	40000	70000	B	D	D	D	D	E	E	D	D	E	D	D	D	C	C	C	C	D	D	C	C	D	C	D	D	D	D	D	D	D	D	C	C	C
2	四川巴中平昌县元山镇正佛岩村	A	30	C	B	B	6	C	B	C	B	20000	23000	27000	23333.3	A	B	D	C	B	B	C	C	C	C	B	C	C	B	B	C	C	C	C	B	C	B	C	B	C	C	B	C	C	C	C	C	B	C
2	四川资阳安岳县四台村	A	60	E	B	D	5	B	D	C	B	90000	30000	30000	50000	A	C	C	C	B	C	C	B	B	B	B	B	C	C	C	D	D	D	B	B	B	B	B	C	C	C	C	C	C	C	C	C	B	B
2	四川成都郫县团结镇白马村9组	B	30	C	B	B	4	C	D	A	C	20	20	20	20	A	C	B	B	B	B	B	B	B	B	B	B	C	C	C	C	C	C	C	C	C	C	C	B	B	B	B	B	B	B	B	B	B	B
2	四川成都郫县团结镇白马村9组	C	10	A	A	B	3	A	D	C	B	10	8	7	8.33333	A	C	C	C	B	C	B	C	B	B	C	B	C	C	C	B	C	C	C	C	B	B	B	C	C	C	B	C	C	C	C	C	C	C
2	四川广安前锋镇	C	20	B	B	B	5	B	D	A	ACDE	200000	150000	150000	166667	C	C	D	C	C	C	C	B	B	B	B	B	C	B	B	B	C	C	B	B	C	C	C	C	C	C	C	C	C	C	C	D	B	C
2	四川成都新津县邓双镇新桥村	空	空	G	C	C	4	B	D	C	D	20	7	8	11.6667	A	B	B	B	C	D	D	D	C	C	B	C	B	C	C	C	C	C	C	C	C	B	C	C	C	C	C	D	C	D	D	D	D	D
2	四川广安市广安区花桥镇	B	60	E	B	B	6	C	D	C	A	150000	60000	50000	86666.7	B	C	C	B	B	C	B	A	B	C	B	A	C	B	C	B	C	C	B	B	C	C	C	C	C	C	B	B	B	B	C	C	A	A
2	四川雅安天全县仁义乡岩峰村	A	11	B	C	G	4	B	C	A	A	30000	40000	45000	38333.3	A	C	C	B	C	C	C	B	B	B	B	B	D	C	B	B	C	B	B	B	B	B	B	C	B	B	B	B	C	C	C	B	B	A
2	四川广元市苍溪县烟丰乡大碑村	A	40	D	B	B	3	A	B	C	A	30000	40000	40000	36666.7	A	A	A	B	A	A	C	D	A	B	A	B	D	C	C	B	C	C	C	B	B	B	C	C	B	B	C	A	C	C	B	B	B	C
2	四川成都蒲江县铁溪村	A	20	B	C	C	3	A	D	C	A	10000	50000	50000	36666.7	A	C	C	B	D	D	C	D	D	E	D	C	C	C	D	D	C	C	C	C	B	C	C	C	C	C	C	C	C	D	C	D	D	C
2	四川绵阳盐亭县八角镇	B	23	C	A	C	3	A	B	C	C	150000	40000	60000	83333.3	B	C	C	B	C	C	D	D	C	C	C	C	C	C	C	B	C	D	C	C	C	B	C	C	C	B	B	C	C	C	C	C	C	C
2	天津市东丽区新兴村	C	50	D	A	B	4	B	E	C	D	100000	50000	40000	63333.3	B	D	D	D	D	D	D	D	E	E	E	E	D	D	D	D	D	D	D	D	D	D	C	D	D	D	D	D	D	D	D	D	D	D
2	四川省成都蒲江县侨亨乡银保村	E	30	C	A	B	5	B	D	C	D	45000	54000	5000	34666.7	A	D	D	D	D	D	D	D	D	D	D	C	D	D	D	D	D	D	D	D	D	D	D	D	D	D	D	D	D	D	D	D	D	D
2	四川凉山州冕宁县沙坝镇胜利村	A	10	A	A	B	4	B	C	C	C	100000	30000	40000	56666.7	B	C	C	C	B	B	D	D	D	D	D	D	D	D	D	C	C	D	D	D	D	C	D	C	C	C	B	C	C	C	C	C	D	D
2	贵州省肖都匀市	A	20	B	A	B	5	B	C	C	A	40000	45000	50000	45000	A	C	C	C	D	C	C	D	C	D	C	C	D	D	D	D	D	D	D	D	D	D	D	C	C	B	C	C	B	C	C	C	C	B
2	四川省广安华蓥市双河镇柏杣村	E	10	A	A	C	5	B	C	C	AB	150000	50000	70000	90000	B	C	C	B	B	C	D	B	B	B	B	B	D	C	B	B	C	C	B	B	B	C	C	C	B	C	B	B	C	B	B	B	B	B
2	四川省自贡市农团乡	A	25	C	C	B	5	B	G	C	B	空	空	空	#DIV/0!	E	B	C	C	B	D	F	C	C	D	C	B	C	B	B	C	C	C	B	C	B	C	B	C	B	B	C	D	B	C	B	C	C	B
2	四川达州市达县石桥镇八一村	A	60	E	A	C	5	B	C	C	B	30000	51000	40000	40333.3	A	B	A	A	A	A	A	A	A	A	B	B	C	C	B	B	C	C	C	C	C	D	D	C	C	C	C	C	C	B	B	B	B	B
2	四川南充市顺庆区节溪镇坪房子村1组	A	26	C	A	B	5	B	D	C	A	12000	11000	10000	11000	A	C	B	A	B	B	A	B	C	C	C	A	B	B	B	B	B	B	B	B	B	B	B	B	C	B	B	B	B	C	C	B	C	B
2	重庆市铜梁区巴川镇	B	56	E	A	C	5	B	B	C	B	60000	30000	40000	43333.3	A	A	A	A	A	A	A	A	A	A	A	A	B	A	B	A	B	A	B	A	A	A	B	A	B	C	B	B	B	C	A	B	C	A
2	重庆市铜梁区巴川镇	E	62	E	B	B	7	C	C	C	B	空	空	空	#DIV/0!	E	A	A	A	A	A	A	A	A	A	A	A	B	C	B	A	B	A	B	C	B	A	B	B	C	A	D	C	B	C	B	B	C	C
2	重庆市铜梁区巴川镇	E	60	E	B	D	6	C	B	C	B	60000	20000	50000	43333.3	A	A	A	A	A	A	A	A	A	A	A	A	B	C	D	B	C	B	D	B	C	B	C	B	C	D	C	C	D	E	C	B	D	C
2	四川绵阳市江油市青莲镇太白村2组	C	10	A	B	B	3	A	B	A	B	100000	30000	30000	53333.3	B	D	C	A	B	E	E	E	D	D	C	C	C	C	B	B	D	E	B	C	C	B	B	D	D	B	B	E	D	D	C	C	C	C
2	四川省内江市资中县发轮镇庙沟村9组	A	空	G	B	B	4	B	C	A	B	空	空	空		E	A	B	A	A	B	A	A	A	A	A	A	C	B	B	B	C	B	B	B	C	B	C	A	B	B	B	B	B	B	B	B	B	B
2	四川凉山州越西县板桥乡	A	3	A	A	B	4	B	D	C	A	60000	70000	90000	73333.3	B	C	D	C	A	B	C	B	C	B	B	B	C	C	B	B	B	C	B	B	C	B	B	C	D	B	B	A	C	B	B	B	B	B
2	四川省凉山州会理县石广村	A	7	A	A	B	5	B	C	C	A	80000	80000	90000	83333.3	B	D	D	C	B	E	D	C	D	D	B	C	C	C	C	B	C	C	C	C	D	B	C	C	D	C	C	D	D	B	D	C	B	C
2	四川省攀枝花市仁和区同德镇通中指村	E	20	B	A	B	3	A	C	C	A	30000	34000	40000	34666.7	A	C	C	B	A	B	D	C	C	B	C	C	D	C	C	C	B	C	B	C	B	A	B	C	C	C	C	B	C	D	C	C	C	C
2	四川省广安市邻水县城南镇	A	40	D	B	D	6	C	A	C	D	40000	10000	15000	21666.7	A	C	D	B	C	C	C	C	C	B	A	D	A	C	B	B	B	C	C	B	B	B	C	B	C	B	C	C	C	B	C	B	C	D
2	云南省大理州祥云县下庄镇老张营村	A	30	C	B	D	5	B	D	C	A	40000	9000	15000	21333.3	A	C	D	B	A	C	E	C	D	E	D	C	C	C	B	B	C	D	B	D	D	C	C	D	C	B	A	C	E	B	C	E	D	C
2	云南省大理州祥云县下庄镇老张营村	A	30	C	A	E	7	C	C	C	B	60000	20000	25000	35000	A	D	E	C	B	D	E	C	D	E	E	D	C	D	C	B	C	D	D	D	D	D	D	D	C	B	B	C	E	D	E	E	E	E
2	四川省雅安市宝兴县大溪乡烟溪村三组	A	20	B	B	B	4	B	D	C	A	8000	9000	11000	9333.33	A	D	C	C	C	C	D	C	C	C	D	D	D	C	C	C	C	D	C	D	C	C	D	D	C	C	C	C	D	D	D	C	D	D
2	四川省雅安市宝兴县大溪乡烟溪村三组	A	20	B	A	C	6	C	D	C	B	9200	10600	13000	10933.3	A	D	E	C	D	D	D	DD	D	D	C	D	C	C	C	C	C	C	D	D	D	D	D	C	C	D	D	E	E	E	C	C	D	E
2	四川省雅安市宝兴县大溪乡烟溪村三组	A	20	B	A	D	6	C	D	C	C	20000	23000	30000	24333.3	A	D	C	D	C	D	C	D	D	D	D	D	D	C	C	B	D	D	D	D	D	D	D	D	D	D	C	D	D	D	D	C	D	D
2	四川南充市南部县双峰县十一村	A	100	E	A	E	4	B	C	C	A	38800	13600	12000	21466.7	A	D	D	C	B	C	D	D	C	C	C	C	D	C	C	C	C	D	D	C	D	C	C	D	C	B	B	C	D	D	C	C	C	C
2	四川雅安荥经县新庙乡大中坝	A	40	D	C	A	5	B	B	B	A	60000	20000	20000	33333.3	A	C	B	C	C	B	E	D	C	E	C	D	B	A	B	E	B	D	C	D	E	C	B	C	B	B	F	C	C	C	B	B	B	B
2	四川雅安荥经县新庙乡大中坝	A	40	D	B	D	6	C	D	A	B	50000	20000	15000	28333.3	A	C	B	A	C	D	E	D	B	E	C	B	B	A	B	C	B	D	C	D	E	C	B	C	A	B	C	E	C	B	C	E	C	D
2	四川雅安荥经县新庙乡大中坝	A	40	D	B	C	4	B	D	D	B	30000	10000	15000	18333.3	A	C	B	C	C	B	E	D	C	E	C	E	C	B	B	C	C	C	B	B	D	B	D	C	C	D	C	D	E	C	B	E	B	C
2	四川雅安市宝兴县穆坪镇新宝村	D	3	A	A	G	4	B	D	C	A	60000	20000	20000	33333.3	A	D	B	C	B	C	D	C	C	B	A	B	C	B	B	B	C	D	B	C	B	B	C	E	C	C	C	D	D	C	D	E	E	E
2	四川雅安市宝兴县穆坪镇新宝村	D	2	A	A	D	4	B	D	B	D	100000	30000	30000	53333.3	B	D	B	D	B	C	D	D	C	B	B	C	C	B	B	B	E	C	B	C	B	C	B	C	D	B	C	D	B	D	C	B	B	D
2	四川雅安市宝兴县穆坪镇新宝村	D	3	A	A	C	4	B	B	C	A	50000	15000	15000	26666.7	A	B	B	B	C	B	C	D	B	D	C	B	B	C	B	B	C	B	B	C	B	C	B	D	C	C	D	C	D	C	D	C	D	C
2	四川省遂宁市安居区东祥镇万元寺村一社	A	20	B	A	A	9	C	D	C	A	20000	8000	6000	11333.3	A	C	C	B	A	B	B	B	B	B	A	A	B	B	B	B	B	B	B	B	A	A	A	B	B	B	B	B	B	A	A	A	A	A
2	四川省宜宾市屏山县中都镇新权村4组	A	240	F	A	A	4	B	D	C	A	40000	12000	10000	20666.7	A	B	B	B	A	A	B	A	B	A	A	A	C	A	B	B	B	B	B	B	B	B	B	B	C	B	A	A	C	A	C	A	A	A
2	四川省德阳市中江县石龙乡古林村	A	110	F	B	A	5	B	D	C	A	10000	2000	30000	14000	A	A	C	B	D	C	E	C	B	D	C	D	B	C	B	C	B	D	B	B	C	C	D	A	D	B	C	B	D	B	B	C	D	E
2	四川省德阳市中江县石龙乡	A	100	F	B	D	5	B	D	C	A	10000	2000	2000	4666.67	A	A	D	C	D	C	E	B	B	D	D	E	B	C	B	C	D	B	B	B	D	C	D	A	D	B	C	B	D	B	B	C	D	E
2	四川省德阳市中江县石龙乡	A	100	F	A	D	5	B	D	C	A	10000	2000	3000	5000	A	A	B	D	C	C	E	C	B	D	B	D	B	C	B	C	D	B	B	B	D	C	D	A	D	B	C	B	D	B	B	C	D	E
2	四川省凉山州木里县博科村	A	92	E	B	E	3	A	B	C	B	2	2	2	2	A	A	A	A	C	C	A	A	C	A	A	C	C	A	B	B	C	A	B	B	B	B	C	C	B	A	B	C	A	C	A	C	A	C
2	四川省凉山州木里县博科村	A	92	E	A	B	4	B	C	C	B	20000	10000	10000	13333.3	A	A	C	B	A	B	C	C	B	C	A	A	B	B	B	B	C	C	C	B	B	C	C	C	C	B	C	C	C	C	B	C	B	C
2	四川成都光华村	B	40	D	B	B	5	B	C	C	AB	10	3	4	5.66667	A	B	A	B	B	C	C	C	B	C	B	B	B	A	B	C	C	B	C	B	C	C	B	B	C	E	D	F	C	B	B	B	C	B
2	广西省贵港市要塘镇细罗村	A	0.5	A	B	B	3	A	D	C	B	200000	100000	100000	133333	C	A	A	B	B	A	A	A	B	B	B	B	D	D	C	B	D	D	D	B	B	B	B	C	C	C	A	C	C	C	C	A	A	A
2	四川绵阳市杨家镇	A	13	B	A	B	3	A	D	C	E	空	空	空	#DIV/0!	E	D	D	D	D	D	D	D	D	D	D	D	C	C	C	C	C	C	C	C	C	C	C	C	C	C	C	D	D	D	D	C	C	C
2	四川省凉山州西昌市西郊乡八组	C	2	A	B	B	3	A	D	B	D	60000	56000	62000	59333.3	B	D	D	D	B	B	E	B	B	D	D	D	C	B	B	B	B	C	C	B	C	C	B	B	B	B	C	C	D	B	C	B	C	C
2	四川南充阆中天宫乡	A	80	E	A	B	3	A	C	C	A	1000	6000	4000	3666.67	A	A	A	A	A	A	A	A	A	A	A	A	C	B	B	B	B	B	B	B	C	B	B	A	A	A	A	A	A	A	A	A	A	A
2	空	A	空	G	A	G	5	B	C	C	B	65000	20000	35000	40000	A	C	C	C	D	D	C	B	D	C	C	D	C	C	C	C	C	C	C	C	C	C	D	C	C	C	D	C	C	C	C	C	C	C
2	空	C	空	G	B	D	4	B	C	C	A	60000	20000	27000	35666.7	A	B	C	C	B	C	C	C	B	C	B	C	C	C	C	B	C	C	C	C	B	C	C	D	D	B	B	D	C	D	D	D	D	D
2	四川省巴中市驷马镇龙台村	A	50	D	B	F	2	A	B	C	A	11000	5000	6000	7333.33	A	E	D	D	B	C	D	A	B	B	B	B	D	C	B	B	C	C	B	B	C	B	C	D	D	C	C	D	D	B	B	B	B	B
2	四川成都彭州市军乐镇屯场社区	A	11	B	B	B	3	A	D	C	B	20000	18000	19000	19000	A	D	E	D	D	C	D	D	D	C	C	C	D	D	D	C	D	D	C	D	C	C	D	C	D	D	D	C	C	C	D	D	C	D
2	四川资阳市南勋乡石坝子村	A	59	E	B	D	5	B	D	D	F	16000	15000	17000	16000	A	D	D	C	C	D	C	C	D	C	C	C	C	B	B	B	B	B	B	B	E	C	C	B	D	B	A	B	C	C	B	B	B	B
2	四川成都青白江祥福镇	A	4	A	B	B	6	C	D	C	B	17000	16000	15000	16000	A	D	C	B	B	B	C	A	B	B	C	B	C	B	B	B	B	C	B	B	B	B	B	B	B	A	A	B	C	B	B	B	B	B
2	四川广安市岳池县西板乡石门寻村6组	A	35	D	A	D	4	B	D	C	C	1500000	500000	500000	833333	D	C	C	B	B	B	C	C	C	B	B	C	C	B	A	B	B	C	C	B	C	B	C	C	C	B	B	B	C	B	C	B	A	C
2	四川省南充市嘉陵区土门乡巴掌寻村1组	E	50	D	A	B	6	C	B	C	B	150000	50000	50000	83333.3	B	C	C	B	C	C	D	B	C	D	B	C	D	C	B	C	C	D	B	B	C	B	C	C	C	B	B	C	C	B	B	C	B	C
2	四川成都彭州何家沟	A	158	F	B	B	10	C	D	C	B	20000	20000	30000	23333.3	A	B	C	C	B	C	C	C	C	C	C	C	C	C	C	C	C	C	C	C	C	C	C	A	B	C	D	C	C	C	C	D	C	D
2	四川成都大邑县苍山村	C	130	F	B	C	空	D	D	C	B	30000	35000	30000	31666.7	A	B	C	A	B	C	B	A	B	C	B	A	A	C	D	E	B	C	B	C	D	B	D	B	C	B	E	C	D	B	C	E	C	B
2	四川省广安市邻水县复盛乡六号桥村七组	A	25	C	A	D	5	B	D	C	A	20000	20000	30000	23333.3	A	F	E	F	A	D	B	D	E	E	A	E	D	D	D	B	B	B	D	D	D	B	B	B	B	B	B	B	D	D	E	B	B	C
2	四川省广安市邻水县复盛乡六号桥村七组	A	25	C	B	B	3	A	D	C	D	80000	90000	100000	90000	B	D	D	C	A	A	A	A	C	B	A	A	D	A	B	B	B	C	B	C	E	B	B	C	C	C	B	B	C	B	A	A	A	A
2	四川成都新津县花源镇白云村1组	E	20	B	B	G	3	A	C	A	D	600000	300000	200000	366667	D	D	D	C	C	C	D	D	D	C	C	D	C	B	A	B	B	C	C	B	C	B	C	C	C	B	B	B	C	B	C	A	A	C
2	四川成都市新津县花源镇杨柳村	E	20	B	A	B	5	B	C	C	B	400000	150000	200000	250000	D	C	D	C	B	C	C	B	D	D	D	D	D	C	B	C	C	D	B	B	C	B	C	C	C	B	B	C	C	B	B	C	B	C
2	四川成都双流县文星镇	B	15	B	A	C	6	C	D	C	C	70000	75000	90000	78333.3	B	D	D	D	D	D	D	D	D	D	C	C	D	D	D	D	D	D	D	D	D	D	D	D	D	D	D	D	D	D	D	D	D	D
2	四川成都双流县凤凰村	D	25	C	B	B	5	B	C	C	B	50000	60000	70000	60000	B	D	D	D	D	E	C	C	B	B	B	C	C	C	C	C	C	C	C	C	C	B	C	C	C	C	C	C	C	C	C	C	C	C
2	四川省乐山市犍为县河西村	A	3	A	B	B	4	B	D	C	A	40000	10000	15000	21666.7	A	B	C	B	B	B	C	C	C	B	F	C	D	C	C	B	B	C	C	C	B	E	B	C	C	C	B	C	F	C	D	C	B	C
2	四川成都市彭州市漂阳镇宝祝村2-6组	E	25	C	B	B	3	A	B	C	C	50000	2	2	16668	A	B	B	A	B	B	B	B	B	B	B	B	A	B	E	B	E	B	B	B	B	B	B	B	B	B	B	B	B	B	B	B	B	B
2	云南省昭通市水富县青柠村	B	20	B	B	G	3	A	D	C	A	40000	9000	11000	20000	A	C	B	A	B	C	C	B	B	C	B	C	B	C	B	C	C	C	B	B	C	B	C	B	B	C	B	C	C	C	B	C	C	C
2	四川成都市双流区黄水镇关公村	E	10	A	A	G	4	B	D	C	C	150000	50000	50000	83333.3	B	C	C	B	B	B	C	C	C	B	B	C	C	B	A	B	B	C	C	B	C	B	C	C	C	B	B	B	C	B	C	B	A	C
2	四川省资阳市雁江区挖桥村	A	3	A	B	C	5	B	C	C	A	80000	10000	15000	35000	A	B	C	B	C	A	B	C	C	C	C	C	C	C	C	C	C	C	C	C	D	B	C	C	C	B	D	B	C	B	B	B	C	C
2	新疆阿克苏地区阿瓦提县	C	2	A	A	D	4	B	D	C	A	50	19	15	28	A	D	D	D	A	C	E	C	C	C	A	B	C	C	C	C	C	C	C	C	C	C	B	D	D	D	C	C	E	D	D	D	D	D
2	四川省眉山市彭山县黄丰镇幸福村	A	20	B	A	B	3	A	D	C	A	30000	35000	40000	35000	A	A	A	A	B	B	A	A	A	B	A	A	C	C	B	B	B	C	C	B	B	B	C	B	B	B	B	B	C	C	B	C	B	B
2	四川眉山市白马镇幸福村	A	10	A	A	B	3	A	C	C	B	100000	110000	150000	120000	C	B	C	C	C	C	B	D	C	F	B	D	C	B	C	B	C	C	C	B	C	B	C	C	C	B	C	B	C	B	B	B	C	C
2	四川省宜宾市观音沙沟古塘村	A	120	F	B	D	4	B	D	C	B	25000	20000	30000	25000	A	A	C	C	B	A	A	A	B	A	A	A	C	B	B	B	C	C	C	B	C	B	C	B	C	B	B	B	B	B	B	B	B	B
2	四川省绵阳市盐亭县平川镇土公铺村	A	30	C	A	B	5	B	C	C	A	80000	20000	20000	40000	A	B	C	B	B	A	B	B	A	B	A	A	C	C	B	B	B	C	C	B	B	B	C	B	C	B	B	B	B	B	B	B	B	B
2	四川省凉山州喜德县两河口镇两河口村	A	40	D	A	B	6	C	D	C	A	90000	20000	30000	46666.7	A	B	D	B	A	B	B	B	B	B	B	A	C	C	B	B	C	C	C	C	C	C	B	C	C	B	B	C	C	C	C	B	B	B
2	四川达州市通川区魏兴镇北斗村四组	A	14	B	A	D	4	B	B	C	A	12000	13000	12000	12333.3	A	C	C	C	A	B	B	A	A	A	A	A	C	C	C	B	C	C	B	B	B	B	B	C	C	C	B	C	B	B	A	A	B	C
2	四川省凉山州木里县博科乡博科村	A	92	E	A	B	5	B	C	A	B	20000	10000	10000	13333.3	A	A	A	A	A	A	A	A	A	A	A	B	B	A	A	B	B	C	C	A	A	C	C	A	A	A	A	A	A	A	A	A	A	A
1	黑龙江省大庆市让胡路区	C	20	B	A	B	4	B	D	A	D	223000	218000	202000	214333	D	E	E	C	B	E	E	E	D	B	B	E	D	C	C	B	C	D	D	C	D	D	D	E	D	D	C	E	E	C	B	D	D	E
1	四川省凉山州冕宁县沙坝镇霸王塘村4组	A	60	E	A	B	9	C	D	C	A	100000	30000	30000	53333.3	B	A	B	A	C	D	C	A	D	A	A	B	C	A	A	B	C	C	B	D	C	B	C	B	A	A	B	B	C	B	C	C	A	B
1	四川省甘孜州泸定县泸桥镇新桥村	D	2	A	A	B	4	B	C	C	E	65000	23000	21000	36333.3	A	B	E	B	A	B	B	C	C	B	C	C	C	D	C	B	C	B	B	B	B	D	C	E	E	E	C	E	D	C	C	D	E	D
1	四川雅安市名山去龙兴村	E	30	C	B	D	3	A	C	C	A	60000	65000	70000	65000	B	E	E	C	C	E	E	E	E	E	D	D	D	A	A	B	D	D	D	D	D	D	D	E	E	E	E	E	E	E	E	E	E	E
1	四川省宜宾市兴文县中堰村	A	32	D	A	B	3	A	D	C	B	40000	60000	60000	53333.3	B	C	D	B	B	B	C	D	B	B	B	A	D	B	C	B	C	C	C	B	C	C	C	B	C	B	B	B	C	C	B	C	A	A
1	四川省绵阳市三台县潼川镇青东坝	B	20	B	A	B	2	A	D	C	B	10000	18000	20000	16000	A	C	C	B	B	B	B	B	B	B	A	A	D	C	B	B	B	C	C	B	B	B	B	E	C	B	B	C	D	D	C	B	B	D
1	四川省达州市渠县鹤林乡高山村	A	25	C	A	B	5	B	D	C	A	空	空	空	#DIV/0!	E	C	B	B	A	B	C	A	C	B	B	B	C	B	B	B	C	C	B	C	C	C	A	B	B	B	A	B	B	A	B	C	D	A
1	四川省泸州市古蔺县护家镇街村	E	16	B	A	B	4	B	D	D	F	空	空	空	#DIV/0!	E	C	A	C	C	D	B	C	D	B	B	C	D	C	B	B	D	C	C	C	C	C	C	C	B	C	C	D	D	C	C	B	C	D
1	河北省廊坊市	E	3	A	A	B	3	A	E	A	D	1000	200	800	666.667	A	A	A	E	E	E	E	E	D	C	C	C	B	A	B	B	C	C	C	C	C	C	D	A	B	C	D	D	D	D	D	D	C	D
1	四川省乐山市	D	空	G	A	B	空	D	G	C	D	10000	10000	10000	10000	A	A	B	B	B	B	B	C	C	D	D	D	B	B	B	B	B	B	B	B	B	B	B	B	B	B	B	B	B	B	B	B	B	B
1	四川省成都市成华区	E	1	A	A	B	3	A	D	A	D	空	空	空	#DIV/0!	E	C	C	C	D	D	C	C	C	B	C	B	D	C	C	D	C	C	C	C	C	D	D	C	C	C	D	C	C	C	B	C	C	B
1	四川省自贡市富顺县童寺镇东禅村	B	空	G	A	B	4	B	D	C	B	50000	60000	60000	56666.7	B	D	D	C	C	D	C	B	C	C	B	D	D	C	C	C	D	D	C	C	C	B	C	D	C	C	B	B	B	B	B	C	B	C
1	辽宁省大连市安定镇满族自治县同下屯	B	100	E	A	B	8	C	D	C	C	80000	30000	50000	53333.3	B	B	B	B	A	C	D	A	B	C	C	C	D	B	B	B	C	C	B	B	C	C	C	C	D	B	B	C	D	B	B	B	B	B
1	四川省资阳市安岳县菜子村努力乡3组	A	10	A	A	B	3	A	D	C	C	30000	50000	20000	33333.3	A	A	B	B	B	B	B	A	B	B	B	B	B	B	B	B	B	B	B	B	B	B	B	A	A	A	A	A	A	A	A	A	A	A
1	四川省凉山州冕宁市先锋乡坝子村	A	60	E	A	B	4	B	D	C	A	10000	10000	10000	10000	A	C	A	B	B	B	C	B	C	C	A	C	D	A	B	B	B	C	C	C	C	B	C	B	A	B	B	B	B	C	C	C	A	C
1	四川省攀枝花市米易县水塘村	A	6	A	A	B	5	B	D	C	A	10000	10000	10000	10000	A	C	A	A	A	B	C	B	B	C	B	C	C	B	B	B	C	C	C	B	B	B	C	B	A	B	B	B	C	B	A	B	B	C
1	四川省广安市武胜县沿口镇	B	60	E	A	B	3	A	D	A	D	50000	60000	70000	60000	B	B	D	B	B	D	D	B	A	A	C	D	D	C	C	B	C	D	B	B	B	C	D	D	F	C	B	D	D	C	B	B	D	E
1	四川省广元市苍溪县中土镇裕兴村一组	A	34	D	A	B	3	A	D	A	B	90000	100000	80000	90000	B	B	D	B	C	E	B	B	C	A	A	B	C	C	C	C	D	C	B	B	B	D	C	B	B	C	B	C	D	B	B	C	B	C
1	四川省达州市达川区万家镇虞家构村	A	80	E	A	B	4	B	D	C	B	13000	15000	20000	16000	A	B	B	A	C	B	B	B	C	A	B	A	B	B	A	B	C	B	B	B	B	B	B	B	B	A	B	B	A	B	B	A	B	A
1	四川省德阳市	B	空	G	B	B	3	A	C	C	E	空	48000	48000	48000	A	C	C	C	A	B	C	B	B	B	A	A	B	B	B	B	B	B	C	B	B	B	B	C	C	C	B	C	C	D	C	B	C	C
1	四川省广元市剑阁县寺镇城北路	B	20	B	B	B	4	B	D	A	D	36000	36600	37200	36900	A	C	C	C	C	B	B	B	B	B	A	A	C	C	C	C	C	B	B	B	B	B	B	C	C	C	C	C	C	C	C	C	C	C
1	四川省广安市武胜县金牛镇	A	30	C	B	G	5	B	E	C	B	36000	36000	36000	36000	A	C	D	B	A	A	D	D	B	A	A	A	D	C	B	B	B	D	D	B	A	B	A	D	C	B	A	B	D	D	B	B	A	A
1	四川成都新津老码头	A	20	B	A	B	6	C	D	C	A	空	空	空	#DIV/0!	E	D	B	B	A	C	D	D	D	A	A	C	C	C	C	B	B	D	D	C	B	B	C	D	D	D	A	D	D	D	D	B	B	D
1	四川省甘孜州康定市雅拉乡鱼斯村	A	20	B	A	B	4	B	D	A	B	40000	45000	45000	45000	A	B	D	A	B	A	D	B	B	A	B	B	C	B	A	C	C	C	B	B	B	B	B	B	D	A	C	B	C	B	B	A	C	B
1	四川省乐山市犍为县罗城镇二龙村	A	75	E	A	B	3	A	D	C	C	40000	40000	60000	50000	A	D	A	B	B	A	B	A	B	A	A	C	C	A	B	B	B	C	B	B	E	C	C	D	A	B	A	B	D	A	A	A	B	C
1	四川省凉山州越西县大瑞乡大古村	A	10	A	A	B	4	B	D	A	A	9000	10000	10000	10000	A	B	B	B	A	B	A	A	B	A	A	C	C	C	B	B	C	A	A	A	A	A	A	C	C	B	B	C	B	C	C	B	B	C
1	四川成都郫县	C	50	D	A	B	3	A	E	C	BC	500000	450000	480000	465000	D	D	E	C	C	D	E	D	E	E	E	D	D	C	B	C	D	D	D	D	B	D	D	D	D	C	D	D	D	D	D	D	E	B
1	四川宜宾屏山县	C	60	D	A	B	3	A	D	C	D	100000	100000	100000	100000	B	D	E	D	C	C	D	C	C	D	C	C	C	B	D	D	D	C	B	B	C	E	C	B	D	B	D	B	C	C	C	C	C	B
1	四川德阳广汉市	A	5	A	A	B	3	A	D	C	B	20000	21000	22000	21500	A	B	B	A	A	C	C	C	C	B	B	B	C	A	A	B	C	C	C	C	C	B	C	C	B	B	C	D	D	D	D	D	C	D
1	四川广安市广安区花桥镇星火村	B	50	D	A	A	5	B	D	C	A	30000	20000	30000	25000	A	A	C	A	A	B	C	C	D	C	C	D	C	C	C	C	D	D	C	C	B	D	B	C	C	B	B	D	D	D	E	E	E	E
1	四川省达州市渠县渠江镇渠光路	C	5	A	A	B	3	A	D	A	E	30000	25000	30000	27500	A	C	B	A	A	B	B	C	C	D	C	B	C	B	A	B	B	C	C	C	C	C	C	A	A	A	A	A	B	C	C	D	C	B
1	四川德阳市罗江县金山镇	A	12	B	B	B	3	A	D	C	A	30000	10000	10000	16666.7	A	C	C	B	A	B	C	C	A	A	A	A	B	B	B	B	B	B	C	B	B	B	A	B	B	A	A	B	B	B	B	A	A	A
1	四川德阳市罗江县略坪镇建国村	E	17	B	B	B	3	A	D	C	F	空	空	空	#DIV/0!	E	B	C	C	A	C	D	F	C	C	B	B	B	B	B	A	B	C	B	C	B	A	B	A	C	C	A	C	D	C	C	B	A	C
1	四川宜宾市高县庆符镇贾村	A	5	A	A	B	3	A	D	C	B	120000	50000	50000	73333.3	B	C	B	D	B	C	B	B	D	B	B	B	D	C	B	B	B	C	C	C	B	B	B	B	B	C	B	C	B	B	F	B	B	B
1	河北省廊坊市	C	2	A	A	B	3	A	D	A	D	1500	1000	1000	1166.67	A	C	C	B	C	C	C	C	C	C	C	C	C	C	C	C	C	C	C	C	C	C	C	D	D	D	D	D	D	D	D	C	C	C
1	四川省绵竹市剑南镇	C	0	A	A	B	3	A	D	C	D	30000	10000	12000	17333.3	C	B	C	A	A	B	C	D	B	C	A	B	C	B	A	A	C	C	C	B	B	B	C	B	C	B	B	B	B	B	B	B	B	B
1	四川成都都江堰市蒲阳镇壹街区	E	空	G	A	B	空	D	C	D	E	空	空	空	#DIV/0!	E	D	D	D	D	D	D	C	C	B	C	B	D	C	C	C	C	D	B	B	C	C	B	E	E	E	E	E	E	D	D	B	D	B
1	四川资阳市雁江区保和镇四方碑	A	20	B	A	B	5	B	D	C	B	空	空	空	#DIV/0!	E	C	C	A	A	A	B	C	A	B	B	B	C	C	B	B	B	C	C	B	B	B	B	C	C	B	B	B	B	BC	B	B	B	B
1	四川南充蓬安县金甲向观音桥村十一组	B	20	B	A	B	4	B	B	C	B	30000	40000	38000	36000	A	C	C	B	A	A	B	A	B	C	A	C	B	B	B	B	B	B	B	B	C	B	C	A	C	B	B	A	C	A	B	C	A	C
1	四川广安市邻水县建路村	A	30	C	A	B	5	B	D	C	E	150000	50000	60000	86666.7	B	B	B	A	A	B	C	B	B	A	A	A	C	A	B	B	C	C	B	B	A	B	A	B	B	A	A	C	C	B	B	A	A	A
1	四川省成都蒲江江县	E	10	A	A	B	3	A	D	C	D	20000	18000	21000	19666.7	A	D	C	C	D	C	C	D	C	D	D	E	C	B	C	C	B	D	B	B	B	C	C	B	C	A	C	B	C	A	C	D	A	C
1	河南省许昌市鄢陵县安陵镇	D	5	A	A	B	5	B	D	C	B	20000	20000	18000	19333.3	A	B	C	B	C	C	D	D	B	B	B	B	D	B	B	B	C	C	C	B	B	B	B	D	C	C	D	D	D	D	B	B	B	B
1	四川省泸州市纳溪区龙车镇阳坡村	A	23	C	A	B	4	B	D	C	B	10000	10000	15000	11666.7	A	C	C	A	B	A	D	D	C	D	A	B	C	C	A	B	B	C	C	B	C	A	B	A	B	A	B	A	B	B	A	B	A	A
1	四川成都郫县德源镇	B	10	A	A	E	E	E	C	D	F	50000	55000	60000	55000	B	E	E	E	C	D	F	C	B	B	B	B	C	B	C	C	C	C	B	B	B	B	B	D	C	C	C	D	C	C	C	B	B	B
1	四川内江市威远县严陵镇	B	空	G	B	B	3	A	D	A	D	150000	150000	150000	150000	C	C	B	B	C	C	D	D	D	C	C	C	D	C	B	C	C	D	C	C	C	C	C	D	B	B	B	C	C	C	C	C	D	D
1	四川凉山州甘洛县	F	0	A	B	B	3	A	D	C	E	190000	60000	80000	110000	C	B	D	A	A	C	D	C	C	A	B	B	C	C	B	A	C	C	C	B	B	B	A	A	D	B	B	B	D	C	C	A	B	A
1	四川凉山州甘洛县	F	0	A	B	B	3	A	D	C	E	190000	60000	80000	110000	C	B	D	A	A	C	D	C	C	A	B	B	C	C	B	A	C	C	C	B	B	B	A	A	D	B	B	B	D	C	C	A	B	A
1	四川成都龙泉驿洛带镇岐山村	A	3	A	B	B	4	B	D	C	A	40000	50000	60000	50000	A	E	E	E	E	E	E	E	C	C	D	D	D	D	D	D	D	D	C	C	C	C	C	D	D	D	D	D	D	C	C	C	C	C
1	四川资阳市简阳养马镇	B	30	A	B	B	4	B	D	C	B	30000	30000	30000	30000	A	C	C	B	A	B	C	C	A	C	C	B	C	B	B	B	C	C	B	B	B	C	B	C	C	B	B	C	C	B	B	C	C	C
1	四川凉山州西昌市高枧乡中所村8组	C	3	A	B	B	4	B	D	A	A	20000	25000	30000	25000	A	E	E	E	E	C	E	D	D	D	E	C	C	B	C	C	D	D	D	C	C	D	B	D	E	E	D	E	E	D	D	D	E	C
1	四川成都市双流区	C	30	C	B	B	3	A	D	C	D	100000	100000	100000	100000	B	E	C	B	B	D	E	D	D	B	C	C	D	B	C	C	C	C	C	C	C	C	C	C	C	D	C	C	C	C	B	C	C	D
1	四川广元市宝轮镇回龙村	A	42	D	B	B	2	A	D	C	B	25000	22000	24000	23666.7	A	D	C	D	B	C	B	D	A	E	A	E	D	C	C	C	C	D	D	B	D	B	D	C	C	D	C	C	D	D	C	E	B	E
1	四川眉山市东坡区	E	20	B	A	B	3	A	D	C	F	空	空	空		E	B	C	D	E	D	C	B	A	B	C	D	A	B	C	D	C	B	A	B	C	D	C	A	B	C	D	E	D	C	B	A	B	C
1	四川省驰彝族自治县	E	150	F	B	A	3	A	D	C	C	空	空	空		E	B	C	B	A	C	D	D	C	A	D	A	C	D	C	B	D	D	C	C	A	D	B	B	C	A	B	C	C	C	D	A	C	B
1	四川成都青白江区光华大道	C	0	A	B	B	3	A	D	A	D	20	15	10	15	A	E	E	C	E	E	D	D	D	B	C	D	C	C	B	C	C	C	C	C	B	B	D	D	C	C	A	E	C	C	C	B	C	D
1	四川省凉山州德昌县安宁村	A	10	A	B	B	7	C	D	C	AB	60000	20000	20000	33333.3	A	D	A	B	A	C	D	C	B	C	C	B	C	A	B	B	C	C	A	B	B	B	B	C	B	B	B	C	C	B	B	C	B	B
1	四川巴中市南江县下两镇柏杨村1组	A	30	C	B	B	5	B	D	C	B	60000	20000	20000	33333.3	A	A	B	C	A	A	A	A	A	A	A	B	B	C	B	B	B	A	B	B	B	B	B	B	C	C	B	C	B	C	B	B	B	C
1	四川遂宁市	F	10	C	C	B	3	A	D	C	C	50000	60000	70000	60000	B	C	B	A	C	A	D	C	C	A	E	A	D	C	C	C	C	D	C	C	B	D	B	C	D	B	A	C	D	C	B	C	E	A
1	四川巴中市平昌县	D	40	D	C	B	4	B	D	C	E	70000	73000	78000	73666.7	B	D	D	D	C	D	E	C	C	C	C	C	C	C	C	B	C	C	C	C	C	C	C	C	C	B	B	C	C	B	B	B	C	B
1	四川资阳市安岳县岳阳镇	D	2	A	C	B	4	B	D	C	E	68000	70000	75000	71000	B	C	B	B	B	C	D	D	D	C	C	C	C	C	B	B	C	C	C	C	C	C	C	C	C	B	B	C	C	C	C	C	D	C
1	四川省成都市高新区中和镇双龙村	A	3	A	A	B	2	A	D	C	D	40000	38000	39000	39000	A	B	D	C	B	D	D	E	D	C	B	B	C	D	D	B	C	D	D	C	C	B	B	C	D	D	B	C	E	D	D	C	C	C
1	四川省成都市双流区	B	5	A	B	B	5	B	D	C	A	空	空	空	#DIV/0!	E	C	C	A	A	C	B	B	B	C	A	C	C	C	B	B	C	B	B	B	C	B	C	C	C	B	B	B	B	B	B	C	B	C
1	四川成都天府新区	B	15	B	B	B	3	A	D	C	D	空	空	空		E	C	C	B	C	B	B	C	C	B	A	C	C	C	B	C	B	C	C	B	B	C	C	D	C	C	C	C	C	C	D	C	B	C
1	四川省南充市营山县朗池镇墨子街	D	0	A	B	B	5	B	D	C	F	空	70800	78000	74400	B	C	B	C	C	D	D	D	C	C	C	D	C	B	C	C	C	C	B	C	B	C	B	C	B	C	C	D	D	C	B	C	C	C
1	四川德阳市旌阳区凯江路	C	空	G	A	B	4	A	D	A	D	50000	56000	63000	56333.3	B	B	A	A	A	C	B	C	D	B	B	B	C	B	B	B	C	B	C	C	B	B	B	C	C	C	B	B	B	C	C	B	B	B
1	四川省眉山市彭山县观音镇石集村	A	5	B	B	A	8	C	D	C	C	10000	9000	8000	9000	A	B	A	A	C	B	B	C	C	B	A	A	C	A	A	B	B	C	B	B	C	B	B	B	B	B	C	C	C	B	B	B	B	B
1	四川达州市堡子镇高家湾村	A	14	B	C	A	7	C	G	C	B	6000	7000	8000	7000	A	C	C	C	B	C	C	C	B	C	B	C	C	C	B	B	B	B	C	C	B	B	C	C	C	C	C	C	C	B	C	B	C	C
1	四川成都新津县	D	5	A	B	B	3	A	D	A	C	空	空	空		E	D	D	B	C	A	E	B	D	C	A	B	D	D	C	B	B	D	B	C	C	B	C	D	E	B	B	A	E	C	C	D	B	D
1	四川绵阳市三台县立新镇红星坝村	A	30	C	A	B	5	B	D	C	B	30000	35000	40000	35000	A	C	C	C	A	A	B	C	A	B	D	C	D	B	B	B	B	C	D	B	B	C	C	C	B	F	B	B	C	C	C	B	C	C
1	广东省云浮市云城区泾口区	A	4	A	A	A	6	C	D	C	C	空	空	空		E	B	C	A	A	A	C	B	B	C	B	A	B	B	C	B	B	B	B	B	B	C	C	C	C	C	C	C	C	C	C	C	C	C
1	四川省达州市达川区渡市镇	B	32	D	A	G	4	B	D	C	E	空	空	空		E	C	B	C	B	D	D	D	C	C	C	D	C	B	B	B	C	C	C	B	B	C	C	C	C	C	C	C	C	C	C	C	C	C
1	四川省攀枝花市米易县白马镇白马村	E	20	B	A	B	4	B	D	D	F	2000	2000	20000	8000	A	E	A	B	B	C	A	A	B	C	B	A	D	B	B	C	C	B	B	C	C	C	C	D	C	C	D	C	C	B	C	D	D	D
1	四川省资阳市雁江区子隍镇家咀村	A	35	D	A	B	3	A	D	D	B	108--	14400	18000	16200	C	E	C	D	B	D	D	B	B	B	B	C	D	C	B	B	D	C	B	B	B	B	B	C	C	B	B	C	C	B	B	C	C	C
1	河北省唐山市丰润区新军屯镇回浃溜村	E	30	C	B	B	3	A	D	C	A	空	空	空	#DIV/0!	E	C	D	B	A	C	D	C	C	C	B	C	C	C	C	B	C	D	B	C	C	C	C	B	B	A	B	B	A	C	C	C	B	C
1	四川省宜宾市兴文县大河苗族乡永革村13组	A	60	E	B	B	4	B	D	C	B	70000	100000	150000	106667	C	D	D	C	A	B	B	B	B	B	B	B	D	D	C	B	B	C	B	B	B	B	B	C	C	C	B	B	B	B	B	B	B	B
1	四川绵阳市北川县桂溪乡云兴村	A	空	G	B	B	4	B	D	C	B	空	空	空	#DIV/0!	E	C	B	C	A	D	D	E	A	B	A	D	C	A	B	B	C	D	D	B	C	B	D	C	C	B	A	E	E	E	A	D	A	E
1	四川省凉山州西昌市民胜乡小沟村	A	10	A	B	A	5	B	D	C	A	35000	30000	30000	31666.7	A	B	A	A	A	B	B	A	C	A	A	B	C	A	A	B	C	C	B	B	B	B	B	C	B	A	A	B	B	A	B	A	A	B
1	四川省凉山州西昌市黄联关镇鹿马村	A	28	C	B	G	5	B	D	C	A	10000	空	空	10000	A	C	B	B	A	C	C	B	B	B	B	B	B	C	C	B	C	B	B	B	C	C	C	B	B	B	B	B	C	B	B	B	C	C
1	四川省甘孜州丹巴县半扇门乡关州村	A	20	B	B	B	3	A	D	C	A	10000	10000	10000	10000	A	D	C	B	B	C	B	C	B	B	B	B	D	A	B	B	C	B	B	B	B	C	B	C	C	C	B	B	B	B	B	B	C	C
1	四川省宜宾市兴文县大河苗族乡	B	空	G	B	B	5	B	D	C	B	400000	100000	100000	200000	C	A	D	B	A	C	D	B	C	C	C	D	D	B	E	B	B	D	B	B	C	B	D	C	C	C	C	E	E	C	C	C	C	E
1	河南省清丰县大屯乡炉里村	A	5	A	A	A	6	C	D	C	B	100000	30000	50000	60000	B	A	C	A	A	A	C	A	C	A	A	B	B	A	A	B	A	A	A	A	A	A	C	B	A	A	A	B	C	A	C	A	A	A
1	四川省绵阳市平武县黄羊关藏族乡红星村	A	48	D	A	A	4	B	D	C	B	15000	16300	18000	16433.3	A	C	C	C	A	C	C	B	A	A	A	A	D	B	B	B	C	D	C	B	B	B	B	C	C	B	A	C	D	A	A	A	A	A
1	新疆维吾尔自治区博尔塔拉蒙古自治州精河县大河沿子镇	B	40	D	A	B	4	B	G	C	C	空			#DIV/0!	E	D	E	C	C	C	D	D	E	C	D	D	C	C	C	C	C	C	C	B	C	C	C	C	C	C	C	C	C	C	C	C	C	C
1	四川宜宾市珙县	C	20	B	A	B	5	B	D	C	C	20000	15000	2000	12333.3	A	C	C	C	C	D	D	C	F	B	C	D	C	C	C	C	C	B	B	B	D	C	D	B	B	C	B	B	C	B	B	C	C	B
1	四川省凉山州冕宁县三分屯	A	5	B	A	A	3	A	D	C	D	4500	5000	6000	5166.67	A	C	D	B	A	B	C	B	C	B	A	B	C	B	C	A	C	C	B	B	C	B	B	D	B	C	B	C	B	D	B	C	A	B
1	四川绵阳市北川羌族自治县安昌镇	D	70	E	A	A	4	B	D	C	D	90000	空	空	90000	B	B	A	B	B	B	C	C	B	A	B	C	A	A	B	B	B	B	B	B	A	B	B	B	A	B	B	B	B	B	C	C	B	C
1	广东省梅州市兴宁市大坪镇屏汉村	A	30	C	A	B	5	B	D	C	B	35000	35000	35000	35000	A	B	C	B	B	C	C	B	C	B	C	B	C	B	A	B	C	C	B	B	B	C	B	B	B	B	B	B	B	C	C	B	C	B
1	四川省阿坝州九寨沟县永和县联合村团结组	A	80	E	B	B	5	B	D	C	B	空	空	空	#DIV/0!	E	A	A	A	B	D	A	D	D	A	A	C	B	A	B	C	C	C	C	B	B	B	C	D	C	C	C	B	D	C	D	E	B	E
1	四川宜宾市筠连县武德乡新顺村	A	60	E	A	B	4	B	D	C	A	32000	10000	12000	18000	A	B	D	B	A	B	C	C	B	B	A	C	C	C	A	B	C	C	C	B	C	D	C	C	D	B	B	C	C	B	C	D	C	C
1	四川省达州市宣汉县普光镇铜坝村	B	30	C	A	B	5	B	D	C	B	40000	40000	35000	38333.3	A	C	B	A	A	B	C	A	A	C	B	B	D	C	B	B	C	C	B	B	C	C	C	D	B	C	B	C	C	B	B	C	C	C
1	四川省南充市蓬安县飞龙镇光明村	A	60	E	A	B	6	C	D	C	E	300000	100000	80000	160000	C	B	C	C	C	C	C	C	B	B	B	A	B	B	B	B	B	B	B	B	C	C	B	A	B	C	C	C	C	C	C	B	A	A
1	四川省内江市威远县东联镇佛儿岩村	A	20	B	A	B	5	B	D	C	B	空	空	空	#DIV/0!	E	D	D	C	C	B	C	C	C	B	A	C	D	C	B	B	C	C	C	B	C	B	C	C	C	B	B	B	C	C	B	C	B	B
1	重庆市奉节县白帝镇九盘村	A	15	B	A	B	4	B	D	C	A	53000	18000	20000	30333.3	A	C	D	D	B	C	D	C	B	C	B	C	B	C	B	B	B	C	B	B	C	B	C	C	D	D	C	C	C	C	D	B	B	E
1	甘肃省庆阳市西峰区董志镇寺里田村	A	15	B	A	B	4	B	D	C	A	50000	15000	25000	30000	A	D	C	D	B	C	C	B	B	C	B	C	C	C	C	B	C	C	B	B	B	B	C	C	C	C	B	D	C	C	C	C	C	C
1	四川省宜宾市筠连县沐爱镇金銮村	A	45	D	A	B	5	B	D	C	B	25000	25000	25000	25000	A	B	A	B	B	B	B	A	A	A	A	B	C	B	B	B	B	C	B	B	B	B	B	A	B	A	A	A	B	A	A	A	B	B
1	四川宜宾市屏山县书楼主石岗村	A	50	D	A	B	4	B	D	C	B	32000	40000	36000	36000	A	D	A	C	A	D	E	C	C	A	A	A	D	B	B	B	C	C	B	B	B	B	A	C	A	A	A	B	D	A	A	A	A	A
1	辽宁省盘锦市大洼县荣兴镇	B	50	D	A	A	3	A	D	A	D	空	空	空		E	E	A	C	A	D	E	E	C	D	C	D	D	B	B	B	D	C	C	B	C	B	C	E	B	C	A	E	C	C	D	D	B	C
1	四川绵阳市三台县光辉镇柳林子村	A	30	C	A	B	7	C	D	C	B	60000	40000	36000	45333.3	A	D	C	B	A	B	C	D	C	C	B	D	D	D	C	B	D	D	D	D	D	B	B	C	C	D	B	C	C	C	C	C	B	C
1	四川省乐山市市中区苏稽镇工农村	A	空	G	A	B	4	B	B	C	AB	空	空	空	#DIV/0!	E	C	C	A	B	C	D	D	C	C	C	D	D	B	A	B	C	C	D	B	B	B	B	D	C	A	C	C	C	D	B	C	C	B
1	四川省达州市大竹县新生乡生龙村	A	40	D	A	B	5	B	D	C	B	30000	40000	60000	43333.3	A	C	D	G	B	C	B	A	A	B	A	C	C	C	A	C	C	C	B	B	C	A	C	C	D	B	B	B	C	A	B	B	A	C
1	四川省南充市营山县双溪乡龙王村	A	20	B	A	B	4	B	D	C	A	空	空	空	#DIV/0!	E	B	C	F	F	F	F	F	F	F	F	F	B	B	B	B	B	C	B	B	B	B	B	B	C	C	C	C	C	B	B	B	B	B
1	四川省绵阳市三台县立新镇辉坪打虎村	A	15	B	A	A	5	B	D	C	AB	45000	1400	15000	20466.7	A	C	C	A	A	A	B	A	B	B	A	B	D	B	B	B	B	B	C	B	B	B	A	C	C	C	B	B	C	C	C	B	A	A
1	四川省攀枝花市盐边县和爱乡	A	40	D	A	B	5	B	D	C	A	38000	8000	12000	19333.3	A	C	C	B	C	B	C	C	C	B	A	B	D	B	A	B	C	D	C	B	B	B	C	F	F	F	F	F	F	F	F	F	F	F
1	四川省绵阳市永明镇万家坝村	A	30	C	A	B	5	B	D	C	B	20000	30000	40000	30000	A	E	D	C	C	D	D	D	C	C	B	B	D	D	C	C	D	D	D	B	C	C	A	D	D	C	C	E	E	E	C	C	D	B
1	四川省阿坝州小金县月尔乡	A	空	G	A	B	6	C	B	C	AB	20000	10000	10000	13333.3	A	C	C	C	D	A	A	B	C	C	C	C	C	C	C	B	B	B	B	C	C	C	C	C	C	C	B	A	C	C	C	C	C	C
1	四川成都市邛崃羊安镇汤营村	C	19	B	A	B	5	B	C	C	E	空	空	空	#DIV/0!	E	D	A	B	B	C	D	D	C	B	E	C	D	A	C	D	D	D	D	A	B	D	B	E	A	C	D	E	E	E	A	C	E	C
1	四川泸州市古蔺县水口镇水口村	B	100	E	A	B	4	B	D	C	E	空	空	空	#DIV/0!	E	E	E	C	C	D	D	C	C	D	B	C	D	D	D	D	D	D	B	B	C	C	C	D	D	D	D	D	D	C	C	D	D	D
1	四川绵阳市平武县水田乡五龙村	A	25	C	B	C	5	B	D	C	B	50000	20000	15000	28333.3	A	A	D	B	B	B	D	A	C	C	C	C	B	C	B	B	B	C	C	B	C	B	C	A	D	C	B	B	C	B	B	B	A	C
1	空	E	空	G	B	B	5	B	F	B	E	800000	28	30	266686	D	E	D	D	D	E	D	D	B	D	E	C	D	D	D	C	D	C	D	C	C	D	C	D	D	C	D	D	E	D	D	C	D	E
1	四川遂宁市船山区南墙镇金梅社区	C	14	B	A	B	3	A	D	C	B	48000	50000	54000	50666.7	B	C	C	B	C	C	D	C	C	B	A	A	C	B	B	B	B	C	B	B	B	B	B	C	C	B	C	C	C	C	C	B	B	B
1	四川攀枝花市仁和区同德镇新生村大麦地组	A	25	C	A	B	4	B	D	A	A	60000	20000	20000	33333.3	A	A	A	A	A	B	C	B	A	B	A	A	C	B	B	B	B	C	B	B	B	B	A	B	A	B	B	A	B	B	A	A	A	B
1	四川省甘孜州雅江县本达宗村	C	0	A	B	B	5	B	D	B	E	120000	120000	120000	120000	C	C	D	B	F	B	C	B	F	B	B	C	B	B	B	E	B	C	B	E	A	C	C	B	B	B	F	A	B	B	F	A	B	D
1	四川省凉山州西昌市黄联关镇新镇村2组	B	36	D	B	B	4	B	D	B	D	60000	20000	20000	33333.3	A	C	A	A	A	B	C	A	B	A	A	B	C	A	B	B	B	C	B	B	B	B	C	C	C	B	B	B	C	B	C	B	B	C
1	四川省雅安市荥经县新庙乡大中坝	A	40	D	B	A	6	C	D	B	AE	40000	50000	50000	46666.7	A	C	D	C	没有公厕	C	D	C	B	B	B	C	C	C	C	E	C	D	C	B	B	C	C	C	D	C	F	C	D	C	C	B	C	C
1	四川省广元市苍溪县歧坪红光村	A	空	G	B	A	6	B	D	C	B	10000	15000	20000	15000	A	D	B	F	F	C	C	F	F	F	F	C	D	B	E	E	C	C	E	E	E	E	C	E	C	B	C	C	C	B	B	A	B	B
1	四川凉山州会东县狮子山村4组	A	30	C	A	A	4	B	D	C	B	空	空	空	#DIV/0!	E	C	C	B	A	B	C	A	没有农田灌溉	C	A	A	D	B	C	B	C	D	B	B	C	B	A	C	C	C	没有公厕	C	C	C	C	C	C	B
1	空	A	10	A	A	A	4	B	D	C	B	空	空	空	#DIV/0!	E	C	E	D	B	C	D	C	D	C	C	C	B	C	B	C	B	B	C	C	B	B	C	B	C	D	B	C	D	B	B	D	C	C
1	空	D	50	D	A	A	6	C	C	C	D	空	空	空	#DIV/0!	E	C	D	D	C	C	C	C	D	D	D	D	C	B	D	C	B	B	B	D	D	D	D	B	C	D	B	B	C	C	C	D	D	B
1	四川绵阳市北川县坝底乡金龙村	A	空	G	B	A	3	A	D	C	B	空	空	空	#DIV/0!	E	B	B	C	B	C	B	A	A	B	B	B	C	B	B	B	C	C	B	C	B	B	B	C	C	C	B	B	A	A	A	B	B	B
1	河北省石家庄市藁城区南营镇南营村	B	5	A	B	A	5	B	D	C	C	70000	80000	80000	76666.7	B	D	C	A	B	B	D	B	D	B	C	C	C	A	B	B	B	C	B	C	C	D	C	D	C	B	C	B	D	C	C	B	D	C
1	四川省甘孜州巴塘县邛镇	D	2	A	B	A	4	B	D	A	D	4500	4500	4500	4500	A	D	B	A	C	C	D	C	C	B	C	D	D	B	B	B	C	E	B	B	C	C	D	D	A	B	B	C	B	B	B	C	C	C
1	四川省达州市渠县土溪镇万能四社	A	100	E	B	B	3	A	D	C	C	空	空	空	#DIV/0!	E	B	C	A	没有公厕	B	C	C	没有农田灌溉	A	F	A	C	D	D	E	B	C	C	E	B	E	B	C	C	B	F	C	C	D	F	C	F	C
1	新疆省奎屯农七师125团	B	13	A	B	A	4	B	D	C	E	6000	7000	8000	7000	A	D	D	C	C	D	D	D	D	D	C	C	C	C	C	C	C	C	C	C	C	C	C	C	C	C	C	C	C	C	C	C	C	C
1	四川省阿坝州茂县凤仪镇顺城村	D	5	A	B	B	5	B	D	C	AD	空	100000	100000	100000	B	E	E	B	B	B	C	C	C	C	C	C	D	D	D	D	C	C	B	B	B	B	B	D	D	C	C	D	D	B	B	B	B	B
1	四川省达州市大竹县兴隆村	E	24	C	B	G	5	B	D	B	E	20000	30000	50000	33333.3	A	E	E	E	C	D	A	B	C	E	B	B	D	B	B	B	D	C	B	B	C	B	C	B	E	E	F	E	A	F	C	B	A	A
1	四川绵阳市北川羌族自治县禹里镇三化村六组	A	150	F	A	A	5	B	C	A	B	50000	15000	20000	28333.3	A	D	D	C	C	B	D	C	B	B	B	D	C	A	B	B	C	C	B	B	B	B	C	B	D	B	C	C	B	C	B	C	B	D
1	四川省宜宾市珙县曹喜乡底鸣村	A	10	A	B	A	4	B	D	C	E	60000	20000	25000	35000	A	C	C	B	B	D	D	C	B	B	B	B	C	C	C	C	C	C	C	D	D	C	C	C	C	C	C	C	C	C	C	C	C	C
1	河北省石家庄市正定县新安镇新安村	A	5	A	B	A	4	B	D	C	DE	空	空	空		E	C	B	B	A	C	D	E	B	C	A	B	C	B	B	B	C	D	D	B	B	B	C	D	C	B	A	B	D	D	B	C	B	C
1	四川省凉山州西昌市中坝乡山嘴村2组	A	25	C	C	A	5	B	D	C	A	30000	35000	40000	35000	A	C	C	B	A	A	C	B	B	A	A	A	C	D	C	B	C	D	B	C	B	B	C	C	D	C	C	B	C	C	C	C	B	C
1	罗坪村	A	100	E	B	A	1	A	D	C	E	40000	10000	15000	21666.7	A	C	B	A	A	B	B	A	A	B	B	B	D	C	B	B	C	C	B	B	C	B	C	D	C	B	B	C	C	B	C	B	B	C
1	四川凉山州西昌市回合乡	A	2	A	A	A	5	B	D	C	D	36000	13000	11000	20000	A	B	B	A	A	B	C	B	B	A	A	A	C	C	B	B	C	C	C	B	B	B	B	C	C	B	B	C	C	C	B	B	B	B
1	四川省宜宾市珙县洛表镇	C	64	E	A	A	3	A	D	C	B	30000	10000	10000	16666.7	A	C	D	C	C	C	C	D	C	B	C	D	D	C	C	C	C	D	C	D	C	D	C	C	D	C	D	C	D	C	D	C	C	C
1	四川省攀枝花市仁和区各本乡垭口村	E	30	C	C	B	4	B	C	C	A	80000	25000	30000	45000	A	C	B	A	A	B	D	D	A	B	A	C	C	B	B	B	B	C	C	B	B	B	C	C	B	B	B	C	C	D	C	B	A	B
1	四川省凉山州西昌盐源县雨镇五村	E	12	B	A	A	6	C	D	C	A	60000	20000	25000	35000	A	B	C	A	A	C	D	B	B	B	A	C	C	C	A	B	C	C	C	B	B	C	C	D	C	B	B	C	D	C	D	B	C	D
1	重庆市垫江县桂溪镇黎明村	A	5	A	C	B	3	A	D	C	B	60000	100000	80000	80000	B	D	C	A	A	C	B	D	B	B	B	B	D	C	B	B	C	C	C	B	B	B	B	C	C	C	B	C	B	C	C	C	C	C
1	四川省内江资中县马鞍镇	A	30	C	A	A	4	B	D	C	E	150000	50000	50000	83333.3	B	D	D	B	C	B	B	B	B	B	B	D	D	B	B	A	A	C	B	B	B	B	B	C	D	B	A	B	C	B	B	B	B	B
1	四川凉山州普格县大坪乡团结村1组	A	20	B	A	E	3	A	D	C	A	28000	32000	22000	27333.3	A	D	C	B	A	A	C	B	B	A	A	A	D	C	A	B	B	C	B	B	C	B	B	C	D	B	A	B	C	B	B	B	C	B
1	江西省赣州市赣县南塘镇澄籍村	A	30	C	A	B	3	A	D	C	B	11000	12000	13000	12000	A	A	D	C	B	B	C	C	C	C	B	C	A	B	B	B	B	C	B	C	C	B	B	A	D	C	B	A	C	A	B	B	B	B
1	四川省凉山州喜德县米市镇尔夫村	A	63	E	A	B	6	C	D	C	A	12000	15000	17000	14666.7	A	B	C	C	A	A	A	A	B	A	A	B	B	C	B	A	B	A	B	A	A	A	B	B	B	C	A	B	A	B	C	A	A	B
1	四川省南充市西充县金山乡	A	15	B	A	A	5	B	B	C	B	200000	空	空	200000	C	C	B	C	A	A	D	A	A	C	A	C	C	C	C	A	A	D	A	A	C	B	A	B	D	B	A	A	C	A	A	B	A	A
1	四川凉山州喜德县尼波镇尼波村	B	100	E	A	B	6	C	D	C	A	24000	8000	1000	11000	A	A	E	G	B	A	C	A	G	A	G	C	B	B	E	B	C	E	B	B	B	B	C	A	E	F	F	A	C	F	F	B	A	C
1	新疆省阿克苏地区阿克苏市	B	20	B	A	B	3	A	D	C	D	70000	75000	80000	75000	B	D	D	B	A	C	E	C	D	A	B	A	D	D	C	B	C	D	B	D	B	C	A	D	D	C	A	C	E	C	D	A	B	A
1	四川绵阳盐亭县金安乡宅塔村	A	40	D	B	B	4	B	D	C	B	100000	30000	40000	56666.7	B	E	D	C	C	C	C	A	B	B	A	B	D	C	B	B	C	C	B	C	B	C	B	E	D	B	A	C	C	A	B	B	C	B
1	四川省攀枝花市东区	C	6	A	B	B	3	A	D	C	B	60000	60000	60000	60000	B	B	A	C	C	C	D	D	D	D	D	D	C	B	C	C	C	D	C	C	C	C	C	C	B	C	C	C	D	D	D	D	D	D
1	四川省德阳市中江县柳林沟村	A	10	A	B	B	3	A	D	C	B	80000	90000	100000	90000	B	D	E	C	A	D	E	D	D	C	B	A	D	D	C	A	C	C	B	C	B	B	A	D	D	C	B	D	D	D	D	B	B	A
1	云南省昭通市彝良县两河乡田黄村	A	50	D	B	B	5	B	D	C	B	空	空	空	#DIV/0!	E	A	E	B	A	A	C	B	B	B	B	A	C	A	B	B	B	C	B	B	B	C	C	B	C	C	C	C	D	C	C	D	D	D
1	四川省达州市渠县李渡乡九岭村	A	10	A	B	B	3	A	D	C	B	6	7	8	7	A	D	D	B	C	D	D	D	B	C	B	A	C	C	B	C	D	C	C	C	C	C	B	D	D	C	C	D	D	D	C	C	C	B
1	四川省南充市蓬安县同口镇	C	2	A	B	B	3	A	D	C	D	160000	40000	50000	83333.3	B	B	C	C	B	C	D	C	C	C	B	A	C	C	C	C	C	C	C	C	C	C	C	B	C	C	C	D	D	C	C	D	C	B
1	四川宜宾市江安县四面山镇天泉村	A	70	E	B	B	7	C	D	C	B	100000	20000	35000	51666.7	B	B	C	B	A	D	E	D	C	C	B	D	D	B	B	B	D	D	D	B	C	B	C	D	C	B	B	D	E	E	B	B	B	B
1	四川省广安市岳池县花园镇磨滩河村	A	2.5	A	B	B	4	B	D	C	B	50000	80000	80000	70000	B	C	C	C	C	D	D	D	B	B	B	C	A	B	C	B	B	B	C	B	B	B	C	A	C	C	C	B	D	D	C	C	C	C
1	四川成都市大邑县仙鹤社区	B	15	B	B	B	4	B	D	C	C	100000	30000	30000	53333.3	B	A	B	B	A	C	C	F	D	E	C	B	A	B	B	A	A	B	C	B	C	B	A	E	D	D	C	C	C	B	B	F	B	E
1	四川成都市新都区	D	15	B	B	B	3	A	C	A	D	40000	50000	60000	50000	A	D	D	B	B	C	D	B	D	C	D	D	D	C	B	B	C	D	C	C	C	D	D	D	C	B	B	C	D	B	C	D	D	D
1	四川省巴中市通江县铁佛镇平坝村	B	33	D	A	B	5	B	B	C	A	50000	60000	50000	53333.3	A	C	C	C	A	A	C	D	D	C	D	C	D	D	D	B	C	C	C	C	C	C	C	E	D	D	C	D	D	D	D	D	D	D
1	四川乐山市井研县	A	30	C	A	B	5	B	D	C	B	30000	40000	50000	40000	A	E	E	C	B	D	D	D	B	D	D	B	C	D	D	D	D	D	D	D	D	C	D	C	C	F	D	D	D	C	C	C	C	D
1	四川绵阳市平武县豆叩镇华丰村	A	100	E	A	B	5	B	D	A	C	空	空	空		E	D	B	C	B	C	D	A	B	B	A	C	C	C	B	C	C	D	B	B	C	B	C	D	D	A	B	B	C	A	B	B	A	B
1	四川成都蒲江县	A	4	A	B	B	3	A	D	C	C	空	空	空		E	D	D	B	D	D	D	D	D	D	B	C	C	C	A	B	B	C	C	E	E	B	B	C	C	B	C	C	C	C	F	C	B	C
1	四川内江市资中县球溪镇田布沟村	A	30	C	A	B	4	B	D	C	A	10000	7000	8000	8333.33	A	A	A	A	A	A	A	A	A	A	A	A	B	B	B	B	B	B	B	B	B	B	B	B	B	B	B	B	B	B	B	B	B	B
1	空	E	0	A	A	B	4	B	D	C	D	50000	15000	20000	28333.3	A	C	C	B	A	C	C	D	D	D	A	C	C	C	C	C	C	C	C	C	C	C	C	C	C	B	B	C	C	C	B	C	A	C
1	四川乐山市市中区	A	30	C	B	B	3	A	D	C	E	空	30000	35000	32500	A	D	C	B	B	C	C	B	C	D	C	B	D	B	B	C	C	C	C	D	D	D	C	C	C	C	C	B	B	B	C	C	D	C
1	四川凉山州西昌市盐源县	B	192	F	B	B	3	A	D	C	C	空	30000	40000	35000	A	D	C	C	B	C	D	D	C	C	C	C	D	C	B	B	C	D	C	C	C	D	C	D	C	C	B	D	D	C	C	D	C	C
1	四川达州市开江县讲治镇	B	20	B	A	B	4	B	D	C	D	50000	50000	50000	50000	A	E	E	C	C	E	E	E	E	E	E	E	D	D	B	B	C	D	C	C	C	C	D	D	D	C	C	C	D	C	D	D	C	C
3	四川省南充市嘉陵区吉安镇双店乡12村	A	15	B	A	C	5	B	E	A	B	12000	12000	12000	12000	A	B	C	B	B	B	B	B	B	B	B	B	C	C	B	C	C	C	B	B	B	B	B	B	B	C	B	B	C	B	B	B	B	B
3	四川省遂宁市射洪县十五村	A	20	B	A	B	4	B	D	C	ABCE	50000	50000	45000	48333.3	A	C	B	B	B	A	B	C	A	C	B	C	C	B	B	B	B	B	B	B	B	C	B	B	B	B	B	B	B	B	B	B	C	B
3	四川省内江市威远县龙会镇久安村五组	A	35	D	A	C	4	B	E	C	ABCE	空	空	空	#DIV/0!	E	A	B	C	A	A	A	A	A	A	A	A	B	B	B	B	C	B	B	B	B	B	B	A	B	A	A	A	A	A	A	A	A	A
3	空	A	50	D	A	B	5	B	F	A	D	1000000	2000000	5000000	2.66667e+06	D	E	E	E	E	E	E	E	E	E	E	E	D	D	D	D	D	D	D	D	D	D	D	E	E	E	E	E	E	E	E	E	E	E
3	四川成都市青白江区巨人树	C	30	C	A	B	3	A	C	A	E	50000	40000	60000	50000	A	C	C	C	B	C	D	C	C	C	D	C	C	B	C	B	C	C	B	C	C	C	C	D	C	D	C	C	D	C	C	C	D	C
3	辽宁省锦州市义县高台子镇砬子山村三组	A	20	B	B	B	4	B	D	C	AB	50000	50000	30000	43333.3	A	B	B	B	B	B	B	B	B	B	B	B	B	B	B	B	B	C	B	B	B	B	A	A	A	A	A	A	A	A	A	A	A	A
3	山东省单县终兴镇	B	20	B	A	B	5	B	E	C	AB	20000	20000	20000	20000	A	D	B	D	A	C	D	C	D	B	B	B	C	B	C	C	C	C	C	C	C	C	C	C	C	C	C	C	C	C	C	C	C	C
3	福建泉州晋江市龙湖镇湖北村	A	30	C	A	B	4	B	C	C	B	2000	3000	4000	3000	A	C	C	C	C	C	C	C	C	C	C	C	B	B	B	B	B	B	B	B	B	B	B	C	C	C	C	C	C	C	C	C	B	C
3	内蒙古科左中旗保康镇	B	100	E	B	B	5	B	E	C	B	30000	30000	30000	30000	A	D	A	C	B	C	C	C	C	B	C	C	D	A	C	B	C	C	C	B	C	C	C	C	A	C	B	C	C	C	C	C	C	C
3	四川成都郫县古城镇邻城村	C	50	D	B	B	3	A	D	C	B	50000	50000	80000	60000	B	D	B	D	D	D	D	D	D	C	D	D	D	A	C	C	C	D	C	C	C	C	C	D	D	D	D	D	D	D	D	D	D	D
3	山东省德州市宁津县杜集镇前水村	A	15	B	B	B	5	B	E	A	B	30000	40000	50000	40000	A	A	D	B	A	C	D	A	C	C	C	C	A	D	C	B	B	C	B	B	B	B	B	A	C	B	B	B	C	B	B	B	B	B
3	空	A	空	G	B	B	6	C	D	C	B	空	空	空	#DIV/0!	E	C	B	B	B	B	B	B	B	B	B	B	C	B	B	B	B	B	B	B	B	B	B	C	C	C	C	C	C	C	C	C	C	C
3	四川省资阳市雁江区丹山镇罗高村	A	60	E	B	C	5	B	D	C	E	50000	50000	70000	56666.7	B	B	A	C	A	A	A	A	A	A	A	A	C	A	B	B	B	B	B	B	B	B	B	A	A	C	A	A	A	A	A	A	A	A
3	四川广安市广安区官盛镇羊角村	A	213	F	B	C	5	B	D	C	E	50000	100000	130000	93333.3	B	D	C	C	A	B	B	B	B	B	B	B	C	C	C	B	B	B	B	B	B	B	B	B	A	A	A	A	A	A	A	B	A	A
3	空	B	空	G	B	B	空	D	B	B	F	空	空	空	#DIV/0!	E	B	B	B	B	B	B	B	B	B	B	B	B	B	B	B	B	B	B	B	B	B	B	B	B	B	B	B	B	B	B	B	B	B
3	内蒙古通辽市	B	200	F	A	C	5	B	D	C	B	30000	30000	30000	30000	A	B	B	C	B	C	D	B	B	B	D	B	C	C	C	C	C	C	C	C	C	C	C	C	C	C	C	C	C	C	C	C	C	C
3	空	B	30	C	A	B	4	B	E	C	A	空	空	空	#DIV/0!	E	C	C	C	B	B	D	A	A	B	A	A	C	C	C	B	B	C	B	B	C	B	B	B	C	B	A	B	D	A	A	A	A	A
3	山东省齐河县马集镇北方寺	A	50	D	B	B	8	C	D	C	ABD	150000	100000	80000	110000	C	E	D	E	C	D	D	C	E	D	C	D	C	C	C	C	D	C	C	C	C	C	C	D	D	D	D	D	D	C	D	C	C	C
3	山东省曹县普连集镇郗庄	A	15	B	A	B	2	A	E	C	A	5000	5000	6000	5333.33	A	B	C	C	A	C	C	C	D	D	B	C	C	C	C	B	B	D	B	C	C	B	C	C	C	D	B	C	D	B	D	C	C	C
3	山东省泰安市宁阳县磁窑镇后丁村	A	38	D	B	B	3	A	E	A	AB	10000	10000	10000	10000	A	A	C	C	B	B	D	C	D	C	E	D	A	B	B	B	C	C	B	C	C	D	C	A	B	C	B	C	C	B	C	C	D	C
3	黑龙江省五常市安家镇灯塔村	A	9	A	B	B	6	C	D	C	E	5	6	7	6	A	B	C	B	C	C	A	A	C	A	A	A	B	B	B	B	B	B	B	B	B	B	B	B	A	B	A	B	B	B	A	B	A	B
3	空	A	空	G	A	B	5	B	D	C	AB	空	空	空	#DIV/0!	E	B	C	A	A	A	A	A	A	B	B	B	C	C	C	C	C	D	D	D	D	D	B	C	D	B	D	B	D	C	D	B	C	B
3	空	C	10	A	B	B	3	A	D	C	B	空	空	20000	20000	A	C	C	C	B	C	C	C	C	C	C	C	C	C	C	C	C	C	C	C	C	C	C	C	C	C	C	C	C	C	C	C	C	C
3	空	B	空	G	B	B	空	D	B	B	F	空	空	空	#DIV/0!	E	B	B	B	B	B	B	B	B	B	B	B	B	B	B	B	B	B	B	B	B	B	B	B	B	B	B	B	B	B	B	B	B	B
3	空	B	空	G	B	B	空	D	B	B	F	空	空	空	#DIV/0!	E	B	B	B	B	B	B	B	B	B	B	B	B	B	B	B	B	B	B	B	B	B	B	B	B	B	B	B	B	B	B	B	B	B
3	四川泸州市泸县石桥镇毛岩村	A	30	C	A	B	3	A	B	C	B	100000	120000	100000	106667	C	D	D	B	C	B	D	B	B	B	B	B	C	C	A	B	C	C	B	B	B	B	B	C	B	A	A	C	D	B	B	B	B	B
3	四川南充市嘉陵区安平镇冲仙院村	A	50	D	A	D	5	B	B	C	B	50000	60000	60000	56666.7	B	D	D	C	B	C	C	B	B	B	B	B	D	C	B	B	C	C	B	B	B	B	B	C	C	C	C	C	C	C	C	C	D	C
3	四川省南充市嘉陵区双店乡罗家场村4组	A	60	E	B	B	5	B	D	C	AB	20000	20000	15000	18333.3	A	A	A	A	A	A	A	A	A	A	A	A	B	B	B	B	B	B	B	B	B	B	B	A	A	A	A	A	A	A	A	B	A	A
3	辽宁省朝阳县北四家子乡西山村	A	50	D	A	C	4	B	C	A	A	50000	60000	60000	56666.7	B	D	D	D	A	B	D	B	A	A	A	A	C	C	B	B	A	C	B	B	A	A	B	D	C	B	A	B	C	B	A	A	B	A
3	四川内江资中县银山镇	B	20	B	A	C	4	B	F	C	D	100000	110000	120000	110000	C	C	B	B	C	C	D	C	C	B	C	C	C	C	C	C	C	C	C	C	B	C	C	D	C	C	C	C	C	C	C	B	C	C
3	四川德阳市什邡市隐峰镇	A	10	A	A	B	4	B	E	C	E	5	6	7	6	A	A	A	A	A	A	C	C	A	A	A	A	B	A	B	B	B	D	D	B	B	B	A	C	C	C	C	C	C	C	C	C	C	C
3	四川省南充市西充县双江乡	A	40	D	A	B	3	A	E	C	C	空	空	空	#DIV/0!	E	D	D	D	D	C	E	D	C	C	C	B	C	C	C	B	C	C	C	C	B	C	B	C	C	C	C	B	C	C	C	C	C	C
3	四川省南充市嘉陵区双店乡12村四组	A	60	E	B	B	5	B	D	C	AB	2	3	2	2.33333	A	A	D	D	B	A	C	A	D	A	A	A	B	B	B	B	B	B	B	B	B	B	B	A	B	C	A	A	A	A	E	A	A	A
3	四川省绵阳三台县中心镇齐心村	A	13	B	A	B	4	B	E	A	AB	空	空	空	#DIV/0!	E	C	E	E	C	C	D	D	C	D	C	C	D	B	B	B	B	C	D	B	C	B	C	C	C	C	C	C	C	C	C	C	C	C
3	四川成都崇州市桤泉镇中和社区	B	30	C	B	B	3	A	E	C	E	10000	15000	20000	15000	A	D	C	C	C	C	D	D	C	C	C	C	D	C	C	C	C	D	C	C	C	C	C	C	C	C	C	C	C	C	C	C	C	C
3	江苏省盐城滨海	D	1	A	B	B	4	B	B	C	B	1	1	1	1	A	D	D	C	C	C	C	C	C	B	B	C	C	C	D	D	C	C	C	C	C	C	B	C	D	C	C	C	C	C	C	C	C	C
3	四川省南充市嘉陵区双店乡石场沟村	A	30	C	A	C	6	C	D	C	ABE	50000	60000	70000	60000	B	C	B	B	A	A	A	A	C	A	A	B	C	B	B	B	B	B	B	B	B	B	B	C	C	B	B	B	B	B	B	B	B	B
3	四川省达州市宣汉县花石村	A	25	C	B	B	6	C	D	C	BCE	50000	50000	50000	50000	A	D	C	C	C	C	C	C	C	C	C	C	C	C	C	C	C	C	C	C	C	C	C	C	C	C	C	C	C	C	C	C	C	C
3	四川内江市市中区白马镇双河村	A	8	A	B	C	5	B	D	A	E	50000	50000	50000	50000	A	C	C	C	B	C	D	C	C	C	B	C	B	B	B	B	B	B	B	B	B	B	B	C	C	C	B	C	C	C	C	C	C	C
3	四川内江市市中区白马镇石庙村	A	5	A	B	B	5	B	E	C	B	100000	100000	100000	100000	B	C	B	B	B	B	B	C	B	B	B	B	C	B	B	B	B	B	C	B	B	B	B	C	B	C	B	B	C	D	B	B	C	B
3	四川内江市中区白马镇双河村一组	A	10	A	B	C	3	A	D	C	C	100000	700000	700000	500000	D	C	D	C	A	C	E	C	C	C	B	B	D	D	B	B	B	B	B	B	B	B	B	C	D	C	A	C	E	C	C	C	C	C
3	四川省内江市资中县骝马镇金鼓村十二组	B	40	D	B	B	4	B	E	C	B	20000	20000	40000	26666.7	A	B	C	B	B	B	B	C	C	B	C	B	A	A	B	B	C	C	C	C	B	B	C	A	C	C	B	C	C	C	C	C	B	C
3	四川省凉山州冕宁县铁厂乡孙水村	A	30	C	B	B	6	C	E	C	A	6000	8000	8000	7333.33	A	C	B	B	A	B	B	C	B	A	C	A	C	B	B	B	B	B	B	B	B	B	B	C	B	B	B	B	A	B	B	B	B	B
3	重庆市秀山县刘家寨村	A	30	C	A	B	5	B	B	C	AB	空	空	空	#DIV/0!	E	C	C	C	B	C	C	C	C	C	C	C	C	C	B	B	C	C	B	C	B	C	C	C	C	C	C	C	D	D	C	C	C	C
3	四川南充市高坪区斑竹乡滩头坝村	A	35	D	A	C	4	B	D	A	E	80000	80000	30000	63333.3	B	B	C	D	B	B	C	B	D	C	B	B	C	B	B	B	B	C	B	B	C	C	B	B	C	C	B	A	C	A	D	C	C	B
3	四川省巴中市平昌县穷山村	A	70	E	A	B	5	B	D	C	A	6000	5000	4000	5000	A	B	B	B	B	B	B	B	B	B	B	B	C	B	B	B	B	B	B	B	B	B	B	B	B	B	B	B	B	B	B	A	A	A
3	四川省成都市彭州市三界镇元胜村	A	15	B	B	B	5	B	D	A	A	80000	100000	120000	100000	B	D	A	D	B	A	D	A	A	A	A	A	D	B	D	B	D	D	B	B	B	B	B	C	B	D	B	B	D	B	B	B	B	B
3	四川省攀枝花市红格镇新隆村	A	150	F	A	B	5	B	D	C	AB	20000	20000	25000	21666.7	A	C	B	A	A	A	D	C	A	A	A	A	B	B	B	B	B	D	B	B	B	B	B	C	B	C	C	C	C	C	B	B	B	B
3	四川成都市新都区泰兴镇新店子社区	D	15	B	A	B	3	A	C	C	AB	20000	26000	30000	25333.3	A	C	D	C	C	C	D	B	B	C	B	C	D	C	C	C	B	C	B	B	C	B	C	C	C	C	C	B	C	B	B	B	B	C
3	四川省南充市嘉陵区12村四组	A	60	E	B	B	5	B	D	C	AB	2	3	2	2.33333	A	A	C	C	A	A	B	B	C	B	B	A	B	B	B	B	B	B	B	B	B	B	B	A	C	C	A	A	A	A	B	A	A	A
3	四川省南充市嘉陵区双店乡李家坝村	A	40	D	A	C	6	C	F	C	BD	10	20	25	18.3333	A	C	A	B	A	C	D	B	B	A	A	A	C	B	B	B	B	C	C	B	B	B	A	B	B	B	A	A	C	B	A	A	A	A
3	甘肃省康县大水沟村	A	8	A	A	B	4	B	F	C	E	空	空	空	#DIV/0!	E	E	E	E	E	E	E	E	E	A	A	A	D	C	D	D	D	D	D	B	B	B	B	C	C	D	E	E	C	C	A	B	B	B
3	内蒙古通辽市科左中旗图布信后召村	B	300	F	A	C	6	C	D	C	AB	60000	60000	60000	60000	B	C	A	B	A	A	C	A	D	A	A	A	C	C	B	B	C	C	B	C	A	B	A	C	B	B	B	C	C	B	C	B	B	A
3	四川成都郫县宋家林六组	A	3	A	B	C	5	B	C	C	A	空	空	空	#DIV/0!	E	B	B	B	B	B	B	B	B	B	B	B	B	B	B	B	B	B	B	B	B	B	B	B	B	B	B	B	B	B	B	B	B	B
3	四川成都新都区泰兴镇新店子社区9组	A	40	D	B	B	6	C	B	C	AB	20000	30000	30000	26666.7	A	B	B	C	B	B	C	B	B	B	B	B	C	C	C	C	B	C	B	C	B	B	B	B	B	B	B	B	B	B	B	B	A	A
1	四川内江市威远县严陵镇	B	空	G	B	B	3	A	D	A	D	150000	150000	150000	150000	C	C	B	B	C	C	D	D	D	C	C	C	D	C	B	C	C	D	C	C	C	C	C	D	B	B	B	C	C	C	C	C	D	D
1	四川省内江市威远县东联镇佛儿岩村	A	20	B	A	B	5	B	D	C	B	空	空	空	#DIV/0!	E	D	D	C	C	B	C	C	C	B	A	C	D	C	B	B	C	C	C	B	C	B	C	C	C	B	B	B	C	C	B	C	B	B
3	四川省内江市威远县龙会镇久安村五组	A	35	D	A	C	4	B	E	C	ABCE	空	空	空	#DIV/0!	E	A	B	C	A	A	A	A	A	A	A	A	B	B	B	B	C	B	B	B	B	B	B	A	B	A	A	A	A	A	A	A	A	A
3	广西横县石塘镇沙江村	A	60	E	A	C	4	B	E	A	ABC	130000	150000	180000	153333	C	D	A	C	C	D	E	D	D	C	C	B	D	B	C	B	D	D	C	C	B	C	B	D	B	B	B	D	E	C	C	C	C	C
3	龙江镇	A	30	C	B	C	5	B	B	C	AB	10000	40000	40000	30000	A	A	A	A	A	A	B	B	B	A	B	B	A	A	B	B	B	B	B	B	A	B	B	B	C	B	C	C	C	C	C	B	C	C
3	四川省广安市武胜县龙女镇盐井村	A	15	B	A	B	5	B	D	C	B	30000	30000	30000	30000	A	B	C	B	A	A	C	C	A	B	A	A	B	B	B	B	B	C	C	B	B	B	A	B	B	B	B	B	B	B	B	B	B	B
3	空	A	10	A	A	B	5	B	B	C	AB	空	空	40000	40000	A	B	C	C	A	B	C	C	C	C	A	A	B	C	C	B	B	C	C	B	B	B	C	A	C	C	B	A	C	C	C	B	A	C
3	四川广元市朝天区三滩村	A	5	A	A	B	4	B	E	C	B	50000	50000	50000	50000	A	C	C	C	C	C	C	B	B	B	B	B	C	C	C	B	C	C	C	C	C	B	B	B	B	B	B	B	B	B	B	B	B	B
3	四川省遂宁市安居区白马镇两路口村	A	30	C	A	B	5	B	E	C	AB	20000	15000	10000	15000	A	B	C	D	A	B	C	A	A	A	A	B	C	B	B	B	B	B	B	B	B	B	B	B	B	C	A	A	B	A	A	A	A	A
3	湖南省长沙市浏阳市北盛芭蕉	A	50	D	B	C	8	C	F	A	ABC	300000	350000	400000	350000	D	E	D	D	C	D	B	B	C	C	D	C	D	C	D	C	D	C	B	B	C	C	C	C	C	C	C	C	B	B	B	B	B	B
3	河南省夏邑县会亭镇	B	27	C	A	B	4	B	D	C	BC	30000	50000	80000	53333.3	B	E	D	B	A	D	E	C	C	B	A	A	C	B	B	B	C	C	B	B	C	B	C	D	D	D	D	D	D	D	D	D	D	D
3	重庆市綦江区新盛镇好房村	C	15	B	B	B	6	C	E	A	D	空	空	空	#DIV/0!	E	D	C	C	C	D	E	C	D	D	C	D	D	C	C	B	C	D	C	C	C	B	C	C	C	C	C	C	C	C	C	C	C	C
3	四川省眉山市仁寿县石嘴村	A	10	A	B	B	4	B	D	A	B	空	空	空	#DIV/0!	E	C	B	C	A	A	D	C	D	B	A	B	D	B	B	B	C	C	B	B	C	B	B	D	C	C	C	C	D	C	C	C	B	B
3	宝贝村	A	5	A	B	B	4	B	D	C	C	空	空	空	#DIV/0!	E	A	A	A	A	A	A	A	A	A	A	A	B	B	B	B	B	B	B	B	B	B	B	B	B	B	B	B	B	B	B	B	B	B
3	河北省邢台市邢台县晏家屯镇新野河村	1	20	B	A	B	5	B	E	A	B	60000	60000	60000	60000	B	C	A	A	A	A	A	A	C	A	A	A	C	A	A	B	B	B	A	B	A	B	A	C	A	A	B	B	A	B	C	A	A	A
3	四川内江市市中区白马镇	A	8	A	A	B	4	B	D	C	C	空	空	空	#DIV/0!	E	B	B	B	B	B	C	B	B	B	B	B	C	C	C	B	B	C	B	B	B	B	B	C	C	C	C	C	C	C	C	C	C	C
3	重庆市潼南县卧佛镇马龙村	A	30	C	B	B	5	B	D	C	C	100000	200000	20	100007	C	A	A	A	A	A	B	B	A	A	A	A	D	D	C	B	C	D	D	B	C	C	C	B	B	B	B	B	B	B	B	B	B	B
3	四川省南充市嘉陵区双店乡石长沟村	A	45	D	A	C	5	B	D	C	A	2	2	1	1.66667	A	B	D	C	B	A	C	A	A	A	A	B	B	C	B	B	C	C	B	B	B	B	B	C	D	C	C	C	C	C	C	C	C	C
3	四川省南充南部县三官镇15村	A	20	B	A	B	4	B	D	C	C	150000	150000	150000	150000	C	D	D	D	D	D	B	D	C	C	B	B	D	D	B	B	B	B	D	B	B	B	B	C	C	C	C	C	C	C	C	C	C	C
3	四川内江市中区白马镇联合村	A	5	A	A	B	4	B	B	C	AB	空	空	空	#DIV/0!	E	D	D	D	D	C	D	D	C	C	B	C	C	C	C	B	C	C	C	B	B	B	B	C	C	C	C	C	C	C	C	C	B	C
3	四川广安市武胜县石盘乡	A	40	D	B	B	7	C	E	A	B	空	空	空	#DIV/0!	E	D	D	D	C	D	D	D	B	B	B	C	D	D	D	C	D	B	B	B	B	B	B	B	B	B	B	B	B	B	B	B	B	B
3	山西省晋中市榆次区北田镇北田村	D	30	C	B	B	4	B	D	C	A	60000	70000	80000	70000	B	D	D	D	C	D	D	D	E	D	D	E	D	C	D	C	D	D	D	C	D	C	D	D	D	D	C	D	D	D	D	D	D	D
3	山西省运城市临猗县宏土村	A	25	B	B	B	5	B	C	C	AB	150000	80000	70000	100000	B	A	A	C	A	A	C	A	C	C	C	A	B	B	C	B	B	C	B	D	D	C	B	A	C	C	C	C	C	B	D	B	C	B
3	棕树湾村	A	70	E	B	A	5	B	D	C	A	50000	50000	60000	53333.3	B	C	E	C	B	C	C	C	C	A	A	B	C	C	C	B	C	C	C	C	B	B	B	A	C	C	A	C	C	C	C	A	C	A
3	四川内江市中区全安镇	A	16	B	B	B	5	B	D	C	B	10000	10000	10000	10000	A	C	E	C	B	B	D	D	C	C	B	B	B	C	C	B	C	C	C	B	B	B	B	C	C	C	B	C	C	C	B	B	B	B
3	四川省宜宾市江安县来龙村	A	40	D	A	B	4	B	D	C	B	20000	30000	40000	30000	A	A	A	A	A	A	A	A	A	A	A	A	C	B	B	B	B	B	B	B	B	B	B	B	C	B	B	A	A	A	A	A	A	B
3	棕树湾	A	空	G	B	B	空	D	B	B	F	空	空	空	#DIV/0!	E	B	B	B	B	B	B	B	B	B	B	B	B	B	B	B	B	B	B	B	B	B	B	B	B	B	B	B	B	B	B	B	B	B
3	陕西省华阴市南寨村二组	D	1	A	A	B	4	B	D	C	BC	100000	110000	120000	110000	C	C	D	B	B	C	D	C	D	C	C	C	C	C	D	C	C	C	C	C	C	C	C	D	E	D	D	D	E	D	D	E	E	E
3	江西省永修县恒丰	B	18	B	B	B	4	B	C	C	C	150000	130000	120000	133333	C	C	A	A	B	B	C	B	B	A	A	A	C	A	B	B	C	C	C	C	B	B	A	A	A	A	A	A	A	A	B	A	A	A
3	四川达州市渠县涌兴镇安北乡高桥村5组	A	120	F	A	C	6	C	D	B	BCD	300000	300000	300000	300000	D	D	E	D	D	D	E	C	D	B	C	B	D	B	B	B	C	B	B	B	B	C	B	D	C	C	C	C	B	B	C	B	B	B
3	四川省遂宁市大英县河边镇兰泥村	A	空	G	B	A	空	D	C	C	B	20000	30000	40000	30000	A	A	A	A	A	A	C	A	A	A	A	A	B	B	B	B	B	C	B	B	C	B	B	B	B	B	B	B	C	C	C	C	C	C
3	四川省南充市嘉陵区积善乡三村	A	60	E	A	C	4	B	F	C	AB	空	空	空	#DIV/0!	E	C	B	B	A	B	C	A	B	A	A	A	C	B	B	B	C	B	B	C	B	B	B	C	C	C	C	C	C	B	B	B	B	C
3	空	A	20	B	A	B	4	B	D	C	B	空	空	空	#DIV/0!	E	B	B	B	B	B	B	B	B	B	B	B	C	C	C	B	B	C	B	B	B	B	B	B	B	B	B	B	B	B	B	B	B	B
3	空	B	空	G	B	B	空	D	B	B	F	空	空	空	#DIV/0!	E	B	B	B	B	B	B	B	B	B	B	B	B	B	B	B	B	B	B	B	B	B	B	B	B	B	B	B	B	B	B	B	B	B
3	四川省宜宾江安县仁和乡青年村	A	40	D	A	C	5	B	C	C	AB	40000	40000	40000	40000	A	B	B	D	B	B	C	B	B	B	B	C	B	B	C	B	B	B	B	B	B	B	B	B	A	C	B	B	C	B	C	B	B	C
3	北湖印象	C	10	A	B	B	5	B	D	A	C	60000	50000	30000	46666.7	A	C	A	A	A	B	C	B	B	A	B	B	A	B	A	B	A	C	C	C	C	B	B	A	A	A	A	A	B	B	B	A	B	A
3	空	A	3	A	A	B	3	A	E	C	AD	空	空	空	#DIV/0!	E	C	C	C	B	C	C	C	B	A	A	C	D	B	B	B	B	B	B	B	B	B	B	B	B	B	B	B	B	B	B	B	B	B
3	空	A	5	A	B	B	4	B	D	C	AC	150000	150000	100000	133333	C	A	C	B	B	B	C	C	D	D	D	D	B	B	C	B	C	C	B	B	C	C	C	C	C	C	C	C	B	B	D	D	D	D
3	内蒙古通辽市保康镇	B	200	F	B	B	3	A	E	C	D	空	空	空	#DIV/0!	E	C	C	D	C	D	D	C	C	B	C	B	C	B	B	C	C	D	C	B	B	C	D	B	C	C	C	C	D	C	D	C	D	D
3	空	A	50	D	A	B	5	B	D	C	AB	空	空	20000	20000	A	D	C	C	C	C	C	C	C	C	C	C	C	B	B	B	B	B	B	B	B	B	B	B	B	B	B	B	B	B	B	B	B	B
3	四川南充市仪陇县保平镇一佛山村	A	38	D	A	D	4	B	C	A	B	空	空	空	#DIV/0!	E	D	D	C	B	C	B	C	B	B	B	B	D	C	B	B	C	B	C	B	B	B	B	C	C	C	C	C	C	B	C	C	C	C
3	四川绵阳盐亭县梅花村	C	3	A	B	B	3	A	D	C	BE	60000	60000	60000	60000	B	C	B	C	A	C	C	C	C	B	B	B	C	B	B	B	B	D	C	C	B	B	A	C	C	C	C	C	C	C	C	C	C	C
3	四川省遂宁市射洪县金家镇新街	B	25	C	A	B	4	B	D	C	B	80000	50000	40000	56666.7	B	C	C	A	A	A	A	A	A	A	A	A	A	A	A	A	B	A	A	A	A	A	A	A	A	A	A	A	A	B	A	A	A	A
3	赵场村	A	25	C	B	B	4	B	D	C	D	70000	80000	90000	80000	B	C	C	C	B	C	C	B	C	C	C	C	C	B	B	B	C	C	B	B	C	B	C	C	C	C	C	C	C	B	C	B	C	C
3	四川省成都市大邑县晋原镇平域村	C	1	A	A	B	3	A	D	A	C	30	40	50	40	A	D	D	C	D	C	E	D	C	D	D	D	C	B	B	C	B	C	B	B	B	B	B	D	D	D	D	D	D	D	D	D	D	D
3	山西省运城市临猗县耽子镇后土营村	A	35	D	A	C	3	A	D	C	CD	5	5	5	5	A	B	E	B	B	D	E	B	E	B	B	B	B	C	B	B	B	C	B	D	B	B	B	B	E	B	B	B	B	B	B	B	B	B
3	四川省眉山市仁寿县黑龙滩镇白瞿村	A	60	E	A	B	5	B	D	C	A	30000	40000	50000	40000	A	B	B	B	B	B	C	B	B	B	B	B	C	B	B	B	B	C	B	B	B	B	B	B	B	B	B	B	C	B	B	B	B	B
3	四川内江市市中区白马镇石庙村	A	10	A	B	B	3	A	C	C	A	空	空	空	#DIV/0!	E	C	C	B	A	A	B	C	A	A	A	A	C	B	B	B	B	B	C	B	B	B	A	B	A	A	A	A	B	C	A	A	A	A
3	四川省广元市苍溪县歧坪镇园坪村一组	A	45	D	A	B	5	B	D	C	AB	空	空	空	#DIV/0!	E	B	D	D	C	B	C	C	C	C	B	B	B	C	C	B	B	C	C	C	B	B	B	B	C	C	B	B	C	B	B	B	B	B
3	四川省泸州市纳溪区渠坝镇联合村	A	12	B	B	B	3	A	E	C	A	3000	3000	3000	3000	A	C	D	C	C	C	D	C	C	C	B	C	D	C	C	B	B	C	B	C	B	B	C	C	C	C	C	C	C	C	C	C	B	C
3	空	A	16	B	B	B	3	A	D	C	A	空	空	空	#DIV/0!	E	C	B	A	A	A	B	B	B	A	A	B	C	C	C	C	C	B	B	B	B	B	B	C	C	C	A	A	B	B	B	A	A	C
3	山西省晋城市阳城县润城镇上伏村	A	20	B	B	B	4	B	E	A	C	60000	60000	60000	60000	B	E	A	D	D	E	E	E	D	B	C	C	D	A	D	C	C	C	D	C	C	C	C	D	B	D	D	D	D	D	D	D	D	D
3	四川省巴中市平昌县元山镇张公乡通木村11社	A	30	C	A	B	3	A	D	C	B	10000	20000	30000	20000	A	C	D	C	A	B	C	C	C	A	A	B	C	C	B	B	B	C	B	B	B	B	A	C	C	B	A	B	C	B	B	A	A	A
3	四川眉山市东坡区罗家村6组	A	13	B	A	B	5	B	D	C	B	空	空	空	#DIV/0!	E	C	C	C	C	B	C	B	D	B	C	C	C	B	C	B	B	C	B	C	B	B	B	D	D	C	C	C	C	D	D	C	B	C
3	四川遂宁市安居区保石镇瓦口井村	A	60	E	B	D	1	A	B	C	A	3000	4000	3000	3333.33	A	C	C	C	B	C	C	B	B	B	B	B	B	B	B	B	B	B	B	B	B	B	B	C	B	C	A	C	B	B	B	B	B	B
3	重庆市云阳县桑坪镇桑坪村	A	80	E	A	E	3	A	A	C	B	10000	12000	14000	12000	C	B	A	A	A	A	A	A	A	A	A	A	B	B	B	B	B	B	B	B	B	B	B	B	B	B	B	B	B	B	B	B	B	B
3	四川雅安	A	20	B	A	B	4	B	F	A	D	150000	200000	300000	216667	D	A	A	A	A	A	A	A	A	A	A	A	A	A	A	A	A	A	A	A	A	A	A	B	D	D	A	A	B	B	B	A	A	A
3	山西省晋中市榆次区张庆乡张庆村	B	20	B	B	B	3	A	E	C	AB	20000	20000	30000	23333.3	A	A	B	A	A	B	C	B	A	B	A	A	B	B	B	B	B	B	B	B	B	B	B	B	B	B	A	A	C	B	B	B	A	A
3	四川省广安市武胜县金牛镇十五村	A	40	D	A	B	5	B	D	A	A	65000	55000	75000	65000	B	B	C	A	A	A	D	C	C	C	A	A	D	C	A	B	B	D	C	B	B	B	A	B	C	A	A	C	D	B	B	A	A	A
3	空	A	空	G	A	B	5	B	C	C	AB	空	空	空	#DIV/0!	E	A	B	A	A	A	A	B	B	A	A	A	C	B	B	B	A	B	B	C	B	B	B	B	C	A	B	A	B	B	B	B	B	B
3	空	B	空	G	B	B	空	D	B	B	F	空	空	空	#DIV/0!	E	B	B	B	B	B	B	B	B	B	B	B	B	B	B	B	B	B	B	B	B	B	B	B	B	B	B	B	B	B	B	B	B	B
3	四川南充嘉陵区双店长1村8组	B	60	E	B	C	3	A	D	C	E	120000	140000	150000	136667	C	C	C	C	C	C	C	C	C	C	C	C	C	C	C	C	C	C	C	C	C	C	C	C	C	C	C	C	C	C	C	C	C	C
[truncated: 108 more columns]
